# Supplementary material for: Aberrant medial ganglionic eminence (MGE) GABAergic neurogenesis contributes to Huntington’s disease pathogenesis
Source: Neurobiol Dis. Author manuscript; Available in PMC 2026 Apr 23. (PMC13103998; doi:10.1016/j.nbd.2026.107297)
Supplement: MMC9 [file NIHMS2161138-supplement-MMC9.xlsx]

## Sheet: Summary-Metric
	BACHD-pool1	BACHD-pool2	WT-pool1	WT-pool2
Estimated Number of Cells	11136	11266	7985	13120
Mean Reads per Cell	25623	23651	33813	20995
Median Genes per Cell	3627	3476	3890	3047
Number of Reads	285338183	266454416	269995383	275456042
Valid Barcodes	0.974	0.974	0.97	0.968
Sequencing Saturation	0.417	0.409	0.446	0.438
Q30 Bases in Barcode	0.945	0.945	0.943	0.942
Q30 Bases in RNA Read	0.921	0.921	0.919	0.916
Q30 Bases in UMI	0.935	0.935	0.933	0.931
Reads Mapped to Genome	0.964	0.963	0.956	0.948
Reads Mapped Confidently to Genome	0.939	0.938	0.929	0.916
Reads Mapped Confidently to Intergenic Regions	0.033	0.032	0.047	0.061
Reads Mapped Confidently to Intronic Regions	0.285	0.299	0.329	0.227
Reads Mapped Confidently to Exonic Regions	0.622	0.606	0.553	0.629
Reads Mapped Confidently to Transcriptome	0.778	0.773	0.756	0.753
Reads Mapped Antisense to Gene	0.125	0.129	0.122	0.099
Fraction Reads in Cells	0.899	0.906	0.873	0.924
Total Genes Detected	24299	24285	23971	24548
Median UMI Counts per Cell	10250	9458	11957	7422
