# Supplementary material for: Aberrant medial ganglionic eminence (MGE) GABAergic neurogenesis contributes to Huntington’s disease pathogenesis
Source: Neurobiol Dis. Author manuscript; Available in PMC 2026 Apr 23. (PMC13103998; doi:10.1016/j.nbd.2026.107297)
Supplement: MMC10 [file NIHMS2161138-supplement-MMC10.xlsx]

## Sheet: UnsupervisedClustering
gene	p_val	avg_log2FC	pct.1	pct.2	p_val_adj	cluster
Lhx8	0	1.98943	0.978	0.376	0	1
Tnr	0	3.20147	0.657	0.128	0	1
Astn2	0	2.82972	0.923	0.402	0	1
Zic1	0	2.49237	0.738	0.222	0	1
Myo16	0	2.32665	0.764	0.278	0	1
Nrp1	0	2.16454	0.957	0.481	0	1
Vstm2l	0	2.32324	0.653	0.19	0	1
Id4	0	1.7023	0.902	0.439	0	1
Shh	0	2.74858	0.559	0.107	0	1
Spats2l	0	1.92363	0.799	0.357	0	1
Pou3f1	0	2.22213	0.92	0.483	0	1
Egfem1	0	1.54714	0.801	0.368	0	1
Zfp608	0	-2.41039	0.311	0.742	0	1
Sox6	0	-5.55292	0.147	0.577	0	1
Pou3f2	0	1.88304	0.772	0.349	0	1
AI606473	0	2.33841	0.532	0.112	0	1
Fgd5	0	3.08229	0.527	0.109	0	1
Pnoc	0	1.66534	0.69	0.273	0	1
Gm2164	0	2.38654	0.603	0.187	0	1
Nr2f1	0	-4.74459	0.08	0.489	0	1
Dmd	0	2.5538	0.595	0.19	0	1
Erbb4	0	-4.93792	0.249	0.644	0	1
Islr2	0	0.991201	0.9	0.507	0	1
Zfp521	0	1.8428	0.7	0.32	0	1
Kif26a	0	1.7749	0.669	0.294	0	1
Pcdh9	0	-2.38979	0.274	0.647	0	1
Rmst	0	1.81985	0.871	0.505	0	1
Nrxn1	0	1.12658	0.926	0.561	0	1
Mast4	0	2.91407	0.535	0.174	0	1
Nrg3	0	2.16661	0.927	0.585	0	1
Zic3	0	3.19101	0.403	0.064	0	1
Zic4	0	3.10087	0.404	0.067	0	1
Nrg3os	0	2.24242	0.467	0.141	0	1
Zfp423	0	1.97336	0.55	0.227	0	1
Zfhx4	0	0.953708	0.96	0.641	0	1
Tle4	0	1.01402	0.97	0.651	0	1
Rapgef5	0	1.52739	0.752	0.438	0	1
Gli3	0	3.75859	0.364	0.052	0	1
Efna5	0	1.34809	0.951	0.642	0	1
Lhfp	0	2.94876	0.423	0.116	0	1
Cadm1	0	1.81837	0.974	0.669	0	1
Tmem255a	0	2.49745	0.383	0.083	0	1
Robo2	0	-2.82342	0.4	0.699	0	1
Mir100hg	0	1.37307	0.921	0.632	0	1
Zfhx3	0	1.45518	0.998	0.713	0	1
Gm20642	0	2.28741	0.38	0.104	0	1
Robo3	0	2.67905	0.324	0.06	0	1
Gm48742	0	2.36084	0.341	0.084	0	1
Cdh9	0	3.29172	0.288	0.034	0	1
Gria2	0	1.08149	0.935	0.685	0	1
Pcsk1n	0	1.04593	0.903	0.656	0	1
Thsd7b	0	2.22508	0.323	0.083	0	1
Bcl11a	0	-1.76191	0.617	0.843	0	1
App	0	1.19009	0.897	0.678	0	1
A230006K03Rik	0	3.66712	0.231	0.025	0	1
Adarb2	0	1.60983	0.973	0.772	0	1
Dlx1as	7.48e-308	-3.13026	0.248	0.592	1.42e-303	1
Thsd7a	2.32e-307	0.794576	0.91	0.599	4.38e-303	1
Mir99ahg	1.63e-299	1.25295	0.873	0.636	3.08e-295	1
Nkx2-1	2.51e-295	0.78578	0.788	0.365	4.74e-291	1
Tenm4	7.62e-295	0.994881	0.943	0.699	1.44e-290	1
Gm3764	3.63e-290	-3.65366	0.102	0.479	6.86e-286	1
Slit2	1.24e-288	0.736915	0.756	0.388	2.35e-284	1
Plekha6	5.54e-283	1.50073	0.517	0.209	1.05e-278	1
Nr2f2	2.18e-281	-5.85206	0.057	0.433	4.12e-277	1
Tspan7	1.21e-279	1.42131	0.679	0.365	2.29e-275	1
Unc5d	2.52e-276	1.68749	0.752	0.465	4.77e-272	1
Epha5	5.75e-276	-2.63898	0.378	0.67	1.09e-271	1
C130071C03Rik	1.29e-275	-1.79258	0.354	0.682	2.43e-271	1
Galnt13	9.13e-275	2.37738	0.534	0.246	1.73e-270	1
2700069I18Rik	8.04e-273	1.28494	0.602	0.27	1.52e-268	1
Slc1a2	4.74e-272	1.15708	0.64	0.305	8.95e-268	1
Tnik	9.22e-272	1.08617	0.783	0.454	1.74e-267	1
Clmp	2.02e-271	1.12572	0.822	0.55	3.81e-267	1
Fat3	3.61e-270	1.59381	0.764	0.493	6.83e-266	1
Cdk14	3.39e-265	-1.61342	0.554	0.791	6.41e-261	1
Tmcc3	1.96e-261	2.07905	0.392	0.139	3.72e-257	1
Tmem178	2.06e-260	1.61762	0.472	0.187	3.89e-256	1
Plcb4	6.83e-259	1.31	0.698	0.4	1.29e-254	1
Gm17750	2.9e-256	-4.41176	0.114	0.453	5.49e-252	1
Nova1	4.47e-255	1.34532	0.728	0.448	8.45e-251	1
Nyap2	1.41e-253	2.04985	0.601	0.321	2.66e-249	1
Rgs7	9.13e-249	1.3885	0.561	0.26	1.73e-244	1
Dmrtb1	1.01e-247	1.39171	0.564	0.264	1.91e-243	1
Ripor2	1.93e-246	-2.38793	0.222	0.555	3.66e-242	1
Grin2b	6.14e-245	1.28304	0.665	0.361	1.16e-240	1
Gfra1	6.87e-245	1.82449	0.478	0.205	1.3e-240	1
Nlk	5.67e-237	-1.61978	0.558	0.765	1.07e-232	1
Ptprg	3.03e-233	0.879231	0.776	0.475	5.73e-229	1
Lrrc4c	8.77e-233	1.12463	0.707	0.398	1.66e-228	1
Csmd3	2.11e-215	0.776687	0.695	0.377	3.98e-211	1
Neto2	6.91e-210	0.986255	0.79	0.552	1.31e-205	1
Gap43	2.52e-207	0.719708	0.931	0.718	4.76e-203	1
Slco3a1	3.32e-207	1.33839	0.613	0.328	6.28e-203	1
Tmem130	3.51e-206	1.09576	0.634	0.344	6.63e-202	1
Pnmal2	1.58e-205	0.836199	0.834	0.594	2.99e-201	1
Tmx4	1.86e-203	0.844165	0.853	0.648	3.52e-199	1
Zcchc12	4.44e-203	0.923014	0.61	0.316	8.39e-199	1
Sox2	1.21e-200	-2.90024	0.138	0.438	2.29e-196	1
Plcl1	1.87e-200	0.793082	0.894	0.648	3.53e-196	1
Slc10a4	6.27e-198	1.55238	0.305	0.102	1.19e-193	1
Tenm3	2.44e-197	1.17949	0.665	0.39	4.62e-193	1
Tmtc2	2.59e-196	0.806176	0.795	0.51	4.9e-192	1
Lin7a	9.14e-186	1.41604	0.424	0.187	1.73e-181	1
Anp32a	3.47e-185	-1.22283	0.504	0.708	6.56e-181	1
Cacnb2	3.21e-181	1.26458	0.581	0.327	6.07e-177	1
Map6	7.41e-180	0.928686	0.709	0.454	1.4e-175	1
Cacna2d2	6.4e-179	1.00446	0.62	0.351	1.21e-174	1
Atp8a1	2.84e-176	0.964367	0.733	0.493	5.37e-172	1
Cacnb4	5.32e-175	1.00368	0.728	0.49	1.01e-170	1
Ssbp4	4.35e-172	1.05549	0.622	0.362	8.22e-168	1
Nox4	2.29e-171	-2.80247	0.192	0.459	4.32e-167	1
Onecut2	5.82e-171	0.687465	0.575	0.298	1.1e-166	1
Pou2f2	6.2e-169	0.824566	0.82	0.603	1.17e-164	1
Meis2	6.26e-169	-3.73302	0.158	0.412	1.18e-164	1
Mir9-3hg	1.37e-168	-1.85639	0.292	0.539	2.59e-164	1
Smarcd3	6.28e-165	0.97241	0.673	0.432	1.19e-160	1
Rbms3	7.98e-161	-1.95238	0.263	0.525	1.51e-156	1
Cdr1os	1.68e-159	1.13809	0.569	0.323	3.18e-155	1
Zdbf2	5.54e-158	0.654763	0.788	0.518	1.05e-153	1
Nap1l5	1.48e-157	0.878865	0.685	0.436	2.8e-153	1
Vav3	2.91e-155	1.01055	0.527	0.28	5.49e-151	1
Pbx3	4.95e-155	0.624196	0.89	0.658	9.36e-151	1
45717	1.85e-154	1.00868	0.616	0.364	3.5e-150	1
Cdh8	6.5e-154	1.39291	0.555	0.324	1.23e-149	1
Cep112	8.15e-150	1.36449	0.435	0.218	1.54e-145	1
Lin28b	7.71e-149	0.847423	0.735	0.512	1.46e-144	1
Cnr1	3.45e-148	1.12801	0.5	0.264	6.53e-144	1
Dscaml1	5.11e-144	-1.64554	0.239	0.494	9.66e-140	1
Vim	1.48e-143	-2.68709	0.174	0.416	2.8e-139	1
Sh3rf1	2.72e-143	-1.59911	0.329	0.563	5.14e-139	1
Mafb	7.35e-143	-3.10977	0.054	0.298	1.39e-138	1
Enc1	2.71e-141	0.937129	0.645	0.418	5.12e-137	1
Plxnc1	1.2e-140	0.981876	0.612	0.386	2.26e-136	1
Mn1	5.85e-137	-1.62942	0.237	0.482	1.11e-132	1
Ptpn5	1.16e-136	1.03103	0.484	0.259	2.19e-132	1
Sp9	4.2e-136	-1.86307	0.272	0.492	7.93e-132	1
Klhdc8b	1.67e-134	1.093	0.488	0.268	3.15e-130	1
Rcan2	9.07e-134	1.00655	0.503	0.277	1.72e-129	1
Flrt3	1.29e-132	1.28298	0.418	0.215	2.43e-128	1
Rasgef1b	2.93e-132	1.14222	0.48	0.258	5.53e-128	1
Zfp516	9.09e-132	-1.87605	0.169	0.411	1.72e-127	1
Smoc1	7.52e-130	-4.69736	0.033	0.248	1.42e-125	1
Sorcs1	1.74e-125	1.23894	0.486	0.281	3.3e-121	1
Pou3f4	2.95e-125	-1.75867	0.213	0.444	5.59e-121	1
Unc5c	3.33e-125	-4.3569	0.063	0.278	6.3e-121	1
Gm38505	3.56e-125	-2.56417	0.166	0.386	6.74e-121	1
Rbp1	8.45e-124	-1.91191	0.344	0.548	1.6e-119	1
A830082K12Rik	9.84e-123	-3.39325	0.034	0.244	1.86e-118	1
St18	1.5e-120	-2.67178	0.137	0.354	2.84e-116	1
Itm2c	3.45e-118	1.09265	0.474	0.273	6.51e-114	1
Grid1	5.46e-118	0.922784	0.711	0.51	1.03e-113	1
Dusp4	6.54e-118	0.912714	0.563	0.346	1.24e-113	1
Nfasc	1.36e-111	0.637508	0.729	0.493	2.56e-107	1
Ntrk2	2.41e-107	0.818705	0.506	0.295	4.55e-103	1
Lmo3	1.11e-104	-1.84766	0.162	0.372	2.1e-100	1
Hap1	8.75e-100	0.751829	0.54	0.332	1.65e-95	1
Elmod1	5.7e-98	0.712618	0.526	0.314	1.08e-93	1
Dlg1	6.13e-97	-1.28404	0.283	0.485	1.16e-92	1
Srgap2	2.77e-95	-1.74581	0.173	0.373	5.23e-91	1
Minar2	4.16e-95	0.73477	0.552	0.346	7.87e-91	1
Snhg11	3.33e-82	0.440365	0.64	0.428	6.29e-78	1
Resp18	3.85e-75	0.516293	0.554	0.354	7.28e-71	1
Nrp2	3.52e-71	0.464832	0.682	0.472	6.65e-67	1
Gbx1	0	2.82579	0.747	0.135	0	2
Lhx8	0	1.71429	0.969	0.383	0	2
Kctd8	0	2.9757	0.754	0.172	0	2
Pde3a	0	2.37255	0.709	0.157	0	2
Gm17750	0	2.21545	0.945	0.403	0	2
Sox2ot	0	-5.12773	0.159	0.65	0	2
Pacsin1	0	1.93428	0.665	0.231	0	2
Pde1a	0	3.21371	0.493	0.072	0	2
Csmd3	0	2.03678	0.792	0.375	0	2
Crabp2	0	1.8071	0.766	0.361	0	2
Gabrb2	0	2.02274	0.704	0.299	0	2
Zfp804a	0	2.07378	0.637	0.24	0	2
Megf10	0	3.35658	0.433	0.05	0	2
Zic1	0	1.70178	0.611	0.235	0	2
Rbms1	0	2.53673	0.488	0.135	0	2
Zfhx3	0	-2.80076	0.412	0.749	0	2
AI606473	0	2.03769	0.448	0.121	0	2
Khdrbs2	0	1.347	0.877	0.556	0	2
Dnm3	0	1.18193	0.928	0.615	0	2
Shisa9	0	2.04761	0.444	0.137	0	2
Cntnap2	0	1.53115	0.9	0.613	0	2
Syndig1	0	2.64364	0.356	0.073	0	2
Nr4a2	0	1.9406	0.363	0.09	0	2
Gm14114	0	2.1321	0.338	0.08	0	2
Myo16	3.17e-305	1.37278	0.656	0.289	6e-301	2
Ebf4	4.93e-303	1.92979	0.439	0.142	9.32e-299	2
Rgs8	1.47e-300	2.15454	0.367	0.103	2.78e-296	2
Gbx2	7.9e-295	2.44109	0.261	0.054	1.49e-290	2
Nr2f1	8.73e-289	-4.92714	0.061	0.486	1.65e-284	2
Islr2	2.29e-287	-3.21798	0.15	0.553	4.33e-283	2
Etv1	7.53e-283	2.21219	0.374	0.11	1.42e-278	2
Klhl29	5.12e-279	1.22083	0.797	0.473	9.68e-275	2
Asic2	3.55e-276	0.966824	0.586	0.239	6.71e-272	2
Vav3	1.56e-271	1.33296	0.624	0.277	2.95e-267	2
Efnb3	1.57e-262	1.29145	0.759	0.469	2.96e-258	2
Tle4	2.93e-256	-2.49755	0.384	0.687	5.55e-252	2
Enc1	1.41e-250	1.66197	0.702	0.417	2.67e-246	2
Mmp16	2.54e-248	1.20414	0.838	0.596	4.81e-244	2
Carmil1	1.13e-245	1.32375	0.715	0.396	2.14e-241	2
Cntn1	1.51e-244	1.33795	0.559	0.236	2.86e-240	2
Lypd6b	2.5e-242	1.81272	0.362	0.113	4.73e-238	2
Rbms3	5.7e-236	1.0384	0.804	0.492	1.08e-231	2
Foxo6	7.58e-236	1.92516	0.315	0.09	1.43e-231	2
Nr2f2	2.54e-235	-5.13085	0.05	0.429	4.81e-231	2
Magi3	2.02e-230	1.59469	0.662	0.374	3.83e-226	2
Efna5	7.27e-228	-2.12718	0.371	0.678	1.37e-223	2
Socs2	4.83e-225	1.44546	0.594	0.295	9.13e-221	2
Cdc42ep3	6.97e-223	1.57619	0.678	0.411	1.32e-218	2
Gm38505	3.85e-219	-5.4523	0.036	0.391	7.27e-215	2
Pxylp1	1.1e-218	1.68993	0.426	0.163	2.08e-214	2
Peg10	2.09e-216	-3.64804	0.094	0.445	3.95e-212	2
Cacna2d3	1.39e-215	-2.33755	0.315	0.639	2.63e-211	2
Lypd6	1.57e-213	1.71929	0.302	0.089	2.97e-209	2
Id4	3.5e-209	-2.69977	0.132	0.487	6.61e-205	2
Isoc1	1.24e-203	1.66686	0.503	0.239	2.34e-199	2
Rnd3	1.26e-202	-2.17302	0.253	0.575	2.39e-198	2
Sox2	1.68e-202	-3.47416	0.1	0.437	3.17e-198	2
Meis2	1.48e-201	-5.26481	0.056	0.415	2.8e-197	2
Megf11	1.02e-200	1.74737	0.296	0.09	1.92e-196	2
Ptn	5.68e-198	1.57435	0.546	0.275	1.07e-193	2
Cadm2	3.44e-197	1.46397	0.68	0.406	6.5e-193	2
C130071C03Rik	7.2e-192	0.757407	0.91	0.647	1.36e-187	2
Nrp1	4.79e-191	-2.37615	0.198	0.529	9.05e-187	2
Isl1	1.89e-190	-3.0871	0.113	0.441	3.57e-186	2
Ripor2	2.45e-189	0.816251	0.831	0.517	4.64e-185	2
Ddah1	5.23e-184	1.19148	0.644	0.383	9.89e-180	2
Dscaml1	2.62e-183	0.858275	0.771	0.461	4.95e-179	2
Fat3	2.38e-181	1.03015	0.753	0.496	4.51e-177	2
Pcdh8	2.89e-181	1.55795	0.429	0.184	5.46e-177	2
Ttc28	6.54e-181	-1.14089	0.59	0.8	1.24e-176	2
Plxna4	1.89e-174	1.24645	0.586	0.314	3.57e-170	2
Zeb2	3.55e-173	-4.23764	0.058	0.365	6.72e-169	2
Sez6l	1.89e-172	1.10796	0.606	0.335	3.58e-168	2
Plppr1	9.21e-166	1.39151	0.538	0.284	1.74e-161	2
Zfp536	1.64e-165	0.644197	0.693	0.378	3.11e-161	2
Tcf4	1.29e-163	0.519529	0.939	0.703	2.44e-159	2
Grm7	2.88e-161	1.11242	0.514	0.26	5.44e-157	2
Gm3764	7.17e-161	0.6231	0.785	0.437	1.36e-156	2
Tmsb15b2	1.25e-159	1.04322	0.693	0.454	2.37e-155	2
Gse1	4.45e-159	-2.01639	0.164	0.469	8.42e-155	2
Col9a3	3.75e-151	1.65074	0.345	0.141	7.08e-147	2
Cbfa2t3	6.39e-151	1.051	0.664	0.422	1.21e-146	2
Sox1ot	8.84e-149	-4.75389	0.027	0.296	1.67e-144	2
Gria4	5.02e-148	-1.35506	0.533	0.752	9.49e-144	2
Zdbf2	3.34e-142	-1.88252	0.288	0.549	6.31e-138	2
Vim	3.95e-142	-3.02886	0.146	0.415	7.47e-138	2
Kcnh8	3.41e-141	-1.18586	0.434	0.692	6.45e-137	2
Nrxn1	4.11e-141	-2.2306	0.375	0.596	7.78e-137	2
Adgrl2	6.99e-141	0.989095	0.746	0.53	1.32e-136	2
Nyap2	1.85e-137	0.980178	0.569	0.326	3.49e-133	2
Rbfox1	2.58e-137	-3.57989	0.152	0.41	4.88e-133	2
Tox3	2.08e-136	-2.51728	0.108	0.383	3.93e-132	2
E130006D01Rik	2.81e-136	-2.56477	0.093	0.363	5.31e-132	2
Tuba1b	7.98e-136	-1.43996	0.467	0.678	1.51e-131	2
Asb4	1.09e-130	-4.26884	0.032	0.279	2.07e-126	2
Nrip1	1.02e-125	1.2742	0.545	0.333	1.93e-121	2
Sox5	3.63e-124	-1.8081	0.359	0.586	6.86e-120	2
Grb10	1.03e-123	-3.0506	0.07	0.318	1.95e-119	2
Dusp4	1.85e-123	0.966857	0.579	0.347	3.49e-119	2
Robo2	1.9e-123	0.489462	0.899	0.668	3.6e-119	2
Lima1	3.6e-120	1.11593	0.486	0.267	6.81e-116	2
Sybu	1.31e-119	-4.80896	0.039	0.27	2.48e-115	2
A830082K12Rik	5.98e-119	-4.81876	0.018	0.243	1.13e-114	2
Rab31	1.66e-118	-2.91413	0.062	0.302	3.13e-114	2
Rgma	1.08e-117	1.29013	0.527	0.327	2.03e-113	2
Gpr158	7.47e-117	1.06854	0.485	0.264	1.41e-112	2
Cntn5	7.01e-113	0.694484	0.51	0.283	1.33e-108	2
Lhx6	7.94e-113	0.641672	0.722	0.437	1.5e-108	2
Sh3rf1	2.06e-109	-1.52414	0.332	0.561	3.9e-105	2
Hist1h2bc	8.83e-109	0.955554	0.557	0.342	1.67e-104	2
Tes	4.35e-108	1.0416	0.466	0.262	8.22e-104	2
Gfra1	8.29e-108	-5.07944	0.018	0.234	1.57e-103	2
Gtdc1	1.39e-107	-1.845	0.157	0.4	2.63e-103	2
2700069I18Rik	1.54e-105	-2.9086	0.083	0.303	2.92e-101	2
Sox1	5.26e-104	-3.39678	0.039	0.252	9.95e-100	2
Slc18a2	6.96e-103	-4.33106	0.024	0.226	1.32e-98	2
Syt4	7.77e-103	-2.71347	0.097	0.32	1.47e-98	2
Slit2	4.44e-102	-2.53325	0.199	0.423	8.4e-98	2
Snhg11	1.36e-99	-2.17605	0.232	0.453	2.56e-95	2
Fbxl7	2.84e-98	-2.32142	0.081	0.299	5.36e-94	2
Slc9a9	3.69e-97	-2.98459	0.055	0.261	6.97e-93	2
Plk2	1.01e-96	0.87293	0.582	0.374	1.91e-92	2
Nefl	1.62e-96	-3.25501	0.082	0.289	3.06e-92	2
Pnoc	9.59e-95	-2.26229	0.098	0.311	1.81e-90	2
Dlx6	2.77e-89	-1.45372	0.242	0.456	5.24e-85	2
Onecut2	3.34e-88	-2.61201	0.124	0.327	6.32e-84	2
Tspan7	9.69e-88	-1.9073	0.193	0.396	1.83e-83	2
Sox6	1.76e-87	0.504656	0.758	0.538	3.34e-83	2
Klhl13	1.28e-86	-1.77666	0.147	0.354	2.42e-82	2
Tmeff2	1.54e-86	0.551945	0.727	0.513	2.91e-82	2
Sgce	6.45e-81	-1.08235	0.351	0.551	1.22e-76	2
Pam	1.76e-80	-1.7533	0.135	0.34	3.33e-76	2
Mir9-3hg	6.18e-76	0.430351	0.736	0.511	1.17e-71	2
Nrp2	7.59e-66	0.458165	0.683	0.474	1.44e-61	2
Nxph1	0	2.38057	0.973	0.373	0	3
Zfhx4	0	-3.44977	0.188	0.688	0	3
Zfhx3	0	-4.41173	0.273	0.756	0	3
Gm17750	0	1.27359	0.886	0.407	0	3
Islr2	0	-4.50276	0.08	0.557	0	3
Sox6	0	1.46946	0.991	0.525	0	3
Pbx3	0	-2.82831	0.254	0.696	0	3
Gm3764	0	1.27769	0.872	0.432	0	3
Sox2	0	1.25294	0.828	0.396	0	3
Kitl	0	3.02369	0.525	0.097	0	3
Efna5	0	-3.04331	0.27	0.683	0	3
Ackr3	0	2.43679	0.542	0.131	0	3
Calb1	0	2.11847	0.597	0.186	0	3
Ripor2	0	1.39228	0.918	0.512	0	3
Tle4	0	-3.26965	0.288	0.692	0	3
Erbb4	0	1.76382	0.999	0.598	0	3
Maf	0	2.94503	0.482	0.081	0	3
Cadm1	0	-2.98345	0.323	0.709	0	3
Khdrbs2	0	1.43094	0.937	0.553	0	3
Satb1	0	1.76434	0.776	0.393	0	3
Dlx1as	0	1.35348	0.931	0.55	0	3
Mafb	0	2.21738	0.625	0.263	0	3
Srgap2	0	1.54553	0.699	0.341	0	3
Rai2	0	1.51896	0.548	0.197	0	3
Tox2	0	1.77292	0.561	0.212	0	3
Rbms3	0	1.30013	0.832	0.49	0	3
Cntnap3	0	2.37219	0.438	0.096	0	3
Pcdh9	0	1.24591	0.944	0.606	0	3
Dlgap2	0	1.58265	0.803	0.473	0	3
Sst	0	4.34587	0.354	0.044	0	3
Tcf4	0	1.54237	0.977	0.701	0	3
Cacng3	0	3.00339	0.295	0.041	0	3
Qk	0	0.948604	0.958	0.72	0	3
Npy	0	2.6668	0.301	0.066	0	3
Sel1l3	1.39e-304	1.70668	0.508	0.179	2.63e-300	3
Nrxn1	5.59e-299	-3.92214	0.213	0.605	1.06e-294	3
Zfp536	1.81e-293	1.11994	0.77	0.374	3.43e-289	3
Robo2	3.16e-293	0.984049	0.948	0.666	5.97e-289	3
Id4	3.72e-285	-4.43138	0.065	0.491	7.04e-281	3
Dscaml1	9.18e-285	1.00523	0.842	0.457	1.74e-280	3
Rbp1	6.63e-280	1.29799	0.823	0.519	1.25e-275	3
Ssbp3	8.66e-279	-1.18536	0.651	0.881	1.64e-274	3
Khdrbs3	9.02e-270	-2.34764	0.386	0.714	1.71e-265	3
Tmem108	2.11e-268	1.08454	0.904	0.666	3.99e-264	3
Nox4	2.08e-267	1.34651	0.748	0.425	3.93e-263	3
Dlgap1	1.92e-266	2.10704	0.635	0.33	3.64e-262	3
Smoc1	3.29e-252	1.3013	0.543	0.217	6.22e-248	3
Rprm	1.97e-247	1.33731	0.564	0.236	3.72e-243	3
Ptprg	3.31e-247	-3.77444	0.135	0.514	6.26e-243	3
Isl1	2.04e-243	-5.02945	0.06	0.444	3.86e-239	3
Mir9-3hg	1.48e-242	0.98944	0.838	0.506	2.8e-238	3
Zdbf2	5.46e-242	-2.66416	0.18	0.555	1.03e-237	3
Arl4d	1.54e-234	1.229	0.643	0.306	2.91e-230	3
Gap43	1.28e-232	-2.25289	0.519	0.743	2.42e-228	3
Nfib	8.27e-232	1.62036	0.411	0.142	1.56e-227	3
Gm13889	2.62e-218	1.43184	0.616	0.313	4.95e-214	3
Dscam	3.42e-218	-4.55977	0.064	0.427	6.46e-214	3
Egfem1	1.89e-207	-5.7619	0.055	0.414	3.57e-203	3
Bend4	8.89e-205	1.49025	0.42	0.159	1.68e-200	3
C130071C03Rik	2.27e-204	0.812201	0.912	0.647	4.29e-200	3
Tshz2	1.94e-200	-2.4807	0.287	0.608	3.66e-196	3
Sp9	3.3e-193	0.805433	0.815	0.459	6.23e-189	3
Rmst	8.86e-192	-2.47029	0.228	0.545	1.68e-187	3
Dlx2	4.19e-191	0.703216	0.956	0.751	7.91e-187	3
Nrp1	4.21e-191	-2.29579	0.193	0.529	7.97e-187	3
Epha5	9.78e-191	0.871941	0.888	0.638	1.85e-186	3
Pxylp1	1.71e-187	1.43101	0.416	0.164	3.24e-183	3
Lhx6	1.12e-186	0.837304	0.776	0.434	2.11e-182	3
Aff2	5.87e-186	1.10324	0.805	0.564	1.11e-181	3
Aff3	1.24e-185	-1.60239	0.373	0.667	2.35e-181	3
Camk2n1	4.14e-185	1.66166	0.49	0.235	7.84e-181	3
Lrrc4c	1.43e-184	-3.49511	0.108	0.435	2.7e-180	3
Gm26871	1.97e-178	-1.76643	0.285	0.602	3.73e-174	3
Peg10	7.23e-177	-3.19883	0.13	0.442	1.37e-172	3
Man2a1	2.35e-175	1.33064	0.486	0.222	4.45e-171	3
Ephb1	1.66e-174	-3.00536	0.123	0.437	3.13e-170	3
Meis2	6.37e-174	-5.19975	0.097	0.412	1.2e-169	3
Dpp10	8.17e-171	1.69197	0.368	0.143	1.54e-166	3
Kcnd2	2.5e-167	-2.73629	0.314	0.586	4.74e-163	3
Tmeff2	1.12e-162	-2.60421	0.255	0.539	2.12e-158	3
2700069I18Rik	2.38e-160	-5.63519	0.021	0.306	4.49e-156	3
Tmtc4	2.35e-159	1.33659	0.533	0.291	4.44e-155	3
Cbfa2t3	1.89e-150	0.935579	0.685	0.421	3.56e-146	3
Pde4dip	3.69e-150	1.35271	0.616	0.394	6.99e-146	3
Pou3f3	5.58e-148	1.03833	0.724	0.517	1.05e-143	3
Mir100hg	5.7e-147	-1.31269	0.392	0.664	1.08e-142	3
Npas3	6.04e-139	0.650329	0.879	0.67	1.14e-134	3
Nfasc	3.58e-138	-1.67511	0.252	0.522	6.76e-134	3
Mdga2	9.85e-137	-2.36474	0.236	0.496	1.86e-132	3
45717	1.33e-136	-3.15373	0.127	0.394	2.52e-132	3
Tspan7	2.15e-136	-2.62468	0.132	0.399	4.07e-132	3
Mest	2.67e-136	-1.09022	0.536	0.759	5.05e-132	3
Pnoc	2.94e-136	-3.47917	0.051	0.313	5.56e-132	3
Fat3	1.66e-134	-2.06615	0.258	0.524	3.14e-130	3
Kif26a	2.64e-134	-3.00126	0.068	0.332	5e-130	3
Iqsec1	1.57e-133	1.69252	0.448	0.244	2.97e-129	3
Opcml	2.22e-133	1.312	0.378	0.166	4.19e-129	3
Pacsin1	6.2e-132	1.03602	0.48	0.242	1.17e-127	3
Pou3f1	7.95e-132	-2.34334	0.286	0.523	1.5e-127	3
Slit2	2.05e-131	-3.0931	0.167	0.425	3.88e-127	3
Slain1	2.08e-131	0.85597	0.729	0.527	3.93e-127	3
Plcl1	1.18e-128	-1.50109	0.469	0.675	2.24e-124	3
Sybu	2.05e-123	-5.41617	0.031	0.27	3.87e-119	3
Nefl	3.08e-121	-4.32341	0.052	0.29	5.82e-117	3
Nrg1	1.92e-119	-1.22895	0.375	0.625	3.63e-115	3
Six3	2.08e-119	-3.15299	0.112	0.355	3.92e-115	3
Dact1	3.06e-119	1.05188	0.518	0.292	5.79e-115	3
Cux2	1.85e-117	1.28848	0.552	0.35	3.49e-113	3
Tmtc2	1.8e-116	-2.06799	0.32	0.54	3.4e-112	3
Scrn1	4.24e-116	-1.35668	0.354	0.579	8.01e-112	3
Sorcs3	7.22e-115	-1.84055	0.228	0.474	1.37e-110	3
Pde3a	9.9e-115	0.429725	0.401	0.175	1.87e-110	3
Zfpm2	6.48e-114	-5.19476	0.039	0.27	1.23e-109	3
Plekha6	1.38e-113	-4.33632	0.019	0.24	2.62e-109	3
Asb4	8.96e-112	-3.43116	0.051	0.278	1.69e-107	3
Adam23	7.86e-111	-2.33648	0.097	0.337	1.49e-106	3
Slc1a2	3.65e-107	-2.54564	0.108	0.338	6.9e-103	3
Gfra1	3.82e-106	-4.8615	0.022	0.233	7.23e-102	3
Rgs2	4.78e-106	-2.26881	0.229	0.45	9.03e-102	3
Onecut2	8.28e-105	-3.0028	0.102	0.328	1.56e-100	3
Dlk1	6.32e-104	-2.3909	0.161	0.389	1.19e-99	3
Slc18a2	4.13e-101	-4.38582	0.023	0.226	7.8e-97	3
Pou3f4	1.08e-100	0.66105	0.657	0.417	2.04e-96	3
Plcb1	9.83e-99	-2.90775	0.151	0.367	1.86e-94	3
Grid2	2.29e-98	-2.76065	0.127	0.357	4.32e-94	3
Klhl13	1.47e-96	-2.051	0.133	0.355	2.77e-92	3
Sorcs1	3.67e-96	-3.31589	0.095	0.305	6.94e-92	3
Tafa2	4.94e-96	-3.21398	0.084	0.295	9.34e-92	3
Meis1	3.9e-95	-1.39401	0.252	0.493	7.38e-91	3
Map6	7.65e-94	-1.35199	0.258	0.482	1.45e-89	3
Hap1	4.07e-90	-1.76599	0.142	0.357	7.7e-86	3
E130006D01Rik	1.34e-89	-1.7516	0.144	0.36	2.54e-85	3
Nova1	1.28e-88	-1.4623	0.261	0.477	2.43e-84	3
Csmd3	2.94e-88	-1.98564	0.188	0.409	5.56e-84	3
Nkain2	6.09e-88	-2.04922	0.244	0.447	1.15e-83	3
Lin28b	7.22e-88	-1.09572	0.322	0.538	1.37e-83	3
Resp18	4.07e-87	-1.81713	0.174	0.378	7.69e-83	3
Zcchc12	4.15e-84	-2.14467	0.144	0.345	7.85e-80	3
Elmod1	3.98e-83	-1.78399	0.133	0.338	7.53e-79	3
Nr2f2	0	2.03843	0.944	0.381	0	4
Nr2f1	0	1.78852	0.958	0.438	0	4
Six3	0	2.40914	0.834	0.317	0	4
Isl1	0	1.37878	0.879	0.4	0	4
Egfem1	0	2.29342	0.82	0.373	0	4
Rbfox1	0	2.07659	0.819	0.374	0	4
Grm8	0	3.99881	0.56	0.12	0	4
Id4	0	1.61698	0.874	0.447	0	4
Meis2	0	1.36301	0.784	0.376	0	4
Kcnd2	0	2.26072	0.942	0.552	0	4
Tshz2	0	1.61095	0.933	0.573	0	4
Six3os1	0	2.57072	0.48	0.121	0	4
Foxo1	0	2.80871	0.451	0.108	0	4
Cacna2d3	0	1.72026	0.942	0.605	0	4
B130024G19Rik	0	1.99757	0.431	0.115	0	4
Tle4	0	1.53157	0.959	0.656	0	4
Gm29683	0	1.84937	0.398	0.105	0	4
Mctp1	0	2.2741	0.38	0.102	0	4
Bnc2	0	5.30697	0.255	0.014	0	4
Khdrbs3	0	1.54915	0.926	0.685	0	4
Slit2	5.69e-308	2.14943	0.718	0.395	1.08e-303	4
Limch1	5e-307	2.04383	0.552	0.218	9.45e-303	4
Xpr1	5.22e-281	1.26241	0.879	0.678	9.86e-277	4
Sox6	6.74e-279	-4.97226	0.192	0.569	1.27e-274	4
Bcl11b	7.31e-279	-1.76584	0.518	0.803	1.38e-274	4
Tmeff2	1.87e-268	1.58816	0.8	0.51	3.54e-264	4
Mpped2	1.68e-265	-1.57474	0.499	0.819	3.18e-261	4
St3gal1	5.59e-263	2.49977	0.263	0.059	1.06e-258	4
Zfhx3	2.88e-258	0.85392	0.991	0.717	5.45e-254	4
Lhx6	1.84e-250	-3.84799	0.062	0.472	3.48e-246	4
Islr2	2.22e-248	1.00339	0.876	0.514	4.19e-244	4
Zdhhc2	1.2e-227	1.0621	0.853	0.642	2.28e-223	4
Ap1s2	1.96e-225	1.65697	0.648	0.369	3.71e-221	4
Gm48003	1.23e-223	1.94502	0.341	0.104	2.32e-219	4
Zdbf2	2.04e-222	1.10145	0.811	0.521	3.86e-218	4
Ripor2	1.15e-220	-2.67253	0.182	0.552	2.18e-216	4
Plcl1	4.27e-212	1.00174	0.887	0.652	8.07e-208	4
Lhx8	2.47e-211	-4.08914	0.072	0.432	4.67e-207	4
Pbx3	1.66e-208	0.796871	0.927	0.659	3.13e-204	4
Tcf4	5.53e-207	-2.69902	0.501	0.727	1.05e-202	4
Gap43	4.06e-206	0.767955	0.94	0.72	7.68e-202	4
Zfp536	4.05e-202	-4.95784	0.062	0.412	7.65e-198	4
Khdrbs2	1.25e-201	-2.74089	0.259	0.59	2.37e-197	4
Zfhx4	5.76e-201	0.847638	0.928	0.648	1.09e-196	4
Gm17750	8.14e-193	-3.87699	0.115	0.448	1.54e-188	4
Elmo1	1.2e-192	-1.64986	0.438	0.717	2.26e-188	4
Nxph1	2.19e-188	-5.17717	0.095	0.421	4.14e-184	4
Nkx2-1	1.86e-183	-3.54839	0.072	0.408	3.53e-179	4
Pantr1	9.1e-179	-1.80653	0.374	0.659	1.72e-174	4
Prnp	3.44e-176	1.15591	0.731	0.505	6.5e-172	4
Slitrk1	6.9e-170	1.51369	0.443	0.194	1.3e-165	4
Zfp608	4.1e-166	-1.40894	0.481	0.727	7.76e-162	4
Gpc6	3.57e-164	-2.6587	0.305	0.588	6.74e-160	4
Qk	4.96e-161	-1.50762	0.528	0.744	9.37e-157	4
Gkap1	3e-159	1.2391	0.673	0.451	5.68e-155	4
Fat4	2.22e-157	1.71077	0.367	0.149	4.2e-153	4
Crabp2	1.79e-153	-3.35251	0.1	0.398	3.38e-149	4
Lmo3	3.93e-152	0.959996	0.624	0.345	7.44e-148	4
Sfta3-ps	9.11e-152	-4.63642	0.042	0.333	1.72e-147	4
A830082K12Rik	9.76e-150	1.23228	0.469	0.219	1.84e-145	4
Pou3f3	2.06e-148	-1.89549	0.246	0.543	3.89e-144	4
Crb1	6.05e-146	1.48124	0.413	0.187	1.14e-141	4
Cdh8	2.3e-142	1.27213	0.575	0.326	4.35e-138	4
Gm3764	3.07e-138	-2.19787	0.195	0.469	5.8e-134	4
Nrsn1	2.06e-136	1.71746	0.369	0.164	3.9e-132	4
Pcdh17	1.25e-134	-2.29812	0.163	0.446	2.37e-130	4
Rmi1	1.04e-133	1.68224	0.367	0.165	1.96e-129	4
Cdh13	5.51e-129	1.285	0.393	0.18	1.04e-124	4
Frat2	2.33e-125	1.15507	0.605	0.401	4.4e-121	4
Zic1	8.39e-119	-5.31952	0.028	0.266	1.59e-114	4
Nyap2	1.64e-113	-2.60586	0.098	0.352	3.1e-109	4
Cbfa2t3	1.29e-110	-1.85861	0.195	0.447	2.43e-106	4
Zfp804a	5.13e-108	0.704301	0.475	0.25	9.7e-104	4
Nav2	1.06e-106	-2.01423	0.209	0.456	2.01e-102	4
Cntn1	2.18e-105	-3.83362	0.039	0.265	4.12e-101	4
Smoc1	7.3e-104	-4.47982	0.028	0.245	1.38e-99	4
Ecel1	3.66e-103	1.08856	0.504	0.298	6.92e-99	4
E130006D01Rik	1.31e-101	0.983022	0.549	0.338	2.47e-97	4
Csmd3	2.09e-99	-2.7	0.184	0.408	3.96e-95	4
Rgma	8.89e-99	-2.2127	0.116	0.349	1.68e-94	4
Ephb1	2.98e-98	0.662496	0.648	0.408	5.64e-94	4
Dlgap2	3.75e-96	-1.73053	0.272	0.502	7.1e-92	4
Sulf2	3.07e-94	-3.33383	0.031	0.237	5.81e-90	4
Dscam	6.98e-89	0.362316	0.656	0.395	1.32e-84	4
Samd5	1.13e-87	-2.3958	0.118	0.33	2.13e-83	4
Adgrl2	1.76e-87	0.581602	0.733	0.531	3.34e-83	4
Ntrk3	5.1e-87	-2.27041	0.181	0.394	9.64e-83	4
Gm13889	9.57e-87	-2.09812	0.122	0.34	1.81e-82	4
Unc5d	6.83e-86	-2.02042	0.287	0.493	1.29e-81	4
Vav3	8.28e-83	-2.34622	0.1	0.306	1.57e-78	4
Nrp2	3.75e-82	0.674702	0.688	0.474	7.08e-78	4
Enc1	1.56e-81	-1.60932	0.224	0.443	2.96e-77	4
Ddah1	5.31e-80	-1.6751	0.195	0.407	1e-75	4
Arl4d	2.67e-79	-1.95199	0.131	0.334	5.04e-75	4
Lrrc4c	4.37e-78	0.441818	0.629	0.406	8.27e-74	4
Pcca	1.63e-76	-1.90522	0.081	0.281	3.08e-72	4
Ebf1	0	4.0372	0.999	0.177	0	5
Zfp503	0	2.72286	0.844	0.142	0	5
Dlc1	0	3.06265	0.75	0.094	0	5
Sybu	0	3.1207	0.88	0.226	0	5
P2ry14	0	2.6575	0.804	0.173	0	5
Med12l	0	2.51117	0.925	0.301	0	5
Mgat4c	0	3.41935	0.753	0.139	0	5
Rbfox1	0	2.24786	0.977	0.366	0	5
Ntrk3	0	2.27203	0.942	0.354	0	5
Ephb1	0	2.31009	0.973	0.392	0	5
Meis2	0	1.41166	0.947	0.367	0	5
Dscam	0	1.81075	0.957	0.379	0	5
Isl1	0	2.45759	0.973	0.396	0	5
Cpne5	0	2.59272	0.716	0.145	0	5
Dok5	0	3.23407	0.688	0.118	0	5
Sema3a	0	2.2557	0.771	0.206	0	5
Gm2824	0	3.22115	0.651	0.093	0	5
Cacna1e	0	2.25527	0.787	0.232	0	5
Erbb4	0	-6.72354	0.093	0.646	0	5
Tspan7	0	2.01635	0.898	0.359	0	5
Hspa12a	0	3.15199	0.625	0.089	0	5
Plk2	0	2.26967	0.888	0.359	0	5
Hs6st2	0	2.34701	0.702	0.174	0	5
Lypd1	0	3.84729	0.576	0.05	0	5
Flrt2	0	1.98812	0.8	0.277	0	5
Spata13	0	3.47294	0.608	0.091	0	5
Rgs2	0	2.51878	0.919	0.414	0	5
Vstm2a	0	2.0293	0.689	0.184	0	5
Sox6	0	-6.58077	0.072	0.574	0	5
Ncoa7	0	2.02343	0.849	0.351	0	5
Dlx1as	0	-5.1802	0.101	0.594	0	5
Grik3	0	-3.5545	0.233	0.721	0	5
Pcsk2	0	2.54692	0.66	0.175	0	5
Dlk1	0	1.67141	0.838	0.354	0	5
Pcdh9	0	-4.67561	0.169	0.647	0	5
Sorcs3	0	1.34456	0.902	0.438	0	5
Kcnip1	0	2.1757	0.696	0.233	0	5
Rph3a	0	2.43841	0.589	0.133	0	5
Irs1	0	2.8698	0.542	0.089	0	5
Plcb1	0	1.80728	0.786	0.334	0	5
Islr2	0	1.20253	0.955	0.51	0	5
Pcdh10	0	1.59483	0.708	0.271	0	5
Nckap5	0	2.2774	0.672	0.237	0	5
Sgcd	0	1.35434	0.69	0.256	0	5
Sema6d	0	1.87683	0.799	0.37	0	5
Nrxn1	0	1.77509	0.991	0.563	0	5
Dlx6	0	1.49004	0.851	0.423	0	5
Sox5	0	-3.95594	0.167	0.595	0	5
Pou3f1	0	1.08274	0.917	0.49	0	5
Dlx1	0	-2.86103	0.297	0.724	0	5
Dlx2	0	-3.31765	0.357	0.783	0	5
Slc1a2	0	1.57162	0.727	0.305	0	5
Ppp2r2b	0	1.29632	0.681	0.26	0	5
Grb14	0	3.34109	0.475	0.054	0	5
Kif26a	0	1.41578	0.718	0.297	0	5
P2ry12	0	2.83883	0.495	0.076	0	5
Rarb	0	2.69366	0.514	0.097	0	5
Kazn	0	1.63839	0.689	0.273	0	5
Sox2ot	0	-4.77309	0.232	0.644	0	5
Schip1	0	2.45421	0.683	0.273	0	5
Nefl	0	1.30797	0.666	0.257	0	5
Mpped1	0	2.2208	0.538	0.13	0	5
Mycn	0	2.06075	0.562	0.155	0	5
Prkcb	0	2.15161	0.546	0.141	0	5
Thsd7a	0	2.5237	0.995	0.599	0	5
Nefm	0	1.89538	0.759	0.363	0	5
Gm12158	0	4.09045	0.419	0.029	0	5
Oprm1	0	3.20882	0.443	0.054	0	5
Dlg2	0	1.5072	0.924	0.536	0	5
Luzp2	0	2.35785	0.514	0.136	0	5
Tenm1	0	2.3459	0.517	0.149	0	5
Nkain3	0	1.08108	0.98	0.617	0	5
Nlgn1	0	-3.3715	0.386	0.747	0	5
Scrn1	0	1.22983	0.901	0.55	0	5
Hs6st3	0	2.01365	0.487	0.137	0	5
Has3	0	2.38849	0.437	0.092	0	5
Apbb2	0	1.47626	0.949	0.605	0	5
Gm32509	0	1.89423	0.459	0.119	0	5
Frmd4a	0	2.03293	0.971	0.632	0	5
Vcan	0	2.44351	0.995	0.659	0	5
Nrg1	0	1.22816	0.93	0.595	0	5
Tspan9	0	2.60052	0.402	0.071	0	5
Robo2	0	1.78853	0.992	0.664	0	5
Arpp21	0	1.5785	0.439	0.115	0	5
Ablim1	0	2.08781	0.428	0.104	0	5
Tcf4	0	-3.86369	0.412	0.731	0	5
Rps6kl1	0	2.02851	0.418	0.104	0	5
Klhl1	0	3.30633	0.326	0.036	0	5
Syt13	0	2.56381	0.353	0.066	0	5
Plagl1	0	2.26977	0.39	0.105	0	5
Cntn2	0	3.02014	0.322	0.045	0	5
Tmem132c	0	3.03818	0.311	0.039	0	5
Prkcd	0	2.55389	0.312	0.049	0	5
Gap43	0	1.24968	0.979	0.718	0	5
Col25a1	0	2.13777	0.307	0.052	0	5
Bach2	0	1.83954	0.992	0.739	0	5
Sdk2	0	2.28572	0.316	0.066	0	5
Gm44129	0	2.69265	0.299	0.05	0	5
Kcnh1	0	2.2083	0.31	0.063	0	5
Trhde	0	2.96932	0.28	0.036	0	5
Lsamp	0	1.2549	0.992	0.757	0	5
Cbln2	0	2.16205	0.283	0.054	0	5
Pde4d	0	-1.76664	0.675	0.903	0	5
1700019D03Rik	0	3.39277	0.241	0.024	0	5
Gm45159	0	2.50201	0.263	0.047	0	5
Bcl11b	0	1.01028	0.994	0.779	0	5
Stmn4	0	1.04826	0.952	0.737	0	5
Sowaha	0	2.88114	0.241	0.034	0	5
Gm9885	0	2.62859	0.239	0.034	0	5
Phactr2	1.36e-307	2.1419	0.327	0.074	2.57e-303	5
Tenm4	4.05e-306	0.973395	0.968	0.702	7.66e-302	5
2700069I18Rik	5.12e-301	1.37783	0.674	0.272	9.68e-297	5
Tmem132d	6.3e-301	2.31852	0.271	0.053	1.19e-296	5
Sp9	2.31e-295	-5.76835	0.05	0.5	4.37e-291	5
Clstn2	9.97e-293	1.81423	0.573	0.221	1.89e-288	5
Fdps	8.05e-292	1.2969	0.896	0.66	1.52e-287	5
Zfhx3	1.97e-290	0.923785	0.996	0.717	3.72e-286	5
Dtna	8.99e-290	1.83019	0.467	0.15	1.7e-285	5
Xpr1	8.87e-289	1.03214	0.941	0.675	1.68e-284	5
Fam171b	1.43e-288	1.3778	0.68	0.288	2.7e-284	5
Qk	3.45e-284	-2.34047	0.501	0.745	6.53e-280	5
Npas3	3.71e-282	-3.04903	0.397	0.696	7.01e-278	5
Map3k1	7.35e-282	1.61053	0.561	0.21	1.39e-277	5
Pik3r1	4.98e-279	1.52226	0.724	0.363	9.41e-275	5
Gm13052	6.08e-278	1.61203	0.62	0.263	1.15e-273	5
Vstm2b	5.84e-277	1.63542	0.499	0.169	1.1e-272	5
Fign	1.13e-276	-4.5169	0.088	0.518	2.13e-272	5
Grik1	1.04e-273	1.30323	0.5	0.17	1.97e-269	5
Rgs4	1.64e-271	1.71826	0.368	0.099	3.1e-267	5
Lhx6	2.51e-269	-5.44959	0.05	0.473	4.75e-265	5
Chrm3	6.69e-268	2.26268	0.29	0.067	1.26e-263	5
Smyd2	1.06e-264	1.95802	0.328	0.083	2.01e-260	5
Eda	1.66e-262	1.82102	0.374	0.107	3.14e-258	5
Asxl3	1.87e-262	1.15175	0.901	0.635	3.55e-258	5
Nrp2	6.81e-262	-4.09867	0.092	0.505	1.29e-257	5
Rin2	2.05e-261	1.56628	0.529	0.198	3.87e-257	5
Rnf217	3.34e-260	1.60528	0.516	0.189	6.31e-256	5
Scn3a	6.42e-260	0.997595	0.934	0.67	1.21e-255	5
Abtb2	5.07e-249	1.7354	0.439	0.146	9.59e-245	5
Gm2164	1.22e-248	1.23991	0.532	0.197	2.31e-244	5
Elmo1	7.11e-245	-2.06986	0.468	0.716	1.34e-240	5
Sox2	2.38e-244	-6.05624	0.039	0.438	4.51e-240	5
Gm3764	1.94e-243	-4.44403	0.084	0.474	3.66e-239	5
Hs3st4	1.74e-240	1.34761	0.519	0.195	3.28e-236	5
Grid2	1.94e-240	0.721972	0.71	0.326	3.66e-236	5
Cemip2	2.68e-239	1.05444	0.858	0.553	5.07e-235	5
Gad1	8.58e-227	-1.68851	0.458	0.72	1.62e-222	5
Gm17750	5.48e-225	-5.5137	0.069	0.451	1.04e-220	5
Lhx8	2.08e-219	-5.89249	0.057	0.433	3.93e-215	5
Ptpro	1.36e-212	-2.07397	0.319	0.63	2.58e-208	5
Nkx2-1	1.82e-212	-5.10371	0.045	0.409	3.45e-208	5
Srm	3.11e-208	1.35009	0.559	0.241	5.88e-204	5
Gpatch4	1.46e-205	1.5624	0.42	0.149	2.77e-201	5
Mettl1	9.59e-203	1.8174	0.272	0.072	1.81e-198	5
Cnr1	8.47e-201	1.50732	0.568	0.264	1.6e-196	5
Hs6st1	1.23e-199	1.5389	0.39	0.133	2.33e-195	5
Kcnd2	1.18e-198	0.683166	0.886	0.555	2.24e-194	5
Gramd1b	1.49e-194	1.48535	0.351	0.113	2.82e-190	5
Lrrn3	1.41e-193	1.26961	0.466	0.179	2.66e-189	5
Limch1	1.49e-191	1.21952	0.52	0.22	2.82e-187	5
Lrfn5	1.28e-190	0.936874	0.557	0.238	2.42e-186	5
Prkar2b	2.12e-190	0.911042	0.849	0.559	4.01e-186	5
Aff3	2.77e-189	0.927447	0.907	0.638	5.24e-185	5
Gm38505	6.13e-189	-5.11628	0.05	0.389	1.16e-184	5
Zfhx4	6.7e-189	0.703559	0.96	0.646	1.27e-184	5
Nxph1	5.2e-188	-6.01708	0.072	0.422	9.83e-184	5
Asns	5.34e-186	1.52245	0.337	0.107	1.01e-181	5
Asb4	1.77e-185	1.20331	0.551	0.251	3.35e-181	5
Shroom2	3.98e-182	1.56252	0.316	0.098	7.52e-178	5
Rap2a	3.61e-181	1.17903	0.671	0.368	6.83e-177	5
Dctpp1	5.69e-181	1.06999	0.705	0.386	1.08e-176	5
Aprt	2.05e-180	1.06715	0.714	0.406	3.88e-176	5
Ppp1r1a	8.28e-180	1.15447	0.475	0.187	1.57e-175	5
Trps1	1.55e-176	1.20065	0.515	0.226	2.92e-172	5
Nop10	3.35e-174	0.928245	0.805	0.54	6.34e-170	5
Acvr2a	8.13e-174	0.946732	0.802	0.518	1.54e-169	5
St18	1.35e-173	-5.19066	0.038	0.356	2.55e-169	5
Mir9-3hg	1.4e-173	-2.54305	0.273	0.536	2.65e-169	5
Dact1	6.43e-173	1.14099	0.595	0.289	1.22e-168	5
Cnksr2	3.48e-172	0.960798	0.747	0.44	6.57e-168	5
Cystm1	2.8e-171	1.26529	0.422	0.162	5.3e-167	5
Syt4	1.91e-170	0.936236	0.609	0.292	3.62e-166	5
Sult4a1	2.19e-170	1.26682	0.449	0.18	4.13e-166	5
Pde2a	7.07e-170	1.58663	0.299	0.093	1.34e-165	5
Ptprt	1.14e-169	1.43783	0.348	0.121	2.15e-165	5
Dach1	9.57e-169	0.9641	0.526	0.232	1.81e-164	5
Isyna1	1.15e-168	1.19349	0.55	0.253	2.17e-164	5
Dusp8	1.94e-168	0.90733	0.785	0.489	3.67e-164	5
Arfgef3	3.97e-168	1.29574	0.369	0.132	7.5e-164	5
Syn3	1.48e-165	0.980338	0.73	0.434	2.79e-161	5
Rgs17	3.61e-165	1.00704	0.713	0.41	6.82e-161	5
Zfp536	5.68e-165	-4.46434	0.11	0.41	1.07e-160	5
Idi1	9.17e-164	1.2287	0.592	0.302	1.73e-159	5
Mdga2	3.9e-163	0.811709	0.797	0.466	7.37e-159	5
Car11	4.27e-163	1.40112	0.315	0.103	8.07e-159	5
Sfta3-ps	8.88e-163	-6.72064	0.028	0.333	1.68e-158	5
Spock1	1.1e-162	1.03689	0.465	0.194	2.08e-158	5
Fjx1	7.2e-162	0.976851	0.689	0.381	1.36e-157	5
Bok	5.85e-158	1.29703	0.446	0.189	1.11e-153	5
Tkt	1.38e-157	0.929568	0.747	0.467	2.61e-153	5
Rapgef6	1.63e-156	1.16896	0.743	0.485	3.08e-152	5
Ecel1	6.71e-156	0.860745	0.611	0.292	1.27e-151	5
Nhs	7.28e-156	1.34138	0.449	0.195	1.38e-151	5
Peg10	1.54e-155	0.437307	0.751	0.409	2.91e-151	5
Gm28905	4.78e-155	1.39707	0.337	0.12	9.04e-151	5
Cntn5	4.56e-154	1.82882	0.529	0.283	8.62e-150	5
Manf	1.62e-153	0.832489	0.872	0.668	3.05e-149	5
Rnd3	5.85e-151	0.961639	0.807	0.545	1.11e-146	5
Nox4	5.96e-151	-3.39351	0.185	0.455	1.13e-146	5
Abhd11	1.04e-149	1.2264	0.41	0.165	1.96e-145	5
Pcdh15	2.27e-149	1.0945	0.469	0.217	4.3e-145	5
Mir99ahg	3.23e-148	1.14934	0.843	0.641	6.11e-144	5
Cacna1c	5.84e-148	0.729154	0.784	0.484	1.11e-143	5
Ppfia2	3.74e-146	0.703393	0.911	0.689	7.07e-142	5
Prkg1	1.55e-144	0.709532	0.35	0.131	2.93e-140	5
Plekha6	7.41e-144	0.919976	0.489	0.215	1.4e-139	5
Ly6h	1.13e-143	0.612398	0.916	0.645	2.13e-139	5
Bcat1	2.32e-143	1.08852	0.54	0.268	4.39e-139	5
Shisa9	2.01e-141	0.589219	0.371	0.142	3.8e-137	5
Lgalsl	4.64e-141	1.15866	0.432	0.183	8.78e-137	5
Samd5	5.01e-140	0.98938	0.58	0.306	9.47e-136	5
Rgmb	2e-139	0.879248	0.717	0.446	3.78e-135	5
Jph4	5.06e-138	0.885252	0.623	0.325	9.58e-134	5
Slc18a2	2.67e-137	0.818791	0.469	0.202	5.04e-133	5
Guk1	7.61e-137	0.78244	0.804	0.545	1.44e-132	5
Hmgcr	3.89e-134	0.812439	0.864	0.658	7.36e-130	5
Dmrtb1	5.47e-134	0.943706	0.547	0.27	1.03e-129	5
Tshz2	8.35e-134	-1.91685	0.36	0.603	1.58e-129	5
Kcnma1	1.14e-132	0.752028	0.638	0.337	2.15e-128	5
Reln	2.81e-132	1.3457	0.451	0.212	5.32e-128	5
Gsto1	6.52e-132	1.03002	0.486	0.226	1.23e-127	5
2610307P16Rik	4.29e-131	-2.24973	0.296	0.534	8.11e-127	5
Rac3	1.77e-130	0.754075	0.678	0.374	3.35e-126	5
Cltb	2.57e-130	1.06426	0.519	0.257	4.86e-126	5
Cdh11	6.74e-129	0.866638	0.568	0.294	1.27e-124	5
Eif1a	1.77e-128	1.03532	0.511	0.249	3.34e-124	5
Elovl6	8.5e-127	0.828819	0.747	0.485	1.61e-122	5
Pknox2	1.17e-126	-3.02612	0.074	0.334	2.21e-122	5
Acaca	3.17e-126	0.874434	0.686	0.407	5.99e-122	5
Stxbp5	4.86e-126	1.0581	0.475	0.23	9.19e-122	5
Nop16	1.18e-125	1.1983	0.359	0.145	2.23e-121	5
Fam78b	3.07e-125	0.933804	0.524	0.261	5.81e-121	5
Shb	1.94e-123	0.753142	0.78	0.515	3.67e-119	5
Rps6ka3	3.36e-123	1.13423	0.662	0.422	6.36e-119	5
Maml2	3.73e-123	1.18298	0.421	0.195	7.06e-119	5
Crabp2	6.53e-123	-3.06558	0.146	0.395	1.23e-118	5
Chn2	6.72e-123	0.655467	0.814	0.553	1.27e-118	5
Nhp2	1.16e-122	0.95456	0.627	0.361	2.19e-118	5
Rrp7a	8.73e-121	0.902839	0.551	0.285	1.65e-116	5
Tenm3	1.6e-120	0.49288	0.69	0.393	3.03e-116	5
Nr2f2	3.76e-118	-3.0662	0.183	0.421	7.12e-114	5
Odc1	1.44e-117	0.730144	0.827	0.6	2.71e-113	5
Cspg5	3.59e-117	1.03301	0.375	0.158	6.79e-113	5
Focad	2.34e-116	1.08893	0.384	0.168	4.42e-112	5
Nfasc	3.62e-116	0.592261	0.787	0.493	6.85e-112	5
Spock3	8.02e-115	-3.58746	0.081	0.323	1.52e-110	5
Fdft1	3.01e-114	0.810063	0.793	0.587	5.7e-110	5
Chst2	2.07e-113	0.950657	0.413	0.189	3.91e-109	5
Vstm2l	3.96e-113	0.60908	0.457	0.207	7.49e-109	5
Msmo1	4.96e-113	1.00153	0.604	0.356	9.37e-109	5
Sqle	1.44e-111	0.839145	0.663	0.413	2.72e-107	5
Mrps15	1.45e-111	0.753187	0.734	0.477	2.74e-107	5
Fxyd7	6.6e-110	0.962958	0.365	0.158	1.25e-105	5
Plxna4	7.76e-110	-2.99917	0.099	0.34	1.47e-105	5
Rian	1.78e-109	0.573516	0.874	0.665	3.37e-105	5
Ano4	1.82e-109	0.695699	0.578	0.32	3.45e-105	5
Shtn1	4.14e-109	0.910874	0.388	0.173	7.82e-105	5
Gfra1	4.45e-109	0.549145	0.453	0.21	8.41e-105	5
Rprm	4.78e-108	-4.63756	0.039	0.264	9.04e-104	5
Carmil1	3.62e-107	-2.45	0.205	0.424	6.85e-103	5
Prdx6	1.43e-106	0.763378	0.725	0.475	2.7e-102	5
Cbfa2t3	3.52e-106	-2.12797	0.229	0.445	6.65e-102	5
Racgap1	1.27e-105	0.479176	0.352	0.145	2.39e-101	5
Selenos	3.4e-105	0.869289	0.601	0.348	6.43e-101	5
Asph	4.82e-105	1.0801	0.394	0.182	9.11e-101	5
Cntnap2	8.21e-105	-0.721867	0.909	0.614	1.55e-100	5
Tnik	1.23e-104	-2.04756	0.277	0.485	2.33e-100	5
Lrrc7	5.34e-104	0.434529	0.961	0.759	1.01e-99	5
Csmd1	7.48e-104	0.586616	0.605	0.346	1.41e-99	5
Sh3kbp1	4.3e-102	0.761458	0.651	0.393	8.13e-98	5
Dusp4	4.31e-102	-2.06264	0.143	0.371	8.16e-98	5
Daam1	8.86e-102	0.630519	0.845	0.643	1.67e-97	5
Ica1	2.86e-101	0.876105	0.403	0.186	5.42e-97	5
Lrfn2	2.58e-100	0.76136	0.449	0.219	4.87e-96	5
Cyp51	4.11e-100	0.724385	0.778	0.544	7.78e-96	5
Gnl3	5.05e-100	1.01084	0.403	0.192	9.54e-96	5
Camk2d	6.01e-100	0.903344	0.446	0.23	1.14e-95	5
Ldha	1.64e-99	0.956869	0.42	0.205	3.11e-95	5
9530059O14Rik	2.01e-99	0.650153	0.494	0.25	3.81e-95	5
Rbfox3	1.08e-98	0.715544	0.504	0.263	2.04e-94	5
Rsl1d1	3.91e-98	0.643846	0.813	0.6	7.39e-94	5
Fam222a	6.87e-98	-2.21208	0.151	0.37	1.3e-93	5
Gpr158	1.47e-97	-3.36344	0.071	0.287	2.78e-93	5
Sema6a	6.22e-97	-2.35793	0.127	0.351	1.18e-92	5
Gmds	2.23e-95	0.806084	0.534	0.296	4.21e-91	5
Mrtfb	3.98e-95	1.00841	0.386	0.186	7.53e-91	5
Mrto4	1.37e-94	0.778652	0.599	0.354	2.59e-90	5
Psd3	9.37e-93	0.837676	0.569	0.338	1.77e-88	5
Dtd1	1.6e-92	0.740426	0.626	0.378	3.03e-88	5
L1cam	1.65e-92	0.522165	0.738	0.451	3.12e-88	5
Dixdc1	2.48e-92	0.89291	0.413	0.203	4.69e-88	5
St8sia1	2.46e-91	0.783598	0.567	0.325	4.66e-87	5
Nop58	2.68e-90	0.700321	0.672	0.442	5.06e-86	5
Nop56	3.74e-90	0.695788	0.745	0.522	7.06e-86	5
Nxn	1.16e-89	0.7838	0.56	0.324	2.19e-85	5
Canx	1.47e-88	0.600197	0.801	0.596	2.78e-84	5
Acot7	6.63e-88	0.724925	0.56	0.322	1.25e-83	5
Shank1	3.9e-87	0.671797	0.61	0.362	7.38e-83	5
Galnt17	4.18e-87	0.996627	0.464	0.255	7.91e-83	5
Fam136a	6e-87	0.677591	0.682	0.445	1.13e-82	5
Xbp1	6.41e-87	0.857933	0.438	0.227	1.21e-82	5
Aatf	1.49e-86	0.759399	0.517	0.293	2.82e-82	5
Eef1a2	3.84e-86	0.816601	0.408	0.199	7.27e-82	5
Mrpl12	3.03e-85	0.649026	0.748	0.527	5.73e-81	5
Fam126a	1.4e-84	0.690718	0.617	0.383	2.64e-80	5
Camkk2	3.12e-84	0.742944	0.487	0.265	5.9e-80	5
Clmp	8.06e-84	0.487267	0.812	0.555	1.52e-79	5
Llph	1.93e-83	0.659854	0.719	0.495	3.65e-79	5
Fdx2	1.05e-82	0.810913	0.474	0.258	1.99e-78	5
Mterf2	1.46e-81	0.825748	0.396	0.196	2.77e-77	5
Map7d2	1.91e-81	0.835643	0.41	0.208	3.61e-77	5
Chchd4	2.63e-81	0.78491	0.458	0.245	4.97e-77	5
C1qbp	1.48e-79	0.585309	0.774	0.57	2.79e-75	5
Mbp	1.32e-78	0.726828	0.412	0.211	2.49e-74	5
Gm26871	1.35e-78	0.610441	0.797	0.575	2.55e-74	5
Thyn1	1.71e-78	0.689677	0.595	0.363	3.23e-74	5
Ybx3	1.87e-78	0.739355	0.51	0.29	3.54e-74	5
Cacng2	2.41e-78	0.651685	0.539	0.311	4.57e-74	5
Dok6	2.97e-77	0.539201	0.655	0.412	5.61e-73	5
Sez6	1.29e-76	0.73245	0.487	0.274	2.43e-72	5
Mrpl54	2.55e-75	0.62051	0.645	0.416	4.82e-71	5
Jun	8.04e-75	0.544414	0.755	0.537	1.52e-70	5
Atxn1	3.29e-74	0.434169	0.805	0.586	6.22e-70	5
Nrg3	3.75e-74	0.340216	0.81	0.596	7.1e-70	5
Sod2	1.38e-73	0.577919	0.75	0.544	2.61e-69	5
Timm9	4.35e-73	0.68127	0.543	0.323	8.22e-69	5
Spire1	2.67e-72	0.642426	0.602	0.386	5.05e-68	5
Sfxn1	2.77e-72	0.613482	0.692	0.475	5.23e-68	5
Stk39	1.62e-71	0.75003	0.471	0.269	3.07e-67	5
Agpat5	3.19e-71	0.637266	0.586	0.361	6.03e-67	5
Mtmr7	6.84e-71	0.737751	0.524	0.314	1.29e-66	5
Anp32b	8.89e-71	0.384459	0.783	0.57	1.68e-66	5
Nolc1	1.49e-70	0.674933	0.514	0.304	2.82e-66	5
Sv2a	3.07e-70	0.608821	0.531	0.307	5.8e-66	5
Tmtc2	1.5e-69	0.395543	0.765	0.516	2.83e-65	5
Sh3bp5	1.7e-69	0.458811	0.819	0.609	3.21e-65	5
Bola2	1.72e-69	0.670351	0.565	0.351	3.26e-65	5
Reep5	4.03e-69	0.544586	0.737	0.513	7.62e-65	5
Snhg12	9.87e-69	0.755922	0.513	0.311	1.87e-64	5
Sncaip	3.2e-68	0.544242	0.647	0.416	6.06e-64	5
Tmem147	5.03e-68	0.553398	0.744	0.533	9.5e-64	5
Phb	1.5e-67	0.733471	0.491	0.288	2.83e-63	5
Grid1	8.99e-67	0.438518	0.734	0.512	1.7e-62	5
Fam241b	1.05e-66	0.692462	0.561	0.351	1.99e-62	5
Nalcn	1.16e-66	0.568244	0.67	0.452	2.19e-62	5
Prr7	5.31e-66	0.533872	0.604	0.375	1e-61	5
Fkbp2	1.28e-65	0.622195	0.575	0.357	2.41e-61	5
Snd1	3.11e-64	0.582122	0.657	0.456	5.89e-60	5
Ksr2	2.02e-63	0.504694	0.547	0.331	3.82e-59	5
Mrps26	6.99e-63	0.555471	0.68	0.467	1.32e-58	5
Mical3	7.28e-62	0.422129	0.781	0.578	1.38e-57	5
Fam57b	1.06e-61	0.459414	0.721	0.5	2.01e-57	5
Mrpl36	1.14e-61	0.636512	0.545	0.344	2.16e-57	5
Nap1l5	1.21e-61	0.374151	0.68	0.44	2.29e-57	5
Grin2b	1.88e-61	0.440419	0.58	0.37	3.55e-57	5
Ankrd44	7.46e-60	0.39794	0.671	0.448	1.41e-55	5
Twistnb	7.64e-60	0.596783	0.535	0.332	1.44e-55	5
Smpd3	1.18e-59	0.512414	0.681	0.471	2.22e-55	5
Slco3a1	7.09e-59	0.350134	0.554	0.336	1.34e-54	5
Kctd17	1.89e-58	0.578057	0.504	0.301	3.57e-54	5
Ndufa1	2.93e-58	0.500745	0.735	0.534	5.53e-54	5
Srebf2	1.19e-57	0.500274	0.665	0.456	2.25e-53	5
Eef1akmt1	1.24e-57	0.568617	0.581	0.376	2.35e-53	5
Dnajb11	9.52e-56	0.564706	0.59	0.386	1.8e-51	5
Nenf	1.3e-55	0.513651	0.663	0.459	2.45e-51	5
Kmt5a	1.45e-54	0.498345	0.59	0.384	2.74e-50	5
Bex1	1.22e-53	0.396507	0.749	0.548	2.3e-49	5
Pde10a	3.66e-50	0.370435	0.74	0.535	6.92e-46	5
Serp2	1.6e-49	0.403691	0.697	0.49	3.03e-45	5
Bmyc	1.19e-47	0.483805	0.639	0.438	2.25e-43	5
Kcnk10	3.39e-46	0.367494	0.668	0.458	6.42e-42	5
Igf2bp1	1.22e-45	0.334112	0.706	0.499	2.32e-41	5
Zfhx4	0	-4.42737	0.119	0.689	0	6
Zfp536	0	2.74439	0.915	0.368	0	6
Zfhx3	0	-4.57681	0.244	0.756	0	6
Zeb2	0	2.1999	0.796	0.325	0	6
Smoc1	0	2.58738	0.68	0.211	0	6
Gm3764	0	1.96701	0.898	0.432	0	6
Sox6	0	2.13943	0.992	0.527	0	6
Ackr3	0	2.78305	0.572	0.131	0	6
Rai2	0	2.32025	0.591	0.197	0	6
Erbb4	0	2.52796	0.992	0.6	0	6
Nfib	0	2.5973	0.529	0.137	0	6
Sox2	0	1.42813	0.791	0.4	0	6
Sp9	0	1.38621	0.845	0.459	0	6
Nfia	0	2.04955	0.579	0.193	0	6
Gap43	0	-3.08725	0.368	0.75	0	6
Nxph1	0	1.89155	0.761	0.386	0	6
Ripor2	0	1.52267	0.886	0.515	0	6
Dlx1as	0	1.6399	0.916	0.552	0	6
Sh3rf3	0	2.69152	0.636	0.272	0	6
Dleu2	0	2.04938	0.566	0.212	0	6
Mir9-3hg	0	1.53222	0.856	0.506	0	6
Maf	0	2.82196	0.43	0.085	0	6
Gpc6	0	1.91024	0.865	0.559	0	6
Tcf4	0	2.15449	0.986	0.702	0	6
Robo2	0	1.60363	0.942	0.667	0	6
Npas3	0	1.66087	0.942	0.668	0	6
Epha4	0	1.61013	0.847	0.575	0	6
Npy	0	3.08134	0.334	0.066	0	6
Tmem108	0	1.83144	0.931	0.666	0	6
Qk	0	1.55419	0.951	0.722	0	6
Bcl11b	0	1.08409	0.98	0.779	0	6
Tox	5.59e-307	1.66159	0.839	0.556	1.06e-302	6
Cadm1	8.01e-304	-2.73363	0.32	0.708	1.51e-299	6
Lhx6	7.78e-300	1.37472	0.807	0.434	1.47e-295	6
Zfp608	4.35e-295	1.18901	0.921	0.705	8.22e-291	6
Mapt	5.45e-292	-1.62544	0.575	0.832	1.03e-287	6
Nox4	3.94e-291	1.81965	0.749	0.426	7.45e-287	6
Islr2	1.62e-289	-3.51611	0.116	0.553	3.07e-285	6
Sox2ot	2.39e-288	1.07307	0.936	0.608	4.52e-284	6
Sel1l3	3.88e-287	2.07115	0.502	0.181	7.34e-283	6
Gria2	1.76e-283	-1.8489	0.304	0.721	3.34e-279	6
Tshz2	2.55e-283	-3.48343	0.189	0.612	4.81e-279	6
Tle4	3.52e-282	-2.71554	0.329	0.688	6.65e-278	6
Khdrbs3	3.08e-280	-2.48758	0.358	0.714	5.83e-276	6
Tmeff2	9.09e-270	-3.8608	0.117	0.545	1.72e-265	6
Neb	1.11e-265	2.66265	0.274	0.062	2.11e-261	6
Tox2	6.3e-265	2.06664	0.528	0.216	1.19e-260	6
Arl4d	1.33e-264	1.54129	0.646	0.307	2.51e-260	6
Pcsk1n	2.95e-260	-2.4342	0.358	0.687	5.57e-256	6
Gm13889	1.37e-259	1.58685	0.648	0.312	2.6e-255	6
Nrxn1	1.7e-256	-3.33503	0.216	0.603	3.21e-252	6
Id4	1.14e-253	-3.9635	0.074	0.489	2.16e-249	6
Gm45025	5.37e-251	2.4448	0.332	0.091	1.01e-246	6
Nrp1	1.92e-246	-3.11496	0.122	0.531	3.63e-242	6
Galnt14	1.11e-240	2.72203	0.297	0.078	2.1e-236	6
Gng3	1.27e-239	-1.61065	0.496	0.77	2.4e-235	6
Zdbf2	1.69e-238	-2.58302	0.154	0.555	3.2e-234	6
Sfta3-ps	7.85e-236	1.85924	0.628	0.302	1.48e-231	6
Zfp516	2.38e-235	1.61113	0.682	0.381	4.51e-231	6
Rmst	6.64e-235	-2.50246	0.146	0.548	1.26e-230	6
Isl1	4.77e-234	-4.74851	0.049	0.443	9.01e-230	6
Nfasc	1.73e-233	-2.29878	0.122	0.528	3.27e-229	6
Nrp2	1.66e-229	-3.02632	0.11	0.504	3.14e-225	6
Nrg3	6.54e-227	-3.06822	0.261	0.624	1.24e-222	6
Tenm4	4.52e-226	-1.93417	0.423	0.73	8.54e-222	6
Ly6h	1.14e-225	-2.01667	0.349	0.674	2.16e-221	6
Pgrmc1	1.46e-223	-1.35	0.643	0.848	2.77e-219	6
Aff2	1.89e-221	1.47998	0.797	0.565	3.57e-217	6
Mir100hg	1.14e-217	-1.54851	0.284	0.669	2.16e-213	6
Cnih2	1.79e-217	-1.44557	0.536	0.776	3.39e-213	6
Dscam	8.63e-215	-4.77534	0.047	0.426	1.63e-210	6
Pbx3	2.28e-212	-1.93063	0.353	0.689	4.31e-208	6
Cntnap2	3.37e-212	-2.91017	0.299	0.646	6.38e-208	6
Lrrc4c	5.75e-208	-4.16838	0.07	0.435	1.09e-203	6
Tnik	2.31e-207	-2.64767	0.12	0.493	4.37e-203	6
Fat3	2.63e-207	-2.86737	0.162	0.528	4.98e-203	6
Pou3f4	8.79e-206	1.29992	0.704	0.416	1.66e-201	6
Slain1	1.01e-205	1.38402	0.744	0.527	1.9e-201	6
Ptprg	3.84e-205	-3.41838	0.159	0.511	7.26e-201	6
Fxyd6	9.12e-204	-1.42971	0.454	0.745	1.72e-199	6
Gm42439	5.45e-203	1.61461	0.667	0.394	1.03e-198	6
Kcnd2	1.59e-202	-3.03507	0.246	0.588	3e-198	6
Adarb2	1.88e-201	-2.46753	0.565	0.796	3.56e-197	6
Ephb1	3.05e-200	-3.65948	0.079	0.438	5.76e-196	6
Gm26871	7.65e-197	-1.80468	0.23	0.604	1.45e-192	6
Mest	1.73e-191	-1.30418	0.445	0.762	3.26e-187	6
Peg3	4.87e-191	-1.48282	0.544	0.799	9.21e-187	6
Egfem1	7.98e-191	-5.47029	0.06	0.413	1.51e-186	6
St18	9.19e-190	1.1999	0.63	0.325	1.74e-185	6
Fgf14	9.89e-189	-1.57919	0.565	0.809	1.87e-184	6
45717	1.39e-188	-4.31342	0.052	0.396	2.62e-184	6
Ssbp3	2.58e-187	-0.882678	0.674	0.879	4.87e-183	6
Mdga2	1.61e-182	-2.92203	0.164	0.498	3.05e-178	6
Kitl	2.02e-181	2.14469	0.324	0.109	3.82e-177	6
Khdrbs2	1.12e-180	1.1603	0.803	0.561	2.13e-176	6
C1qtnf4	6.98e-179	-2.46475	0.158	0.491	1.32e-174	6
Cd200	1.33e-178	-2.62438	0.088	0.43	2.51e-174	6
Mafb	4.32e-178	1.67049	0.533	0.27	8.16e-174	6
Etv1	1.91e-176	1.54137	0.336	0.113	3.61e-172	6
Peg10	2.9e-176	-3.27573	0.113	0.442	5.48e-172	6
Csmd3	2.66e-175	-4.08823	0.081	0.413	5.02e-171	6
Plcl1	4.75e-174	-1.63898	0.373	0.679	8.98e-170	6
Dscaml1	2.8e-172	1.14969	0.75	0.464	5.29e-168	6
Gm38505	3.26e-172	1.17241	0.661	0.358	6.16e-168	6
Ptprn2	1.91e-166	-0.93775	0.631	0.858	3.62e-162	6
Tmtc2	6.62e-165	-2.26848	0.23	0.544	1.25e-160	6
Srgap2	2.6e-158	1.67608	0.583	0.349	4.92e-154	6
Tenm3	1.53e-156	-2.74451	0.107	0.423	2.9e-152	6
Unc5d	4.09e-156	-2.86939	0.188	0.498	7.73e-152	6
Tspan7	3.59e-155	-3.01768	0.096	0.4	6.79e-151	6
Stmn4	6.87e-155	-1.20346	0.529	0.758	1.3e-150	6
Slc8a1	2.1e-154	-1.35471	0.302	0.625	3.98e-150	6
Usp29	4.62e-154	-1.10458	0.573	0.813	8.74e-150	6
Grid1	4.39e-153	-1.87344	0.228	0.538	8.3e-149	6
Scn3a	2.52e-152	-1.1152	0.414	0.697	4.76e-148	6
Nkain2	3.7e-152	-2.87363	0.145	0.451	7e-148	6
2700069I18Rik	8.91e-152	-5.12189	0.015	0.305	1.68e-147	6
Xpr1	1.48e-151	-1.33267	0.453	0.7	2.8e-147	6
Tmem130	1.52e-151	-2.64893	0.072	0.377	2.87e-147	6
C130071C03Rik	1.46e-149	0.873712	0.857	0.651	2.77e-145	6
Rnf227	1.19e-148	-1.57826	0.272	0.573	2.24e-144	6
Pcdh9	9.21e-147	0.998424	0.835	0.613	1.74e-142	6
Rgs2	5.17e-145	-2.64289	0.164	0.452	9.77e-141	6
Bex1	5.53e-142	-1.60063	0.291	0.571	1.05e-137	6
Resp18	6.66e-142	-2.80254	0.093	0.381	1.26e-137	6
Cdh8	1.21e-141	-3.77302	0.061	0.353	2.3e-137	6
L1cam	3.32e-141	-1.5928	0.179	0.48	6.28e-137	6
Grin2b	3.54e-141	-2.77831	0.107	0.394	6.69e-137	6
Meis2	4.5e-141	-3.94679	0.134	0.409	8.51e-137	6
Dab1	3.96e-140	-3.37149	0.083	0.371	7.49e-136	6
Elmod1	2.85e-139	-3.19848	0.057	0.341	5.39e-135	6
Tmem178b	1.56e-137	-0.979253	0.475	0.741	2.95e-133	6
Pkia	3.12e-137	-1.06695	0.453	0.713	5.9e-133	6
Zcchc12	1.02e-135	-3.06965	0.068	0.349	1.93e-131	6
Mmp16	2.54e-135	-1.24958	0.319	0.624	4.8e-131	6
Sorcs3	4.06e-135	-1.9234	0.184	0.475	7.68e-131	6
Scrn1	1.43e-134	-1.38702	0.306	0.581	2.71e-130	6
Nefl	1.12e-133	-5.2266	0.024	0.29	2.11e-129	6
Uchl3	3.82e-132	-0.980815	0.501	0.739	7.21e-128	6
Ascl1	8.47e-132	1.22286	0.398	0.174	1.6e-127	6
Tmem47	1.47e-130	1.26323	0.541	0.306	2.79e-126	6
Adam23	1.9e-130	-2.76712	0.062	0.338	3.6e-126	6
Sema5b	3.67e-130	1.46959	0.479	0.247	6.95e-126	6
Plcb1	3.94e-127	-3.2279	0.098	0.369	7.46e-123	6
Dlk1	8.49e-127	-2.83663	0.121	0.391	1.6e-122	6
Map6	1.7e-126	-1.40999	0.197	0.484	3.22e-122	6
Man2a1	3.46e-126	1.45201	0.448	0.225	6.54e-122	6
Pou2f2	3.57e-126	-1.53589	0.379	0.629	6.74e-122	6
Adgrl2	1.15e-124	-1.44418	0.272	0.555	2.17e-120	6
Pnoc	1.21e-123	-3.20461	0.054	0.312	2.29e-119	6
Slc1a2	5.7e-123	-2.87046	0.077	0.339	1.08e-118	6
Kif26a	6.57e-122	-2.48005	0.068	0.331	1.24e-117	6
Sox3	2.11e-121	1.40498	0.367	0.162	3.99e-117	6
Nkx2-1	4.18e-121	0.88559	0.647	0.379	7.91e-117	6
Ecel1	2.21e-120	-2.65298	0.063	0.32	4.18e-116	6
Inpp5f	2.96e-120	-1.02555	0.44	0.684	5.59e-116	6
Nova1	2.98e-120	-1.65652	0.2	0.479	5.64e-116	6
Smarca1	1.95e-118	-2.30575	0.086	0.349	3.68e-114	6
Ppp2r2b	2.71e-117	-3.5474	0.044	0.292	5.13e-113	6
Ndn	6.48e-117	-2.28398	0.334	0.541	1.23e-112	6
Sybu	7.71e-117	-5.01475	0.028	0.27	1.46e-112	6
Plxna4	1.38e-116	1.46648	0.535	0.318	2.61e-112	6
Reep1	4.1e-115	-0.842239	0.417	0.676	7.75e-111	6
Grid2	2.67e-114	-3.20167	0.104	0.357	5.04e-110	6
Kcnma1	6.45e-113	-2.01537	0.104	0.364	1.22e-108	6
Galntl6	2.89e-112	-3.83976	0.101	0.354	5.46e-108	6
Csmd1	4.27e-112	-2.81892	0.116	0.371	8.07e-108	6
Plekha6	2.27e-111	-5.0036	0.012	0.24	4.3e-107	6
Cnr1	2.43e-111	-3.23529	0.05	0.291	4.6e-107	6
Tmod2	1.37e-110	-1.01847	0.356	0.602	2.59e-106	6
Satb1	3.7e-109	1.08137	0.605	0.403	6.99e-105	6
Pnmal2	3.74e-109	-1.06091	0.375	0.621	7.07e-105	6
Mical3	4.08e-109	-0.996313	0.337	0.601	7.71e-105	6
Acer2	6.39e-109	-2.47545	0.07	0.315	1.21e-104	6
Ntm	1.5e-108	-2.72601	0.1	0.347	2.84e-104	6
Caly	3.79e-108	-2.36389	0.093	0.341	7.17e-104	6
Ebpl	1.28e-107	1.26488	0.505	0.305	2.43e-103	6
Zfp804a	1.37e-107	-4.46979	0.037	0.273	2.59e-103	6
Calb1	1.82e-107	1.00664	0.409	0.197	3.45e-103	6
Nap1l5	2.22e-107	-1.55316	0.207	0.465	4.19e-103	6
Cacna1e	4.15e-107	-3.70204	0.038	0.271	7.85e-103	6
Serp2	6.48e-106	-1.28163	0.252	0.513	1.23e-101	6
Nebl	1.29e-105	-3.76054	0.025	0.25	2.44e-101	6
Rac3	1.11e-104	-1.83806	0.155	0.401	2.1e-100	6
Syt5	1.39e-104	-2.09121	0.081	0.324	2.63e-100	6
Kcnb2	8.98e-104	-1.26695	0.228	0.491	1.7e-99	6
Fut9	1.54e-103	-4.04851	0.029	0.25	2.9e-99	6
Zfpm2	1.94e-103	-4.82739	0.043	0.269	3.66e-99	6
Sema6d	2.18e-103	-2.92801	0.171	0.403	4.13e-99	6
Fkbp4	1.6e-102	-0.720598	0.595	0.795	3.02e-98	6
Dpp6	1.69e-102	-1.0114	0.407	0.653	3.19e-98	6
Tmx4	2.38e-102	-0.913005	0.45	0.672	4.49e-98	6
Lima1	3.63e-102	1.19317	0.476	0.269	6.86e-98	6
Gfra1	6.29e-102	-4.52907	0.018	0.233	1.19e-97	6
Gria1	1.11e-100	-1.66842	0.115	0.358	2.1e-96	6
Slco3a1	4.11e-99	-2.26447	0.124	0.358	7.78e-95	6
Cotl1	1.12e-98	-1.45309	0.176	0.429	2.11e-94	6
Lrfn5	3.64e-98	-4.00407	0.043	0.264	6.88e-94	6
Tafa2	4.57e-97	-3.14247	0.072	0.294	8.64e-93	6
Tafa5	3.17e-96	-2.08627	0.096	0.328	6e-92	6
Jph4	3.55e-95	-1.78606	0.115	0.351	6.72e-91	6
Rasgef1b	2.98e-94	-2.90463	0.065	0.283	5.63e-90	6
Pcdh7	1.2e-92	-1.88586	0.175	0.408	2.26e-88	6
Sorcs1	1.59e-91	-3.35696	0.088	0.305	3.01e-87	6
Sh3bp5	2.52e-91	-0.851421	0.406	0.63	4.76e-87	6
Fam171b	3.87e-91	-1.8521	0.092	0.319	7.32e-87	6
Sgcd	1.47e-90	-2.98246	0.072	0.288	2.78e-86	6
Parp8	2.99e-90	-0.959704	0.263	0.52	5.65e-86	6
Vstm2l	8.44e-90	-3.00758	0.028	0.229	1.6e-85	6
Samd5	2.9e-89	-2.31558	0.114	0.33	5.49e-85	6
Adgrb3	4.58e-89	-0.866138	0.455	0.692	8.66e-85	6
Gabrb3	1.21e-88	-0.831827	0.549	0.755	2.29e-84	6
Cntn1	1.53e-88	-2.49842	0.057	0.264	2.89e-84	6
Grm7	2.72e-88	-3.46966	0.074	0.283	5.14e-84	6
Med12l	1.57e-87	-2.80087	0.13	0.342	2.97e-83	6
Ahi1	1.93e-87	-0.879393	0.439	0.656	3.65e-83	6
Pgls	2.76e-87	-0.869068	0.463	0.678	5.22e-83	6
Gprasp2	4.8e-87	-1.49005	0.152	0.38	9.08e-83	6
Cacnb2	9.32e-87	-1.44095	0.125	0.354	1.76e-82	6
Fam57b	1.02e-86	-1.03418	0.288	0.522	1.93e-82	6
Rcan2	1.35e-86	-2.00124	0.087	0.301	2.55e-82	6
Prkar2a	3.2e-86	-0.999207	0.308	0.545	6.05e-82	6
Ntrk3	1.5e-85	-1.86518	0.177	0.394	2.84e-81	6
Ssbp4	4.26e-85	-1.41514	0.161	0.39	8.05e-81	6
Cxxc4	4.8e-85	-0.875274	0.378	0.604	9.08e-81	6
Apbb2	7.25e-85	-0.967481	0.427	0.632	1.37e-80	6
Nefm	1.09e-84	-2.04698	0.181	0.393	2.06e-80	6
Minar2	1.76e-84	-1.53976	0.147	0.37	3.32e-80	6
Lin28b	3.07e-84	-0.905994	0.293	0.538	5.8e-80	6
Rprm	1.34e-83	0.696801	0.447	0.243	2.53e-79	6
Sv2a	3.19e-83	-1.7092	0.112	0.329	6.03e-79	6
Sez6l	4.95e-83	-1.47665	0.142	0.36	9.37e-79	6
Cntn5	4.82e-82	-3.03991	0.102	0.305	9.12e-78	6
Hras	1.31e-81	-0.677939	0.523	0.733	2.48e-77	6
Epb41	3.43e-81	-0.924983	0.322	0.551	6.48e-77	6
Onecut2	1.29e-80	-2.39801	0.12	0.326	2.44e-76	6
Syt16	2.35e-80	-1.14847	0.156	0.382	4.44e-76	6
Dmrtb1	4.04e-80	-1.88084	0.089	0.293	7.63e-76	6
Csmd2	6.95e-80	-1.42966	0.156	0.374	1.32e-75	6
Aff3	1.48e-79	-0.725729	0.438	0.662	2.79e-75	6
Zbtb12	1.61e-79	-0.842198	0.344	0.57	3.04e-75	6
Rgs7	2.89e-79	-1.7779	0.084	0.289	5.47e-75	6
Sms	5.52e-78	-0.673926	0.499	0.703	1.04e-73	6
Zfhx2	9.29e-78	-0.660627	0.476	0.684	1.76e-73	6
Crabp2	1.26e-77	0.672247	0.576	0.373	2.38e-73	6
Rbfox1	1.29e-77	-2.32796	0.206	0.406	2.44e-73	6
Acvr2a	7.79e-77	-0.852785	0.323	0.543	1.47e-72	6
Dok6	1.29e-75	-1.0513	0.209	0.435	2.44e-71	6
Atp2b1	6.67e-74	-0.709294	0.461	0.669	1.26e-69	6
Cacng4	9.23e-74	-0.637275	0.455	0.679	1.74e-69	6
Clmp	1.29e-73	-0.766091	0.361	0.578	2.44e-69	6
Cadm2	4.54e-73	-1.94308	0.228	0.431	8.58e-69	6
H2afx	7.74e-73	-1.39752	0.297	0.509	1.46e-68	6
St8sia1	7.64e-72	-1.15133	0.139	0.347	1.44e-67	6
Snap91	1.7e-71	-0.723647	0.375	0.589	3.21e-67	6
Prr7	3.58e-71	-1.08091	0.184	0.397	6.76e-67	6
Cacna1c	7.23e-71	-0.813754	0.288	0.509	1.37e-66	6
Plk2	2.99e-70	-1.26455	0.19	0.395	5.65e-66	6
Thoc7	7.39e-70	-0.617772	0.495	0.704	1.4e-65	6
Enho	1.03e-69	-0.89181	0.36	0.568	1.95e-65	6
Prnp	4.24e-69	-0.921825	0.317	0.526	8.02e-65	6
Bub3	4.51e-68	-1.03045	0.305	0.511	8.53e-64	6
Pclo	1.23e-67	-0.739233	0.369	0.572	2.33e-63	6
Ier3ip1	5.96e-67	-0.806971	0.362	0.564	1.13e-62	6
Rangap1	4.78e-66	-0.906731	0.303	0.509	9.03e-62	6
Dipk1b	6.16e-66	-1.02477	0.212	0.415	1.16e-61	6
Meaf6	2.81e-65	-0.629411	0.448	0.656	5.32e-61	6
Mrps6	1.29e-64	-0.983876	0.205	0.407	2.43e-60	6
Nexmif	1.79e-62	-0.928159	0.233	0.437	3.38e-58	6
Kcnk10	1.98e-59	-0.690536	0.274	0.479	3.74e-55	6
Pde3a	0	3.111	0.903	0.15	0	7
Grm7	0	3.46729	0.912	0.24	0	7
Zfp804a	0	3.2911	0.869	0.23	0	7
Nr4a2	0	4.63001	0.7	0.074	0	7
Kctd8	0	2.82843	0.777	0.174	0	7
Glra2	0	3.96776	0.719	0.126	0	7
Mef2c	0	2.92175	0.858	0.283	0	7
Asic2	0	2.95911	0.792	0.23	0	7
Casz1	0	3.76516	0.609	0.065	0	7
Gbx1	0	2.42186	0.677	0.142	0	7
Dab1	0	2.76575	0.865	0.331	0	7
Gm17750	0	2.05678	0.937	0.406	0	7
Cntn1	0	2.45752	0.752	0.228	0	7
Csmd3	0	2.14296	0.893	0.372	0	7
Ntrk3	0	1.77356	0.876	0.358	0	7
Islr2	0	-5.72591	0.041	0.557	0	7
Galntl6	0	3.13724	0.823	0.317	0	7
Pdzrn4	0	3.65557	0.619	0.113	0	7
Epha6	0	3.70669	0.599	0.111	0	7
Rnd3	0	-3.8346	0.095	0.581	0	7
Cntn5	0	2.42424	0.757	0.272	0	7
Epha4	0	-3.56464	0.132	0.611	0	7
Vwc2	0	4.58542	0.51	0.034	0	7
Sox2ot	0	-4.8638	0.176	0.647	0	7
Unc5c	0	1.82207	0.709	0.242	0	7
Lhfpl3	0	2.72782	0.626	0.161	0	7
Tmeff2	0	1.68596	0.951	0.502	0	7
Tnik	0	1.44437	0.901	0.453	0	7
Cdh4	0	1.7575	0.791	0.345	0	7
Dscaml1	0	1.4754	0.896	0.456	0	7
Gpr158	0	2.37323	0.688	0.255	0	7
Socs2	0	1.96236	0.722	0.29	0	7
Nrp2	0	1.34859	0.893	0.464	0	7
Fut9	0	2.40381	0.641	0.219	0	7
9530059O14Rik	0	2.13048	0.658	0.242	0	7
Pcdh7	0	1.55638	0.788	0.376	0	7
Sdk1	0	2.79304	0.613	0.206	0	7
Megf11	0	2.82529	0.483	0.081	0	7
Kctd12	0	2.75409	0.485	0.089	0	7
Pacsin1	0	1.74267	0.63	0.235	0	7
Fstl5	0	1.40484	0.774	0.382	0	7
Cadm2	0	2.43644	0.79	0.402	0	7
Samd5	0	1.81264	0.688	0.3	0	7
Vwc2l	0	4.10627	0.423	0.038	0	7
Elfn1	0	4.04543	0.411	0.028	0	7
Camk2d	0	2.62962	0.601	0.222	0	7
Gabrb2	0	1.72649	0.672	0.303	0	7
Cxcl14	0	3.61598	0.434	0.065	0	7
Cdh10	0	3.00828	0.554	0.186	0	7
Lingo2	0	2.75012	0.618	0.254	0	7
Mt3	0	3.82621	0.42	0.056	0	7
Cntnap2	0	3.07983	0.972	0.611	0	7
Gm30382	0	2.46132	0.494	0.139	0	7
Dnm3	0	1.6139	0.967	0.615	0	7
Kirrel3	0	1.9253	0.807	0.459	0	7
Gpr26	0	3.40973	0.393	0.047	0	7
Megf10	0	2.88968	0.4	0.054	0	7
Adgrl2	0	1.60219	0.87	0.524	0	7
Ddah1	0	1.77967	0.725	0.38	0	7
Opcml	0	2.01831	0.502	0.161	0	7
Arhgef26	0	4.02076	0.39	0.054	0	7
Grik1	0	2.67989	0.505	0.17	0	7
Ebf4	0	2.17216	0.476	0.142	0	7
Lrp1b	0	2.23359	0.49	0.161	0	7
Slitrk4	0	2.839	0.401	0.074	0	7
Sstr1	0	5.07502	0.332	0.014	0	7
Gm14114	0	2.35721	0.385	0.079	0	7
B3glct	0	2.72891	0.392	0.092	0	7
Pde1a	0	2.24667	0.375	0.08	0	7
Zfhx3	0	-3.39064	0.482	0.743	0	7
Stac2	0	2.26769	0.329	0.074	0	7
Chrna7	0	2.71517	0.312	0.07	0	7
Adgrb3	0	1.74552	0.902	0.669	0	7
Stxbp6	0	3.31652	0.269	0.04	0	7
Adarb2	0	2.19545	0.999	0.774	0	7
Gprin3	0	4.52	0.22	0.013	0	7
Tshz2	7.81e-306	1.31412	0.884	0.576	1.48e-301	7
Foxo6	2.69e-305	2.24254	0.355	0.089	5.08e-301	7
Efna5	3.32e-299	-2.73809	0.273	0.682	6.28e-295	7
Spock3	2.61e-287	2.24313	0.634	0.294	4.94e-283	7
Rgma	1.65e-282	1.39791	0.683	0.32	3.12e-278	7
Epha5	4.14e-280	1.0789	0.926	0.638	7.83e-276	7
Cntnap5a	4.27e-279	2.47142	0.311	0.076	8.07e-275	7
Prmt8	5.1e-279	2.02671	0.377	0.107	9.65e-275	7
Kit	1.42e-278	2.53691	0.266	0.056	2.68e-274	7
Id4	3.94e-273	-4.56701	0.054	0.49	7.44e-269	7
Lypd6b	5.94e-273	1.95509	0.389	0.113	1.12e-268	7
Il1rapl1	1.91e-272	1.70036	0.753	0.406	3.61e-268	7
Gnai2	7.09e-272	-1.39986	0.633	0.842	1.34e-267	7
Ptpro	8.5e-271	1.26339	0.859	0.602	1.61e-266	7
Nr2f1	3.73e-270	-5.48289	0.056	0.484	7.05e-266	7
Gria1	1.08e-268	1.71377	0.676	0.329	2.04e-264	7
Plppr1	5.46e-267	1.46903	0.628	0.28	1.03e-262	7
Tshz1	8.14e-267	2.48488	0.403	0.13	1.54e-262	7
Atxn1	3.84e-263	1.32651	0.856	0.583	7.26e-259	7
Gm44593	4.77e-262	1.61283	0.506	0.182	9.02e-258	7
Meis1	1.23e-261	1.85992	0.737	0.467	2.32e-257	7
Nebl	1.44e-260	1.54202	0.556	0.223	2.72e-256	7
Insyn2a	8.23e-251	2.20592	0.307	0.079	1.56e-246	7
Isl1	5.38e-249	-6.00507	0.035	0.444	1.02e-244	7
Rbms1	7.31e-245	1.7017	0.421	0.14	1.38e-240	7
Gpr27	1.54e-244	1.79305	0.488	0.193	2.91e-240	7
Rims1	2.7e-240	1.26659	0.828	0.556	5.11e-236	7
Nrg3	1.41e-239	0.884682	0.912	0.591	2.67e-235	7
45717	7.49e-237	1.57702	0.695	0.363	1.42e-232	7
Lmo4	1.62e-236	1.40707	0.781	0.509	3.07e-232	7
Igfbpl1	3.67e-236	-1.36884	0.651	0.854	6.94e-232	7
Ptprz1	9.01e-236	1.73679	0.703	0.416	1.7e-231	7
Peg10	2.51e-232	-4.70178	0.053	0.445	4.75e-228	7
Lingo1	5.37e-229	2.08532	0.323	0.093	1.02e-224	7
Kcnh7	1.53e-228	1.43465	0.709	0.378	2.88e-224	7
Nr2f2	2.21e-224	-5.79951	0.044	0.428	4.18e-220	7
C130073E24Rik	2.22e-222	2.02748	0.423	0.152	4.2e-218	7
Slc8a3	2.88e-220	1.95254	0.364	0.118	5.45e-216	7
Kcnn2	3.16e-220	1.57638	0.59	0.283	5.98e-216	7
Isoc1	7.43e-220	1.64033	0.531	0.239	1.41e-215	7
Magi3	2.51e-217	1.5937	0.663	0.375	4.75e-213	7
Prickle2	5.2e-217	1.70492	0.495	0.207	9.84e-213	7
Sema6a	4.53e-215	1.57165	0.626	0.325	8.57e-211	7
Rgs4	1.82e-211	2.32368	0.327	0.101	3.44e-207	7
Srm	5.52e-210	1.67358	0.523	0.243	1.04e-205	7
Gm38505	3.19e-207	-5.43143	0.026	0.39	6.04e-203	7
Dusp26	3.62e-207	1.47601	0.521	0.227	6.85e-203	7
Tes	1.32e-205	1.50507	0.548	0.259	2.49e-201	7
Csmd2	1.6e-204	1.39057	0.647	0.349	3.03e-200	7
Rbms3	1.05e-202	1.29259	0.787	0.494	1.99e-198	7
Ptprg	1.38e-199	1.38968	0.741	0.481	2.6e-195	7
Kcnb2	1.67e-198	1.23002	0.764	0.463	3.15e-194	7
Gse1	6.18e-196	-2.53444	0.104	0.471	1.17e-191	7
Fam3c	6.75e-196	2.19069	0.318	0.103	1.28e-191	7
Meis2	1.59e-195	-6.11687	0.046	0.414	3.01e-191	7
Khdrbs2	1.14e-191	1.11114	0.838	0.56	2.15e-187	7
Vav3	1.97e-191	1.06396	0.59	0.28	3.73e-187	7
Zfp385b	6.8e-191	1.79671	0.391	0.145	1.29e-186	7
Rgs17	1.32e-190	1.15955	0.708	0.411	2.49e-186	7
Tmem200a	1e-187	1.44331	0.558	0.274	1.9e-183	7
Fat3	8.36e-186	1.00169	0.783	0.496	1.58e-181	7
Sox2	1.38e-185	-3.45363	0.098	0.435	2.6e-181	7
Lrfn2	3.02e-185	1.58338	0.485	0.218	5.71e-181	7
Cdc42ep3	3.88e-185	1.27483	0.678	0.412	7.34e-181	7
Farp1	4.28e-185	1.11324	0.777	0.527	8.1e-181	7
Klhl29	6.25e-185	1.16537	0.758	0.477	1.18e-180	7
C1qtnf4	2.38e-184	1.00033	0.765	0.46	4.49e-180	7
Unc5d	4.58e-184	0.743982	0.789	0.467	8.67e-180	7
Sash1	4.1e-181	1.71572	0.385	0.146	7.75e-177	7
Ncam2	2.02e-179	1.67773	0.323	0.108	3.82e-175	7
Dpp10	1.83e-178	1.81789	0.379	0.143	3.45e-174	7
Ano4	2.8e-178	1.62879	0.577	0.32	5.29e-174	7
Iqsec3	1.6e-177	1.49415	0.468	0.21	3.02e-173	7
Sh3gl2	2.25e-177	1.6831	0.409	0.165	4.26e-173	7
Lhx8	1.45e-175	0.486208	0.825	0.393	2.75e-171	7
C130071C03Rik	5.04e-175	0.725067	0.911	0.648	9.54e-171	7
Zeb2	1.26e-174	-4.91347	0.041	0.364	2.39e-170	7
Gm12068	2.01e-173	1.69757	0.356	0.129	3.81e-169	7
Lin7a	4.65e-171	1.52961	0.444	0.19	8.8e-167	7
Rgs8	5.47e-171	1.84059	0.315	0.107	1.03e-166	7
Carmil1	1.74e-170	1.03627	0.699	0.399	3.3e-166	7
Six3	8.62e-167	-4.53627	0.042	0.358	1.63e-162	7
Tmem178	1.25e-166	1.38344	0.446	0.193	2.37e-162	7
Acer2	1.46e-166	1.25876	0.56	0.29	2.75e-162	7
Abracl	5.62e-165	-2.1818	0.35	0.635	1.06e-160	7
Ptn	6.26e-165	1.10114	0.555	0.276	1.18e-160	7
Tuba1b	3.33e-164	-1.69135	0.414	0.68	6.3e-160	7
Pou3f2	8.12e-164	-3.42841	0.075	0.391	1.53e-159	7
Dlg2	1.88e-163	0.873992	0.824	0.541	3.55e-159	7
Shb	3.38e-163	-1.82176	0.224	0.544	6.38e-159	7
Tle4	2.11e-162	-2.02476	0.465	0.682	3.99e-158	7
Col9a3	2.51e-159	1.74661	0.36	0.141	4.75e-155	7
Dach1	1.02e-156	1.75491	0.481	0.234	1.94e-152	7
Zfhx4	3.57e-156	-1.70435	0.456	0.672	6.75e-152	7
Sgcz	2.07e-154	1.214	0.575	0.304	3.91e-150	7
Ly6h	7.89e-154	0.732016	0.874	0.648	1.49e-149	7
Mn1	1.88e-152	1.11214	0.692	0.455	3.56e-148	7
Plcl1	1.25e-150	-1.64345	0.422	0.676	2.37e-146	7
Thsd7a	3.72e-150	-2.47775	0.388	0.63	7.04e-146	7
Ntm	8.55e-150	1.58514	0.573	0.323	1.62e-145	7
Plk2	1.81e-149	0.919434	0.656	0.372	3.41e-145	7
Rgs7	7.08e-149	1.32627	0.522	0.267	1.34e-144	7
E130006D01Rik	5.91e-148	-3.10617	0.065	0.363	1.12e-143	7
Sox1ot	1.21e-146	-5.39269	0.013	0.295	2.29e-142	7
Cnr1	3.84e-146	1.23966	0.519	0.267	7.26e-142	7
Pnoc	6.09e-145	-4.52709	0.031	0.313	1.15e-140	7
Mmp16	2.39e-143	0.989485	0.817	0.599	4.52e-139	7
Rab31	3.64e-142	-4.31805	0.023	0.303	6.88e-138	7
Elmod1	6.95e-142	1.19139	0.567	0.315	1.31e-137	7
Rras2	3.81e-140	1.49426	0.455	0.225	7.21e-136	7
Klhl23	2.35e-135	1.36474	0.517	0.293	4.45e-131	7
Dok6	3.32e-135	1.00093	0.664	0.412	6.28e-131	7
Adcy2	3.44e-132	0.94449	0.325	0.125	6.5e-128	7
Asb4	5.3e-132	-5.23249	0.018	0.278	1e-127	7
Ppp2r2b	2.98e-130	0.744035	0.54	0.267	5.64e-126	7
Lmo3	1.05e-126	-2.46762	0.095	0.372	1.98e-122	7
St18	7.12e-126	-3.32899	0.089	0.353	1.35e-121	7
Nkx2-1	1.1e-125	-2.54026	0.136	0.405	2.08e-121	7
2700069I18Rik	1.19e-124	-3.72853	0.047	0.304	2.25e-120	7
Tmtc2	4.93e-123	0.943823	0.755	0.517	9.33e-119	7
Thra	9.52e-123	-1.005	0.546	0.748	1.8e-118	7
Gm13889	4.94e-119	-2.95687	0.082	0.341	9.34e-115	7
Nrxn1	6.71e-119	-2.23788	0.393	0.594	1.27e-114	7
Sox1	5.32e-118	-4.88241	0.013	0.252	1.01e-113	7
Mir100hg	1.97e-117	-1.24867	0.435	0.661	3.72e-113	7
Cbfa2t3	8.37e-116	0.91547	0.656	0.423	1.58e-111	7
Zdbf2	2.32e-115	-1.80697	0.316	0.547	4.38e-111	7
Slit2	5.29e-115	-2.83987	0.173	0.423	1e-110	7
Ephb1	9.83e-114	-2.41402	0.18	0.432	1.86e-109	7
Sybu	5.22e-113	-4.48142	0.032	0.269	9.88e-109	7
Dlk1	4.33e-112	-2.76063	0.142	0.389	8.19e-108	7
Rprm	1.89e-111	-4.27882	0.03	0.264	3.58e-107	7
A830082K12Rik	2.21e-111	-4.77987	0.013	0.242	4.17e-107	7
Kcnh8	3.59e-109	-1.08232	0.477	0.689	6.79e-105	7
Arl4d	9.09e-109	-2.6095	0.09	0.336	1.72e-104	7
Rbfox3	1.19e-108	1.20035	0.477	0.264	2.25e-104	7
Gfra1	3.75e-108	-6.50664	0.012	0.233	7.09e-104	7
Sfta3-ps	7.22e-108	-3.35413	0.092	0.33	1.37e-103	7
Aff2	2.34e-107	-1.33505	0.332	0.589	4.43e-103	7
Tmem108	1.88e-106	-1.32979	0.488	0.689	3.55e-102	7
Vim	3.93e-104	-2.6202	0.18	0.412	7.43e-100	7
Pbx3	7.98e-104	-0.80075	0.422	0.685	1.51e-99	7
Gpc6	1.14e-103	-1.8204	0.352	0.585	2.16e-99	7
Grb10	1.1e-101	-2.78947	0.083	0.316	2.08e-97	7
Sp9	1.44e-101	-1.86107	0.276	0.488	2.72e-97	7
Klhl13	3.21e-100	-2.17488	0.118	0.355	6.07e-96	7
Prox1	1.06e-99	-3.71528	0.038	0.256	2e-95	7
Gm26871	1.24e-99	-1.5415	0.378	0.596	2.34e-95	7
Onecut2	2.62e-98	-3.04719	0.099	0.327	4.95e-94	7
Tox3	7.85e-98	-1.79323	0.135	0.38	1.48e-93	7
Slc18a2	1.91e-97	-3.95908	0.018	0.226	3.61e-93	7
Mafb	7.66e-97	-2.79802	0.068	0.293	1.45e-92	7
D030055H07Rik	1.59e-96	-3.40432	0.031	0.245	3e-92	7
Shank1	3.12e-96	0.92831	0.571	0.364	5.89e-92	7
Ripor2	4.73e-96	0.540356	0.79	0.52	8.95e-92	7
Sgce	2.5e-94	-1.18052	0.313	0.552	4.73e-90	7
Tox	3.53e-93	-1.05941	0.334	0.582	6.67e-89	7
Pcdh9	3.19e-92	0.633894	0.828	0.613	6.03e-88	7
Dlx6	1.06e-90	-1.55434	0.229	0.455	2.01e-86	7
Tmem47	2.87e-90	-1.98655	0.103	0.329	5.42e-86	7
Jph4	3.54e-89	0.889944	0.535	0.329	6.7e-85	7
Sema5b	1.3e-87	-2.7099	0.061	0.268	2.46e-83	7
Fign	1.05e-83	0.65814	0.702	0.487	1.99e-79	7
Phf21b	2.31e-83	-1.08787	0.339	0.556	4.36e-79	7
Igf2bp1	4.65e-83	-1.18857	0.299	0.52	8.79e-79	7
Astn2	3.94e-80	-2.21341	0.238	0.446	7.44e-76	7
Miat	1.37e-79	-1.07188	0.366	0.576	2.6e-75	7
Ldlrad3	1.73e-77	-1.41832	0.182	0.398	3.26e-73	7
Cald1	1.73e-77	-1.68674	0.182	0.388	3.27e-73	7
Kif26a	5.99e-77	-1.8057	0.124	0.328	1.13e-72	7
Hap1	1.6e-75	-1.68188	0.149	0.355	3.03e-71	7
Psd3	3.17e-72	-1.33116	0.151	0.36	6e-68	7
Ddr1	1.06e-68	-1.20994	0.219	0.426	2e-64	7
Fjx1	2.91e-66	-1.28009	0.205	0.406	5.51e-62	7
Ebf1	1.4e-64	-7.33078	0.021	0.228	2.64e-60	7
Calb1	0	2.80182	0.798	0.178	0	8
Nr2f2	0	1.6771	0.886	0.385	0	8
Nr2e1	0	2.65414	0.589	0.127	0	8
Rprm	0	2.21733	0.689	0.231	0	8
Nr2f1	0	1.36261	0.897	0.442	0	8
Npas1	0	2.80749	0.561	0.11	0	8
Fign	0	1.54367	0.925	0.476	0	8
Fstl5	0	2.22548	0.816	0.38	0	8
Sp9	0	1.34729	0.88	0.457	0	8
Ostm1	0	2.06416	0.634	0.262	0	8
Erbb4	0	1.1441	0.968	0.601	0	8
Sox2ot	0	0.856905	0.967	0.607	0	8
Cntnap5c	0	2.54283	0.463	0.12	0	8
Cacna2d3	0	1.17125	0.94	0.606	0	8
45719	0	2.86546	0.422	0.095	0	8
Epha5	0	1.61832	0.961	0.636	0	8
Ralyl	0	1.67251	0.891	0.579	0	8
Gm26871	0	1.34965	0.883	0.571	0	8
Brinp3	0	3.9226	0.342	0.049	0	8
Nlgn1	0	1.64813	0.958	0.717	0	8
Pcdh17	2.3e-300	1.47886	0.777	0.415	4.36e-296	8
Mpped2	6.3e-280	-1.74168	0.455	0.82	1.19e-275	8
Tmem132b	2.39e-277	2.63866	0.333	0.087	4.52e-273	8
Sgcd	5.18e-277	2.57761	0.581	0.262	9.79e-273	8
B130024G19Rik	4.45e-271	1.95273	0.399	0.117	8.42e-267	8
Lrp1b	1.06e-270	2.05534	0.469	0.162	2e-266	8
Tmtc2	6.01e-254	-3.46844	0.134	0.548	1.14e-249	8
Sh3rf1	3e-246	1.18964	0.831	0.534	5.68e-242	8
Unc5d	7.3e-234	1.34425	0.786	0.468	1.38e-229	8
Pcdh9	1.33e-222	1.18504	0.884	0.61	2.52e-218	8
Edil3	1.65e-213	1.83346	0.667	0.391	3.13e-209	8
Nxph1	5.66e-208	1.05506	0.73	0.388	1.07e-203	8
Sox2	1.09e-206	0.891966	0.783	0.4	2.07e-202	8
Gm38505	2.37e-205	0.671801	0.724	0.355	4.49e-201	8
Ndst3	1.82e-195	1.80062	0.422	0.163	3.45e-191	8
Sox5	2.19e-195	1.04251	0.821	0.562	4.15e-191	8
Nrp1	2.85e-189	0.897664	0.807	0.496	5.39e-185	8
Mafb	2.34e-172	1.23135	0.547	0.269	4.42e-168	8
Nkain3	4.5e-171	-2.51992	0.38	0.647	8.51e-167	8
Lhx8	6.4e-161	-3.58101	0.13	0.429	1.21e-156	8
A830082K12Rik	8.02e-160	1.2633	0.484	0.218	1.52e-155	8
Isl1	1.39e-158	-3.25199	0.134	0.439	2.63e-154	8
Olfm2	8.94e-152	1.12703	0.671	0.421	1.69e-147	8
Klhl5	4.52e-150	1.23351	0.552	0.297	8.55e-146	8
Pou3f1	9.06e-149	-2.35713	0.229	0.525	1.71e-144	8
Tmem108	1.45e-147	0.671457	0.882	0.669	2.75e-143	8
Dcbld2	8.23e-146	1.53476	0.45	0.218	1.56e-141	8
Lmo3	1.14e-144	1.0375	0.611	0.346	2.15e-140	8
Chst2	5.68e-138	1.36009	0.42	0.189	1.07e-133	8
Aff3	4.53e-135	-1.43756	0.401	0.664	8.57e-131	8
Tshz2	1.6e-133	0.81271	0.806	0.58	3.03e-129	8
Nefm	5.93e-126	-2.79968	0.123	0.395	1.12e-121	8
Nrp2	8.9e-125	0.916926	0.727	0.473	1.68e-120	8
Pou3f2	1.19e-124	-2.65364	0.116	0.389	2.26e-120	8
Spock3	1.31e-124	1.0262	0.543	0.299	2.48e-120	8
Lhx6	5.58e-124	0.625792	0.752	0.437	1.06e-119	8
Meis2	6.48e-121	-3.72849	0.156	0.408	1.23e-116	8
Lmo4	8.88e-119	0.970807	0.72	0.512	1.68e-114	8
Rai2	2.42e-116	1.09422	0.427	0.205	4.57e-112	8
Sgcz	8.18e-116	1.6891	0.523	0.307	1.55e-111	8
Pknox2	6.83e-105	0.916638	0.537	0.31	1.29e-100	8
Pik3r1	3.78e-104	1.09033	0.58	0.371	7.15e-100	8
Zic1	1.53e-102	-4.32344	0.042	0.265	2.9e-98	8
Cadm1	9.72e-102	-1.22589	0.496	0.698	1.84e-97	8
Sema6d	5.32e-101	-2.86849	0.171	0.402	1.01e-96	8
Cntn1	7.01e-100	-2.93233	0.04	0.264	1.33e-95	8
Egfem1	5.75e-96	-2.60842	0.169	0.407	1.09e-91	8
Nefl	2.71e-95	-3.6731	0.073	0.288	5.13e-91	8
Med12l	1.35e-94	-3.56846	0.122	0.343	2.55e-90	8
Sybu	1.97e-94	-4.00897	0.055	0.268	3.72e-90	8
Zeb2	1.26e-89	-2.60768	0.139	0.359	2.37e-85	8
Sh3rf3	3.13e-88	-2.72865	0.085	0.3	5.91e-84	8
Klhl29	6.3e-88	-1.73922	0.279	0.501	1.19e-83	8
Lrrc4c	6.19e-87	-2.05037	0.209	0.428	1.17e-82	8
Dlx6	1.65e-84	-1.52642	0.235	0.455	3.11e-80	8
Cacna2d2	1.26e-83	-1.67747	0.153	0.379	2.38e-79	8
Chd7	3.97e-81	-1.05839	0.323	0.562	7.5e-77	8
Plxna4	1.97e-79	-2.2201	0.131	0.338	3.73e-75	8
Dscaml1	1.02e-77	0.504351	0.696	0.467	1.93e-73	8
Ddah1	5.82e-76	-1.61404	0.195	0.407	1.1e-71	8
Ripor2	2.23e-59	0.335981	0.742	0.523	4.22e-55	8
Top2a	0	4.2218	0.596	0.058	0	9
Kif11	0	4.19329	0.555	0.041	0	9
Cdk1	0	3.77558	0.547	0.039	0	9
Mki67	0	3.97144	0.556	0.052	0	9
Pclaf	0	4.52003	0.57	0.068	0	9
Tpx2	0	3.50017	0.556	0.063	0	9
Prc1	0	3.71971	0.547	0.057	0	9
Kif15	0	4.37491	0.537	0.047	0	9
Spc25	0	3.92091	0.531	0.046	0	9
Nusap1	0	3.86855	0.544	0.06	0	9
Cenpf	0	3.06734	0.547	0.064	0	9
Birc5	0	3.43539	0.544	0.061	0	9
Fbxo5	0	4.43145	0.524	0.042	0	9
Rrm2	0	4.36769	0.568	0.086	0	9
Hist1h1b	0	4.92893	0.57	0.09	0	9
Cdca8	0	3.32634	0.57	0.092	0	9
Kif4	0	4.29545	0.505	0.035	0	9
Spc24	0	3.95008	0.522	0.055	0	9
Knl1	0	3.92853	0.507	0.043	0	9
Cenpe	0	3.52002	0.517	0.053	0	9
Pbk	0	3.99399	0.503	0.039	0	9
Diaph3	0	4.14952	0.524	0.062	0	9
Ect2	0	3.94554	0.505	0.044	0	9
Cks2	0	3.22717	0.573	0.113	0	9
Aurkb	0	4.26656	0.483	0.029	0	9
Ckap2l	0	3.89238	0.492	0.039	0	9
Cdca2	0	4.27101	0.486	0.034	0	9
Kif23	0	4.01088	0.491	0.04	0	9
Mis18bp1	0	3.88813	0.49	0.043	0	9
Ccna2	0	3.57832	0.484	0.042	0	9
Hmmr	0	3.52847	0.477	0.038	0	9
Ndc80	0	4.31869	0.469	0.03	0	9
Ccnb1	0	3.10735	0.478	0.042	0	9
Sgo2a	0	3.69131	0.47	0.04	0	9
Smc4	0	3.44408	0.601	0.171	0	9
Esco2	0	5.01804	0.448	0.019	0	9
Cdca3	0	3.469	0.484	0.057	0	9
Ank3	0	-1.71443	0.472	0.897	0	9
Gmnn	0	3.9809	0.488	0.063	0	9
Incenp	0	3.3312	0.516	0.093	0	9
Ube2c	0	2.70893	0.532	0.113	0	9
Atad2	0	4.31528	0.462	0.046	0	9
Shcbp1	0	4.00855	0.454	0.039	0	9
Kif22	0	3.57577	0.465	0.052	0	9
Racgap1	0	2.95041	0.55	0.137	0	9
Clspn	0	4.70927	0.439	0.026	0	9
Ttk	0	4.40309	0.441	0.029	0	9
Lockd	0	3.62502	0.448	0.041	0	9
Bub1	0	3.75408	0.441	0.037	0	9
Mns1	0	3.50814	0.465	0.062	0	9
Kif20b	0	3.25449	0.47	0.072	0	9
Cep55	0	3.81741	0.43	0.033	0	9
Cit	0	3.50933	0.456	0.063	0	9
Tacc3	0	3.22263	0.451	0.059	0	9
Cenpp	0	3.33415	0.481	0.089	0	9
Hist1h2ap	0	3.88276	0.548	0.159	0	9
Mxd3	0	3.9636	0.426	0.04	0	9
Melk	0	4.04267	0.414	0.03	0	9
Ncapg	0	3.95019	0.415	0.033	0	9
Hist1h2ae	0	3.82225	0.557	0.176	0	9
Bub1b	0	3.67964	0.421	0.04	0	9
Hist1h4d	0	3.38782	0.542	0.163	0	9
Cenpa	0	2.49487	0.461	0.09	0	9
Hist1h1a	0	4.55127	0.411	0.04	0	9
Aspm	0	3.40021	0.409	0.039	0	9
Aurka	0	3.64929	0.412	0.044	0	9
Cenph	0	3.2699	0.433	0.065	0	9
Dlgap5	0	3.29994	0.402	0.037	0	9
Kif2c	0	3.46328	0.395	0.033	0	9
Knstrn	0	2.99228	0.415	0.054	0	9
Ccnb2	0	2.67894	0.43	0.07	0	9
Nuf2	0	3.81286	0.392	0.033	0	9
Hist1h2ab	0	4.64509	0.385	0.027	0	9
Kif18a	0	3.85337	0.388	0.031	0	9
Ska1	0	4.07948	0.383	0.026	0	9
Hist1h3c	0	5.0437	0.373	0.017	0	9
Efcab11	0	3.65017	0.397	0.043	0	9
Mad2l1	0	3.09057	0.411	0.057	0	9
Cenpm	0	3.44248	0.399	0.046	0	9
Tyms	0	3.01616	0.512	0.159	0	9
Ccnf	0	4.00095	0.387	0.034	0	9
Spag5	0	4.00175	0.378	0.027	0	9
Kifc1	0	3.64916	0.388	0.038	0	9
Anln	0	4.2392	0.376	0.027	0	9
Pimreg	0	2.79224	0.435	0.086	0	9
Kntc1	0	4.279	0.372	0.024	0	9
Wee1	0	3.66852	0.387	0.04	0	9
Stil	0	4.64444	0.368	0.021	0	9
Kif20a	0	3.74077	0.379	0.032	0	9
Rrm1	0	2.5243	0.54	0.194	0	9
Usp1	0	2.52365	0.491	0.146	0	9
Arhgap11a	0	3.10439	0.398	0.055	0	9
Ckap2	0	3.14002	0.404	0.061	0	9
Cdca7	0	2.25346	0.476	0.135	0	9
Cep128	0	2.81082	0.43	0.093	0	9
Sgo1	0	3.80219	0.367	0.03	0	9
Cdc20	0	2.66174	0.395	0.061	0	9
Mms22l	0	2.74047	0.446	0.113	0	9
Plk1	0	3.3402	0.368	0.035	0	9
Smc2	0	2.76077	0.603	0.271	0	9
Ticrr	0	4.43772	0.353	0.023	0	9
Prim1	0	2.75561	0.448	0.119	0	9
Ncaph	0	3.72438	0.359	0.033	0	9
Cenpk	0	3.16126	0.377	0.054	0	9
Uhrf1	0	3.39829	0.37	0.049	0	9
Cdc45	0	4.13938	0.348	0.027	0	9
Cdc25c	0	3.82804	0.347	0.028	0	9
Foxm1	0	3.92501	0.346	0.029	0	9
Mastl	0	3.38424	0.357	0.041	0	9
Plk4	0	2.86443	0.377	0.064	0	9
Rtkn2	0	4.02742	0.337	0.026	0	9
Rad51ap1	0	4.05209	0.331	0.027	0	9
Ube2t	0	3.28149	0.349	0.046	0	9
Depdc1b	0	4.30115	0.32	0.021	0	9
Nde1	0	2.96642	0.339	0.045	0	9
Magi2	0	-1.35784	0.649	0.942	0	9
Pmf1	0	2.54146	0.382	0.09	0	9
Cip2a	0	2.96353	0.343	0.052	0	9
Polq	0	2.84807	0.36	0.069	0	9
Phgdh	0	3.76862	0.324	0.034	0	9
Sapcd2	0	3.47933	0.319	0.029	0	9
Brca1	0	4.59512	0.308	0.018	0	9
Ncapg2	0	3.47899	0.329	0.04	0	9
Asf1b	0	3.92533	0.313	0.024	0	9
Depdc1a	0	3.93546	0.311	0.023	0	9
Psrc1	0	3.04806	0.333	0.047	0	9
Spdl1	0	3.71014	0.314	0.03	0	9
Kif14	0	4.08356	0.305	0.022	0	9
Brip1	0	4.34927	0.298	0.019	0	9
Rad51	0	3.77075	0.306	0.029	0	9
Mcm5	0	3.03489	0.333	0.058	0	9
Cenpn	0	3.10782	0.318	0.043	0	9
Meg3	0	-1.49367	0.671	0.945	0	9
Hist1h1d	0	2.98767	0.345	0.072	0	9
Cenpq	0	2.61775	0.343	0.071	0	9
Chaf1a	0	3.11679	0.321	0.051	0	9
Neil3	0	4.42508	0.289	0.019	0	9
Tk1	0	4.73437	0.284	0.014	0	9
Cenpl	0	3.11265	0.315	0.046	0	9
Kifc5b	0	3.50175	0.299	0.031	0	9
E2f7	0	4.24776	0.289	0.021	0	9
Parpbp	0	3.53511	0.299	0.032	0	9
Pole	0	3.52965	0.293	0.03	0	9
Mcm3	0	4.03	0.283	0.021	0	9
Pif1	0	3.84946	0.285	0.023	0	9
Ska3	0	3.43616	0.285	0.028	0	9
Prr11	0	2.86497	0.303	0.047	0	9
Eme1	0	3.52572	0.279	0.025	0	9
Kif18b	0	3.95326	0.272	0.018	0	9
Fam83d	0	3.56181	0.282	0.028	0	9
Fignl1	0	3.26994	0.276	0.032	0	9
Dhfr	0	3.12537	0.293	0.051	0	9
Arhgap19	0	3.23062	0.278	0.038	0	9
Lrr1	0	4.43738	0.254	0.015	0	9
Rad54b	0	3.3736	0.271	0.033	0	9
Cenpi	0	3.7201	0.258	0.02	0	9
Bora	0	2.91625	0.282	0.048	0	9
Hist2h2bb	0	4.29076	0.249	0.016	0	9
Cdca5	0	4.34026	0.247	0.014	0	9
Fam111a	0	2.921	0.28	0.049	0	9
Fbln1	0	2.7114	0.277	0.048	0	9
Hist1h2bm	0	3.59611	0.252	0.026	0	9
Rad51b	0	3.10921	0.265	0.044	0	9
Syce2	0	3.06089	0.257	0.036	0	9
Zwilch	0	3.1292	0.254	0.034	0	9
Chek1	0	3.1259	0.252	0.033	0	9
E2f2	0	4.69928	0.229	0.011	0	9
Exo1	0	4.63012	0.224	0.011	0	9
Espl1	0	3.93415	0.227	0.018	0	9
Fancd2	0	4.12132	0.223	0.014	0	9
2010110K18Rik	0	4.3765	0.222	0.013	0	9
Rad54l	0	3.45604	0.231	0.025	0	9
Chek2	0	4.00707	0.223	0.017	0	9
Gen1	0	3.02311	0.236	0.031	0	9
Dtl	0	3.98044	0.217	0.016	0	9
Hist1h2bj	0	3.69931	0.223	0.022	0	9
Myt1l	4.39e-300	-1.33556	0.606	0.927	8.3e-296	9
Kif5c	2.03e-295	-1.13582	0.71	0.951	3.84e-291	9
Tanc2	1.1e-294	-1.51214	0.54	0.869	2.07e-290	9
Net1	2.02e-292	2.45922	0.299	0.06	3.82e-288	9
Cks1b	4.6e-290	2.38765	0.589	0.257	8.7e-286	9
Rpa2	9.36e-289	2.65763	0.303	0.062	1.77e-284	9
Clic1	7.9e-288	2.2404	0.524	0.183	1.49e-283	9
Dbf4	2.93e-286	2.31022	0.488	0.161	5.55e-282	9
Mdc1	1.36e-285	2.28922	0.356	0.085	2.56e-281	9
Ncapd2	2.19e-284	2.29792	0.515	0.186	4.15e-280	9
Cenpu	1.73e-283	2.52769	0.283	0.055	3.27e-279	9
Rad18	2.36e-283	2.47785	0.298	0.061	4.45e-279	9
Mcm6	3.29e-281	2.83503	0.305	0.066	6.22e-277	9
Syt1	1.54e-277	-1.49858	0.661	0.922	2.91e-273	9
Hirip3	8.66e-271	2.34433	0.503	0.181	1.64e-266	9
Hells	1.21e-267	2.87689	0.306	0.069	2.29e-263	9
Erc2	1.87e-263	-1.35579	0.573	0.875	3.53e-259	9
Hist1h3e	1.43e-261	2.62793	0.365	0.096	2.71e-257	9
Hmgb2	2.78e-261	3.26901	0.683	0.464	5.26e-257	9
Mis18a	3.73e-261	2.33912	0.312	0.071	7.06e-257	9
Mapt	1.69e-259	-1.20103	0.386	0.839	3.19e-255	9
Hmgn5	5.07e-259	2.05314	0.469	0.154	9.59e-255	9
Sorbs2	5.17e-254	-1.18164	0.548	0.889	9.77e-250	9
Scn3a	2.06e-252	-1.4729	0.255	0.702	3.89e-248	9
Hecw1	1.69e-250	-1.58792	0.294	0.722	3.2e-246	9
Trip13	3.08e-246	2.21122	0.31	0.072	5.82e-242	9
Gpm6a	1.58e-245	-1.09453	0.527	0.868	3e-241	9
Tmem178b	5.34e-242	-1.57035	0.346	0.745	1.01e-237	9
Fen1	5.29e-236	2.24957	0.391	0.118	1e-231	9
Dner	2.32e-235	-1.35662	0.391	0.773	4.39e-231	9
Tipin	6.88e-235	2.30973	0.492	0.192	1.3e-230	9
Tbc1d31	6.71e-233	2.26724	0.291	0.068	1.27e-228	9
Dclk1	1.88e-231	-0.929835	0.715	0.944	3.56e-227	9
Ina	3.11e-230	-1.22782	0.481	0.843	5.88e-226	9
Pim1	2.97e-228	2.19633	0.373	0.109	5.61e-224	9
Kidins220	1.35e-225	-1.16184	0.395	0.768	2.55e-221	9
Dleu2	2.13e-219	1.93014	0.521	0.216	4.02e-215	9
Sgip1	2.32e-219	-1.06713	0.493	0.83	4.38e-215	9
Dcx	1.82e-216	-0.750176	0.713	0.948	3.44e-212	9
Tenm4	2.49e-216	-1.72755	0.39	0.729	4.7e-212	9
Lig1	4.55e-214	2.39992	0.477	0.19	8.6e-210	9
Aplp1	1.76e-213	-0.938593	0.484	0.823	3.33e-209	9
Lrrc7	2.22e-212	-1.45705	0.437	0.784	4.2e-208	9
Timeless	4.62e-211	2.16962	0.294	0.074	8.74e-207	9
Trim59	2.18e-208	1.94813	0.483	0.191	4.12e-204	9
Gria2	2.95e-208	-1.59062	0.375	0.715	5.59e-204	9
Kpna2	1.15e-206	2.25066	0.344	0.101	2.17e-202	9
Hjurp	2.08e-206	1.96111	0.516	0.221	3.93e-202	9
Kif24	9.42e-204	2.43186	0.272	0.067	1.78e-199	9
Cenpw	3.21e-203	2.21218	0.264	0.063	6.06e-199	9
Ctnnd2	6.94e-203	-1.05091	0.743	0.951	1.31e-198	9
Tubb2a	3.02e-201	-0.926248	0.462	0.831	5.71e-197	9
Zfhx4	5.33e-201	-1.7319	0.303	0.677	1.01e-196	9
Pak7	5.61e-201	-1.10457	0.418	0.758	1.06e-196	9
Dut	5.96e-201	2.31324	0.644	0.441	1.13e-196	9
Hist1h4i	2.1e-200	2.08828	0.474	0.191	3.97e-196	9
Sobp	5.68e-200	-1.07847	0.469	0.807	1.07e-195	9
Gins1	6.63e-200	1.95505	0.359	0.109	1.25e-195	9
Rfc4	8.61e-200	1.92084	0.542	0.252	1.63e-195	9
Adgrl3	1.1e-199	-1.46828	0.486	0.8	2.09e-195	9
Ascl1	9.81e-199	1.86245	0.458	0.173	1.85e-194	9
Srgap1	1.22e-198	-1.04898	0.557	0.849	2.3e-194	9
Ankrd12	2.39e-193	-1.02702	0.442	0.78	4.51e-189	9
Rab3c	1.02e-192	-1.17556	0.409	0.736	1.92e-188	9
Tead2	3.61e-192	1.7323	0.459	0.172	6.82e-188	9
Reep1	1.4e-191	-1.24813	0.294	0.679	2.64e-187	9
Sntg1	1.55e-191	-1.57729	0.323	0.69	2.94e-187	9
Macf1	4.9e-188	-0.753718	0.769	0.972	9.27e-184	9
Nfasc	6.94e-186	-1.79377	0.129	0.524	1.31e-181	9
Wdr76	1.3e-185	2.13573	0.306	0.087	2.45e-181	9
Sh3bp5	2.25e-185	-1.28377	0.25	0.635	4.25e-181	9
Klf7	1.03e-183	-1.02366	0.556	0.838	1.95e-179	9
Nfib	7.69e-183	1.62925	0.411	0.145	1.45e-178	9
Nlgn1	1.04e-181	-1.54074	0.401	0.743	1.96e-177	9
Gnao1	6.72e-181	-1.11068	0.495	0.779	1.27e-176	9
Kif1b	9.47e-181	-0.69142	0.694	0.928	1.79e-176	9
Cmip	1.63e-180	-0.719633	0.642	0.885	3.08e-176	9
Lbr	7.51e-180	1.83288	0.355	0.114	1.42e-175	9
Ndfip1	6.32e-179	-0.802981	0.634	0.877	1.2e-174	9
Plcl1	2.69e-178	-1.58122	0.346	0.678	5.09e-174	9
Terf1	3.04e-177	1.95561	0.472	0.2	5.75e-173	9
Fgf14	9.32e-177	-1.49794	0.538	0.808	1.76e-172	9
Fam155a	2.92e-176	-1.21493	0.576	0.854	5.53e-172	9
Mllt3	3.22e-175	-0.937346	0.647	0.884	6.09e-171	9
Zfhx3	7.52e-175	-1.74454	0.487	0.741	1.42e-170	9
Gpsm2	5.65e-174	1.90724	0.297	0.085	1.07e-169	9
Pnmal2	2.74e-173	-1.12575	0.26	0.625	5.19e-169	9
Anks1b	2e-172	-1.02087	0.62	0.886	3.79e-168	9
Lmo1	5.32e-171	2.32604	0.44	0.185	1.01e-166	9
Dnm3	5.45e-171	-1.60277	0.306	0.646	1.03e-166	9
Snap91	1.06e-170	-1.53196	0.243	0.593	2e-166	9
Snhg14	1.33e-170	-1.25512	0.387	0.69	2.52e-166	9
Hist1h1e	3.76e-170	2.57207	0.619	0.396	7.11e-166	9
Tshz2	3.96e-170	-2.27976	0.27	0.605	7.48e-166	9
Tnrc6c	4.38e-170	-0.706636	0.708	0.942	8.28e-166	9
Celf5	2.32e-169	-0.871576	0.332	0.685	4.38e-165	9
Tmod2	9.27e-169	-1.13141	0.24	0.605	1.75e-164	9
Cnih2	1.93e-168	-0.698617	0.405	0.78	3.64e-164	9
Vim	3.08e-167	1.61135	0.651	0.39	5.82e-163	9
Cadps	7.54e-167	-0.860076	0.648	0.895	1.42e-162	9
Prim2	2.88e-166	1.89231	0.459	0.199	5.44e-162	9
Nrxn2	6.81e-166	-0.853105	0.533	0.811	1.29e-161	9
Snrpn	8.19e-166	-0.732654	0.647	0.893	1.55e-161	9
Pde4d	6.43e-164	-0.948445	0.666	0.901	1.22e-159	9
Xpr1	2.06e-162	-1.21191	0.385	0.702	3.9e-158	9
Cacna1a	4.24e-162	-1.02476	0.362	0.685	8.01e-158	9
Ppfia2	4.58e-162	-1.1563	0.402	0.713	8.66e-158	9
Topbp1	5.02e-162	1.79017	0.441	0.183	9.48e-158	9
Atp1a3	1.24e-160	-1.48375	0.155	0.518	2.35e-156	9
Rbfox2	5.25e-160	-0.619609	0.745	0.953	9.92e-156	9
Cenpj	7.5e-160	1.70474	0.401	0.152	1.42e-155	9
Maml3	1.34e-159	-1.03267	0.603	0.857	2.54e-155	9
Mycbp2	3.22e-159	-0.698541	0.644	0.885	6.09e-155	9
Usp29	2.03e-158	-1.24838	0.573	0.811	3.84e-154	9
Mapk10	8.93e-158	-0.8886	0.574	0.849	1.69e-153	9
Cep192	1.18e-157	1.65625	0.471	0.209	2.23e-153	9
Mllt11	3.91e-157	-0.588327	0.71	0.911	7.38e-153	9
Nrp2	4.82e-157	-2.00721	0.154	0.499	9.12e-153	9
Nmnat2	9.29e-157	-1.10848	0.298	0.638	1.76e-152	9
Rbl1	1.07e-155	1.98532	0.291	0.089	2.02e-151	9
Clmp	3.45e-155	-1.39095	0.235	0.582	6.53e-151	9
Ptprn2	6.32e-155	-0.918597	0.597	0.858	1.2e-150	9
Chd3	8.29e-155	-0.652919	0.707	0.923	1.57e-150	9
Akap6	3.94e-154	-0.710465	0.707	0.945	7.44e-150	9
Ly6h	3.23e-153	-0.828238	0.289	0.675	6.11e-149	9
Grid1	3.37e-153	-1.88285	0.203	0.537	6.37e-149	9
Pcna	8.74e-153	2.48808	0.502	0.261	1.65e-148	9
Rab6b	1.3e-152	-0.839122	0.401	0.705	2.47e-148	9
Mtss1	5.48e-150	-1.17451	0.332	0.645	1.04e-145	9
Sptbn1	5.32e-149	-0.849669	0.519	0.782	1.01e-144	9
Rab3a	1.23e-148	-0.630632	0.428	0.745	2.32e-144	9
Pcsk1n	7.53e-147	-0.892596	0.324	0.687	1.42e-142	9
Inpp5f	5.09e-146	-0.91043	0.397	0.684	9.62e-142	9
Scaper	5.08e-145	-0.982124	0.453	0.736	9.61e-141	9
Chn2	8.32e-145	-1.33937	0.254	0.58	1.57e-140	9
Rmst	7.64e-143	-1.72793	0.207	0.543	1.45e-138	9
Xkr4	7.99e-143	-1.14434	0.501	0.77	1.51e-138	9
Sfta3-ps	1.11e-142	1.40144	0.568	0.307	2.09e-138	9
Gng3	7.3e-142	-0.638164	0.455	0.77	1.38e-137	9
Hat1	8.34e-142	1.75086	0.485	0.238	1.58e-137	9
Kif5a	1.07e-141	-1.04728	0.323	0.627	2.02e-137	9
Nova2	1.54e-140	-0.818104	0.456	0.731	2.92e-136	9
Ccnd2	1.6e-140	1.54867	0.433	0.184	3.02e-136	9
Actl6b	4.41e-140	-0.837374	0.334	0.661	8.33e-136	9
Astn1	1.38e-139	-0.756328	0.592	0.854	2.61e-135	9
Dlgap4	2.15e-139	-0.607908	0.625	0.866	4.07e-135	9
Hist3h2a	4.66e-139	-0.66822	0.486	0.777	8.82e-135	9
Pde10a	7.31e-138	-1.3562	0.241	0.558	1.38e-133	9
Thra	1.3e-137	-0.686412	0.471	0.75	2.47e-133	9
Stmn4	2.81e-137	-0.763623	0.475	0.759	5.32e-133	9
Nav1	4.61e-137	-0.725107	0.597	0.848	8.71e-133	9
Dpp6	8.37e-136	-1.26801	0.356	0.653	1.58e-131	9
Islr2	9.16e-136	-1.2888	0.198	0.547	1.73e-131	9
Cdk5r1	1.83e-135	-0.674141	0.6	0.838	3.45e-131	9
Asxl3	1.06e-134	-1.05942	0.375	0.66	2.01e-130	9
Pclo	1.09e-134	-1.31081	0.268	0.576	2.06e-130	9
Ncapd3	1.17e-134	1.68655	0.486	0.247	2.21e-130	9
Kif3a	1.27e-134	-0.70803	0.545	0.789	2.4e-130	9
45903	2.53e-134	-0.567476	0.603	0.834	4.79e-130	9
Fmnl2	7.2e-134	-0.771002	0.572	0.828	1.36e-129	9
Celf3	1.34e-133	-0.69278	0.552	0.799	2.53e-129	9
Bmerb1	2.73e-133	-0.814523	0.293	0.606	5.15e-129	9
Cask	1.7e-132	-0.816215	0.547	0.787	3.21e-128	9
Rbbp8	2.06e-132	1.58218	0.472	0.229	3.89e-128	9
Insm1	3.34e-132	1.61153	0.425	0.187	6.31e-128	9
Zeb2	4.67e-132	1.01951	0.603	0.337	8.83e-128	9
Sox9	5.86e-132	1.69432	0.339	0.125	1.11e-127	9
Taok3	9.4e-132	-1.14994	0.216	0.528	1.78e-127	9
Rnaseh2b	6.22e-131	1.70327	0.383	0.156	1.18e-126	9
Sox1	8.24e-131	1.50413	0.478	0.23	1.56e-126	9
Tcaf1	2.36e-130	-0.679145	0.599	0.838	4.46e-126	9
Gap43	5.34e-130	-0.761544	0.46	0.743	1.01e-125	9
Ank2	7.44e-130	-0.833881	0.634	0.86	1.41e-125	9
Tubb4a	2.19e-129	-1.11024	0.25	0.567	4.14e-125	9
Tmeff2	4.76e-129	-2.20868	0.252	0.536	8.99e-125	9
Cers6	3e-127	-1.04452	0.416	0.684	5.67e-123	9
4930402H24Rik	6.6e-127	-0.656601	0.618	0.864	1.25e-122	9
Tsc22d1	2.65e-126	-0.498011	0.725	0.929	5e-122	9
Kalrn	4.68e-126	-0.63998	0.702	0.935	8.85e-122	9
Kdm5b	6.02e-126	-0.532347	0.666	0.896	1.14e-121	9
Rian	1.63e-125	-0.944392	0.419	0.687	3.08e-121	9
Gm26871	8.49e-125	-1.0929	0.283	0.599	1.61e-120	9
L1cam	3.94e-124	-1.27425	0.154	0.479	7.46e-120	9
Negr1	1.09e-123	-1.3666	0.577	0.787	2.05e-119	9
B3galt1	1.21e-123	-1.07517	0.561	0.803	2.29e-119	9
Prnp	1.78e-123	-1.19822	0.225	0.529	3.37e-119	9
Map6	2.4e-123	-1.20328	0.171	0.484	4.53e-119	9
A230057D06Rik	2.87e-123	-0.751708	0.484	0.763	5.43e-119	9
Cpe	5.46e-123	-0.667465	0.57	0.81	1.03e-118	9
Tex30	5.74e-123	1.59117	0.369	0.149	1.09e-118	9
Tle4	2.02e-122	-1.46892	0.46	0.68	3.83e-118	9
Psmc3ip	6.38e-122	1.64581	0.418	0.189	1.21e-117	9
Rfc5	6.75e-122	1.72006	0.337	0.131	1.28e-117	9
Npdc1	1.02e-121	-0.630327	0.464	0.734	1.92e-117	9
Ppp3ca	2.59e-121	-0.696559	0.647	0.87	4.89e-117	9
Kif21b	5.07e-121	-0.926859	0.337	0.616	9.59e-117	9
Cmc2	8.33e-121	1.61225	0.431	0.201	1.58e-116	9
Sbk1	1.93e-120	-0.588755	0.489	0.748	3.64e-116	9
Mdk	1.94e-120	1.51573	0.516	0.274	3.67e-116	9
Gdi1	3.1e-120	-0.573771	0.559	0.787	5.85e-116	9
Zdbf2	6.59e-120	-1.59465	0.275	0.547	1.25e-115	9
Trio	8.08e-120	-0.692322	0.638	0.865	1.53e-115	9
Xkr6	1.48e-119	-1.08839	0.319	0.593	2.8e-115	9
Cdk5rap2	1.78e-119	1.45996	0.528	0.303	3.37e-115	9
Kcnq2	2.16e-119	-1.23376	0.253	0.534	4.08e-115	9
Gabrb3	2.37e-119	-1.03509	0.498	0.756	4.48e-115	9
Sbf2	2.86e-119	-0.690803	0.598	0.818	5.41e-115	9
Nrg3	3.05e-119	-1.48972	0.348	0.618	5.77e-115	9
Pou2f2	3.45e-119	-1.22589	0.371	0.628	6.52e-115	9
Apc	1.45e-118	-0.555578	0.689	0.9	2.75e-114	9
Zfhx2	2.19e-118	-0.834545	0.435	0.685	4.15e-114	9
Pola1	2.89e-118	1.85264	0.479	0.258	5.46e-114	9
Exoc6b	9.1e-118	-0.741003	0.558	0.799	1.72e-113	9
Rims2	2.62e-117	-0.734238	0.68	0.899	4.96e-113	9
Tspan5	3.22e-117	-0.809231	0.482	0.73	6.09e-113	9
Zfp57	3.46e-117	-0.926535	0.38	0.637	6.55e-113	9
Ywhag	1.41e-116	-0.507595	0.636	0.851	2.66e-112	9
Cd200	1.89e-116	-1.38914	0.123	0.426	3.57e-112	9
Apc2	2.07e-116	-0.70299	0.409	0.675	3.91e-112	9
Blm	3.69e-116	1.52904	0.376	0.162	6.98e-112	9
Atxn1	5.2e-116	-1.22891	0.341	0.608	9.84e-112	9
Klhdc10	1.01e-115	-0.692945	0.657	0.869	1.92e-111	9
Grip1	1.87e-115	-0.87272	0.675	0.904	3.54e-111	9
Tmx4	3.63e-115	-0.815252	0.427	0.671	6.85e-111	9
Nmral1	4.99e-115	1.62826	0.507	0.287	9.43e-111	9
Cpeb3	1.03e-114	-1.40591	0.198	0.482	1.95e-110	9
Gnaq	1.92e-114	-0.542588	0.713	0.933	3.63e-110	9
Mkrn1	2.78e-114	-0.499216	0.501	0.748	5.26e-110	9
Kctd18	2.99e-114	1.75854	0.411	0.192	5.64e-110	9
Ralyl	1.34e-113	-1.37675	0.338	0.605	2.53e-109	9
Ubn2	2.84e-113	-0.616301	0.647	0.882	5.37e-109	9
Snap47	1.33e-112	-0.533883	0.452	0.714	2.51e-108	9
Tpm4	1.43e-112	1.54645	0.538	0.323	2.7e-108	9
Osbpl9	2.9e-112	-0.719263	0.558	0.783	5.47e-108	9
C1qtnf4	3.14e-112	-1.02699	0.173	0.488	5.94e-108	9
Sez6l	8.51e-112	-2.20793	0.086	0.361	1.61e-107	9
Kmt2e	3.98e-111	-0.564244	0.678	0.894	7.52e-107	9
Mir100hg	1.45e-110	-0.832715	0.402	0.661	2.75e-106	9
St7	1.83e-110	-0.714198	0.468	0.722	3.47e-106	9
Dpysl5	5.16e-110	-0.575292	0.554	0.782	9.76e-106	9
Cdca4	5.45e-110	1.56523	0.355	0.15	1.03e-105	9
Zfp462	7.84e-110	-0.65391	0.657	0.863	1.48e-105	9
Dusp8	1.07e-109	-1.13856	0.235	0.515	2.02e-105	9
Tmem130	1.15e-109	-1.78756	0.093	0.374	2.17e-105	9
Kcnd2	1.6e-109	-2.1688	0.338	0.581	3.02e-105	9
Zc2hc1a	2.33e-109	-0.663465	0.424	0.67	4.41e-105	9
Smim14	2.34e-109	-0.543135	0.409	0.678	4.43e-105	9
Unc5d	6.84e-109	-2.07784	0.21	0.495	1.29e-104	9
Mdga2	1.45e-108	-1.55234	0.212	0.494	2.73e-104	9
Adgrl2	7.99e-108	-1.37217	0.278	0.553	1.51e-103	9
Kcnh8	1.41e-107	-0.97332	0.448	0.689	2.66e-103	9
5330434G04Rik	2.09e-107	-0.951782	0.406	0.656	3.95e-103	9
Zdhhc2	2.62e-107	-0.953458	0.422	0.663	4.95e-103	9
Wnk2	2.69e-107	-0.839948	0.361	0.623	5.08e-103	9
Mapre2	3.5e-107	-0.741958	0.423	0.667	6.62e-103	9
Nrg1	6.3e-107	-1.18102	0.362	0.623	1.19e-102	9
Nkx2-1	1.16e-106	1.21034	0.596	0.383	2.19e-102	9
Serinc1	3.19e-106	-0.632291	0.504	0.723	6.04e-102	9
Rev3l	2.21e-105	-0.622418	0.606	0.83	4.18e-101	9
Vezt	1.31e-104	-0.896281	0.416	0.656	2.48e-100	9
Lrrc4c	5.45e-104	-1.93707	0.161	0.429	1.03e-99	9
Rpa3	1.13e-103	1.53737	0.465	0.249	2.14e-99	9
Tmeff1	1.37e-103	-0.572408	0.653	0.857	2.59e-99	9
Nbea	4.59e-103	-0.591369	0.704	0.932	8.67e-99	9
Frmd5	8.75e-103	-0.69722	0.677	0.894	1.66e-98	9
Kif21a	1.83e-102	-0.603255	0.584	0.812	3.47e-98	9
Rfwd3	2.15e-102	1.46485	0.364	0.16	4.07e-98	9
Atp9a	4.43e-102	-0.99297	0.179	0.457	8.38e-98	9
Tro	7.67e-102	-1.2058	0.252	0.504	1.45e-97	9
Tnik	8.42e-102	-1.56947	0.228	0.486	1.59e-97	9
Tmtc2	9.18e-102	-1.56461	0.286	0.539	1.73e-97	9
Nfia	1.31e-101	1.51876	0.415	0.203	2.48e-97	9
Arhgef12	2e-101	-0.721583	0.477	0.701	3.78e-97	9
Mapre3	2.01e-101	-0.915397	0.226	0.492	3.8e-97	9
Cep57	3.37e-101	1.41	0.541	0.338	6.37e-97	9
Podxl2	4.69e-101	-0.501456	0.502	0.741	8.87e-97	9
Dscam	5.32e-101	-1.65576	0.142	0.419	1.01e-96	9
Kcnma1	5.73e-101	-1.71962	0.099	0.362	1.08e-96	9
Efnb3	6.65e-101	-0.954602	0.226	0.496	1.26e-96	9
Pak3	2.15e-100	-0.762015	0.502	0.756	4.07e-96	9
Parp8	7.03e-100	-1.14217	0.264	0.518	1.33e-95	9
Ncan	1.68e-99	-0.555702	0.512	0.75	3.19e-95	9
Cacnb4	2.2e-99	-1.23812	0.256	0.516	4.17e-95	9
Prdx4	4.86e-99	1.63726	0.374	0.173	9.19e-95	9
Dusp4	4.98e-99	-1.57754	0.111	0.37	9.41e-95	9
Sorcs3	2.2e-98	-1.72336	0.215	0.472	4.16e-94	9
Daam1	2.26e-98	-0.649223	0.424	0.663	4.27e-94	9
Sema5b	2.46e-98	1.29606	0.469	0.249	4.65e-94	9
Atat1	2.94e-98	-0.428036	0.549	0.776	5.56e-94	9
Atp6v0b	3.88e-98	-0.408152	0.629	0.831	7.33e-94	9
Gprasp1	1.09e-97	-0.746566	0.416	0.64	2.06e-93	9
Jph4	4.11e-97	-1.61116	0.091	0.35	7.77e-93	9
Ctif	4.22e-97	-1.0182	0.395	0.625	7.98e-93	9
Slco5a1	4.92e-97	-0.949859	0.331	0.573	9.3e-93	9
Vrk1	1.06e-96	1.31959	0.478	0.264	2e-92	9
Tbc1d16	1.23e-96	-0.783407	0.298	0.552	2.32e-92	9
Grb10	1.61e-96	1.08393	0.521	0.295	3.05e-92	9
Klc1	1.97e-96	-0.497155	0.561	0.777	3.72e-92	9
Hist1h1c	2.94e-96	1.68927	0.409	0.203	5.56e-92	9
Prmt2	4.56e-96	-0.716702	0.362	0.612	8.62e-92	9
Blcap	6.56e-96	-0.834413	0.298	0.54	1.24e-91	9
Grina	8.46e-96	-0.980338	0.207	0.468	1.6e-91	9
Plppr3	1.48e-95	-0.678099	0.409	0.641	2.79e-91	9
Atp6v0a1	1.49e-95	-0.987353	0.347	0.574	2.81e-91	9
Fam57b	1.64e-95	-0.71813	0.259	0.522	3.1e-91	9
Cntnap2	4.37e-95	-1.97495	0.392	0.639	8.27e-91	9
[truncated: 11,485 more rows]
