# Supplementary material for: Aberrant medial ganglionic eminence (MGE) GABAergic neurogenesis contributes to Huntington’s disease pathogenesis
Source: Neurobiol Dis. Author manuscript; Available in PMC 2026 Apr 23. (PMC13103998; doi:10.1016/j.nbd.2026.107297)
Supplement: MMC11 [file NIHMS2161138-supplement-MMC11.xlsx]

## Sheet: ApicalProg.
	baseMean	log2FoldChange	lfcSE	stat	pvalue	padj
mt-Nd4l	484.612	-2.13407	0.275816	-7.73729	1.01555e-14	5.78866e-11
Gm10076	496.345	-1.45057	0.224043	-6.47453	9.51074e-11	2.71056e-07
Cmss1	1493.83	-1.56486	0.24641	-6.35065	2.14412e-10	4.07383e-07
mt-Atp8	174.808	-2.23778	0.36364	-6.15383	7.56318e-10	1.07775e-06
Lars2	226.015	-1.65854	0.303164	-5.47077	4.48093e-08	5.10826e-05
Erh	709.414	-1.12309	0.221553	-5.06919	3.99506e-07	0.000379531
Camk1d	298.065	-1.18455	0.259464	-4.56537	4.9862e-06	0.00378312
Rpl35	1778.55	-0.804416	0.176711	-4.55217	5.30964e-06	0.00378312
AY036118	1250.42	-2.57471	0.607441	-4.23862	2.24899e-05	0.0142436
Hmgn2	4120.22	-0.792857	0.193382	-4.09996	4.13227e-05	0.023554
Bmper	156.928	-1.20254	0.300573	-4.00084	6.31193e-05	0.0327072
Gm42418	12211	-2.58303	0.660583	-3.91022	9.22106e-05	0.0438
Cdk8	573.358	-0.894885	0.231337	-3.86831	0.000109592	0.0480518
Sema6d	94.9674	-1.62841	0.43455	-3.74736	0.000178707	0.0727592
Unc5d	118.878	-1.50152	0.408736	-3.67357	0.000239183	0.0898822
Nkx2-1	920.024	0.816762	0.223591	3.65292	0.000259273	0.0898822
Rps29	3542.72	-0.626516	0.171914	-3.64435	0.00026807	0.0898822
Ebf1	74.6375	-1.60346	0.446233	-3.59333	0.00032648	0.103385
Lhx8	544.832	0.779109	0.220633	3.53125	0.000413607	0.124082
Rrm2	798.226	0.666793	0.190132	3.50701	0.000453174	0.129155
Rsrp1	633.31	-0.934092	0.27001	-3.45948	0.000541228	0.146905
Cntnap2	138.958	-0.994965	0.289658	-3.43496	0.000592639	0.153547
Sorcs1	84.1729	-1.2292	0.362065	-3.39496	0.000686384	0.170104
Tuba1b	1850.82	0.573605	0.171027	3.35388	0.000796865	0.189256
Cdk2ap1	438.326	0.758583	0.229092	3.31126	0.00092878	0.211762
Uba52	277.816	-0.892328	0.271268	-3.28948	0.00100374	0.220051
Dhx9	624.49	-0.765862	0.237077	-3.23043	0.00123603	0.24488
Crabp2	438.128	0.700455	0.216795	3.23095	0.0012338	0.24488
Sox6	1861.13	0.66097	0.204751	3.22816	0.00124588	0.24488
Gphn	448.622	-0.794417	0.248016	-3.20309	0.00135962	0.258327
Atp5k	526.552	-0.623322	0.20186	-3.0879	0.00201578	0.370643
Cdkn1b	449.293	-0.716134	0.233814	-3.06284	0.0021925	0.385176
Pcdh9	514.152	-0.615877	0.201414	-3.05776	0.00222997	0.385176
Gucy1a1	84.9201	-1.26278	0.426838	-2.95845	0.00309186	0.518342
Rps28	2247.79	-0.535506	0.183729	-2.91466	0.00356078	0.579898
Esrrg	266.21	-0.900411	0.310193	-2.90274	0.00369909	0.585689
Sgcz	99.5011	-1.01498	0.354184	-2.8657	0.00416095	0.632764
Dynlt1a	90.4727	-0.981772	0.343241	-2.8603	0.00423239	0.632764
mt-Nd5	546.403	-0.680951	0.23867	-2.8531	0.00432944	0.632764
Plcxd3	450.385	0.621891	0.219711	2.8305	0.00464751	0.662271
Pim1	182.726	0.748009	0.26606	2.81142	0.00493227	0.685706
Nrxn1	247.557	-0.913294	0.325975	-2.80173	0.00508293	0.689827
Tmsb10	6518.8	-0.488353	0.176114	-2.77294	0.0055552	0.736387
Atp5g3	797.958	-0.59445	0.218397	-2.72188	0.00649113	0.793391
Tox	490.216	0.563596	0.206624	2.72763	0.00637904	0.793391
Tspyl4	179.665	-0.720753	0.26496	-2.72023	0.00652363	0.793391
Kpna2	269.97	-0.841906	0.309895	-2.71674	0.00659277	0.793391
Cadm2	113.13	-0.857799	0.316259	-2.71233	0.00668119	0.793391
Lhx6	401.084	0.574356	0.215555	2.66455	0.00770915	0.88257
Kdm6b	392.47	0.591166	0.221982	2.66313	0.00774184	0.88257
Gm38604	94.4769	-0.894345	0.336756	-2.65576	0.0079129	0.884383
Sox11	12297.9	0.537862	0.203745	2.63988	0.0082935	0.909095
Brsk2	183.447	-0.717603	0.273223	-2.62644	0.00862836	0.927955
Astn2	97.8992	-0.931777	0.357	-2.61002	0.0090537	0.955669
Xkr4	225.984	0.0169307	0.305769	0.0553708	0.955843	0.999879
Mrpl15	249.961	-0.311872	0.276045	-1.12979	0.258566	0.999879
Tcea1	360.227	-0.288694	0.217594	-1.32675	0.18459	0.999879
Atp6v1h	206.729	-0.0977549	0.253939	-0.384954	0.700271	0.999879
Rb1cc1	307.982	-0.163579	0.239971	-0.681662	0.495453	0.999879
St18	625.541	0.214854	0.605452	0.354866	0.72269	0.999879
Pcmtd1	223.465	0.205336	0.248776	0.825385	0.409153	0.999879
Sntg1	199.96	-0.71652	0.282157	-2.53944	0.0111031	0.999879
Rrs1	81.465	-0.220348	0.352915	-0.624366	0.532387	0.999879
Snhg6	142.335	-0.302514	0.324205	-0.933094	0.350771	0.999879
Cops5	322.592	0.120636	0.222388	0.542456	0.587504	0.999879
Cspp1	294.653	0.0730255	0.243159	0.300319	0.763933	0.999879
Arfgef1	148.591	-0.208184	0.29068	-0.716198	0.473869	0.999879
Slco5a1	137.566	0.040278	0.298645	0.134869	0.892715	0.999879
Ncoa2	345.985	0.191875	0.227673	0.842765	0.39936	0.999879
Kcnb2	90.0668	-0.191034	0.389801	-0.490081	0.624077	0.999879
Terf1	326.196	-0.244214	0.239805	-1.01838	0.308495	0.999879
Rpl7	3810	-0.00744206	0.164484	-0.045245	0.963912	0.999879
Stau2	197.875	0.258406	0.262315	0.985101	0.324574	0.999879
Ube2w	210.609	-0.0109374	0.252434	-0.0433275	0.96544	0.999879
Eloc	607.187	-0.0840038	0.198266	-0.423692	0.671791	0.999879
Tmem70	149.625	0.0189224	0.306621	0.0617126	0.950792	0.999879
Gdap1	135.255	0.111025	0.299261	0.370998	0.710639	0.999879
Mcm3	118.335	0.24129	0.325809	0.740587	0.458944	0.999879
Rims1	116.922	-0.0518782	0.343866	-0.150867	0.88008	0.999879
Smap1	369.151	0.0685351	0.226502	0.302581	0.762209	0.999879
Sdhaf4	205.192	-0.178049	0.280817	-0.634041	0.526054	0.999879
Fam135a	107.388	0.220919	0.315456	0.700317	0.483729	0.999879
Adgrb3	289.093	-0.28805	0.293155	-0.982586	0.325811	0.999879
Phf3	282.541	-0.21264	0.229827	-0.925218	0.354852	0.999879
Khdrbs2	169.298	0.0309898	0.283422	0.109342	0.912932	0.999879
Prim2	135.965	0.208275	0.299494	0.695423	0.486791	0.999879
Zfp451	263.178	-0.162911	0.234522	-0.694653	0.487273	0.999879
Dst	210.093	-0.202304	0.263069	-0.769015	0.441885	0.999879
Ccdc115	114.962	-0.467478	0.320047	-1.46065	0.144111	0.999879
Imp4	74.8024	0.102579	0.363952	0.281846	0.778061	0.999879
Fam168b	413.574	0.304304	0.213192	1.42737	0.153474	0.999879
Uggt1	118.623	0.067189	0.303545	0.221348	0.824822	0.999879
Kansl3	78.2056	0.116547	0.368306	0.31644	0.751668	0.999879
Lman2l	99.583	0.414157	0.331606	1.24894	0.211686	0.999879
Cox5b	1046.28	-0.175183	0.183698	-0.953642	0.340265	0.999879
Actr1b	77.6288	0.074266	0.358621	0.207088	0.835941	0.999879
Tmem131	181.337	-0.153656	0.265151	-0.579504	0.562249	0.999879
Unc50	127.229	-0.581774	0.322047	-1.80649	0.0708417	0.999879
Mrpl30	388.317	-0.0453146	0.215499	-0.210277	0.833451	0.999879
Txndc9	414.582	0.0140154	0.221042	0.063406	0.949443	0.999879
Eif5b	458.37	0.112419	0.214698	0.523615	0.600546	0.999879
Rev1	130.09	0.205334	0.295954	0.693803	0.487806	0.999879
Aff3	336.969	0.344587	0.259651	1.32711	0.184471	0.999879
Pdcl3	309.646	-0.141332	0.237348	-0.595463	0.551534	0.999879
Rpl31	1332.4	-0.051117	0.197281	-0.259108	0.795552	0.999879
Cnot11	77.1311	-0.363705	0.378539	-0.960813	0.336646	0.999879
Map4k4	1481.1	0.246982	0.193267	1.27793	0.201273	0.999879
Pantr1	1228.12	-0.131958	0.176653	-0.746993	0.455068	0.999879
Pou3f3	526.666	-0.305245	0.20144	-1.51532	0.129692	0.999879
Mrps9	144.26	0.10971	0.300545	0.365036	0.715085	0.999879
Gpr45	104.569	0.206298	0.359202	0.574324	0.565749	0.999879
Nck2	175.21	0.234195	0.278678	0.84038	0.400695	0.999879
Tpp2	150.782	-0.273164	0.279623	-0.9769	0.328619	0.999879
Tex30	161.409	-0.146689	0.278985	-0.525796	0.59903	0.999879
Ercc5	129.977	-0.00610318	0.300424	-0.0203152	0.983792	0.999879
Wdr75	119.585	-0.359223	0.329765	-1.08933	0.276007	0.999879
Slc39a10	170.056	-0.597991	0.279611	-2.13865	0.032464	0.999879
Tmeff2	107.155	-0.655875	0.801453	-0.818357	0.413153	0.999879
Myo1b	572.204	0.0026165	0.213595	0.0122498	0.990226	0.999879
Gls	227.532	-0.247398	0.246303	-1.00445	0.315164	0.999879
Ormdl1	123.047	0.0835812	0.302602	0.276209	0.782388	0.999879
Asnsd1	106.714	0.187185	0.327524	0.571516	0.56765	0.999879
Pgap1	154.64	-0.130514	0.301635	-0.432689	0.665241	0.999879
Ankrd44	79.297	0.454495	0.36732	1.23733	0.215966	0.999879
Sf3b1	1115.08	0.0674963	0.187948	0.359122	0.719504	0.999879
Coq10b	88.934	0.1159	0.339806	0.341077	0.733046	0.999879
Hspd1	749.887	-0.248312	0.20992	-1.18289	0.236854	0.999879
Hspe1	777.26	-0.134845	0.200663	-0.671996	0.501586	0.999879
Mob4	495.287	-0.0485444	0.207911	-0.233486	0.815384	0.999879
Rftn2	100.241	0.195347	0.367592	0.531424	0.595125	0.999879
Plcl1	205.59	-0.317338	0.336323	-0.943551	0.345399	0.999879
Maip1	81.0617	-0.0337973	0.354623	-0.0953047	0.924073	0.999879
Spats2l	118.36	0.167701	0.306978	0.546297	0.584861	0.999879
Kctd18	105.736	0.338826	0.333328	1.0165	0.309393	0.999879
Sgo2a	444.856	-0.104223	0.248115	-0.420058	0.674443	0.999879
Bzw1	1097.21	-0.237968	0.185622	-1.282	0.199842	0.999879
Clk1	176.816	-0.105326	0.263897	-0.399118	0.689806	0.999879
Ppil3	80.6181	-0.195177	0.361628	-0.539718	0.589391	0.999879
Orc2	135.358	-0.311105	0.316948	-0.981564	0.326315	0.999879
Ndufb3	502.67	-0.246304	0.204399	-1.20502	0.228197	0.999879
Tmem237	130.217	-0.161132	0.296588	-0.543287	0.586932	0.999879
Sumo1	1081.66	-0.0887562	0.187758	-0.472716	0.636416	0.999879
Nop58	287.916	0.166018	0.229929	0.722043	0.470268	0.999879
Bmpr2	408.347	0.348319	0.249189	1.39781	0.16217	0.999879
Fam117b	162.851	-0.371697	0.280174	-1.32667	0.184619	0.999879
Wdr12	83.5817	-0.205925	0.358342	-0.57466	0.565521	0.999879
Nbeal1	128.541	-0.0575359	0.29773	-0.193248	0.846764	0.999879
Abi2	288.707	0.0280291	0.239068	0.117243	0.906667	0.999879
Raph1	580.523	0.209138	0.232053	0.901254	0.367453	0.999879
Pard3b	102.52	-0.497132	0.340777	-1.45882	0.144615	0.999879
Nrp2	85.7873	-0.28148	0.343498	-0.819453	0.412528	0.999879
Ino80d	127.143	0.0572268	0.300773	0.190266	0.849101	0.999879
Ndufs1	169.952	0.177421	0.269706	0.657832	0.510646	0.999879
Eef1b2	2074.03	-0.108049	0.179139	-0.603155	0.546406	0.999879
Zdbf2	261.902	-0.0608318	0.240664	-0.252766	0.800449	0.999879
Klf7	384.43	0.0984855	0.223367	0.440914	0.659276	0.999879
Creb1	361.341	-0.0744197	0.226339	-0.328798	0.742309	0.999879
Idh1	510.65	0.0149613	0.208692	0.071691	0.942848	0.999879
Pikfyve	97.2288	-0.0898078	0.334102	-0.268804	0.788081	0.999879
Map2	1926.96	-0.129622	0.188323	-0.688295	0.491267	0.999879
Rpe	75.6291	-0.0104565	0.36196	-0.0288884	0.976954	0.999879
Kansl1l	168.749	-0.181378	0.270392	-0.670797	0.50235	0.999879
Lancl1	117.213	0.295453	0.305833	0.966059	0.334014	0.999879
Erbb4	2367.83	0.323915	0.167785	1.93054	0.0535399	0.999879
Tmem169	77.5286	-0.226897	0.373821	-0.606967	0.543873	0.999879
Xrcc5	175.211	0.161788	0.277067	0.583933	0.559265	0.999879
Rpl37a	3207.21	-0.358811	0.172759	-2.07695	0.0378061	0.999879
Igfbp2	266.013	0.0436654	0.248022	0.176055	0.860251	0.999879
Arpc2	734.949	0.0915946	0.200398	0.457062	0.647626	0.999879
Aamp	212.082	0.0832225	0.257828	0.322783	0.74686	0.999879
Pnkd	158.108	-0.154032	0.278236	-0.553603	0.57985	0.999879
Usp37	139.094	0.0108759	0.288885	0.0376477	0.969969	0.999879
Cnot9	78.8202	0.0844329	0.354257	0.238338	0.811619	0.999879
Ttll4	75.3774	0.35188	0.368815	0.954084	0.340041	0.999879
Stk16	199.562	-0.107056	0.27851	-0.384388	0.700691	0.999879
Dnpep	174.993	0.444767	0.26679	1.6671	0.0954939	0.999879
Epha4	1346.77	-0.0572374	0.179521	-0.318834	0.749852	0.999879
Farsb	108.687	0.148671	0.321104	0.462999	0.643365	0.999879
Acsl3	156.353	-0.339275	0.303101	-1.11934	0.262993	0.999879
Mrpl44	81.5288	-0.265953	0.359272	-0.740255	0.459145	0.999879
Cul3	391.546	0.0349355	0.219307	0.159299	0.873433	0.999879
Mff	379.029	-0.0296156	0.226642	-0.130671	0.896036	0.999879
Agfg1	166.675	-0.044604	0.271903	-0.164044	0.869697	0.999879
Pid1	180.373	-0.504992	0.268997	-1.87731	0.0604751	0.999879
Dner	197.759	-0.209993	0.277544	-0.756612	0.449282	0.999879
Trip12	404.627	-0.109502	0.212168	-0.516109	0.605778	0.999879
Cab39	386.514	0.214064	0.236051	0.906855	0.364484	0.999879
Psmd1	494.106	0.286951	0.204444	1.40356	0.160449	0.999879
Ncl	1383.58	-0.057854	0.176074	-0.328578	0.742475	0.999879
Ptma	17385.3	-0.12041	0.167966	-0.716867	0.473456	0.999879
Pde6d	208.291	0.00858043	0.254127	0.0337644	0.973065	0.999879
Cops7b	76.1332	-0.231436	0.363595	-0.636522	0.524436	0.999879
Dis3l2	231.571	0.363309	0.2585	1.40545	0.159887	0.999879
Eif4e2	277.955	-0.0156348	0.23555	-0.0663754	0.947079	0.999879
Gigyf2	231.309	-0.0408539	0.245461	-0.166438	0.867813	0.999879
Atg16l1	76.3612	0.27697	0.365492	0.757802	0.44857	0.999879
Dgkd	83.4832	-0.0694625	0.356852	-0.194654	0.845664	0.999879
Hjurp	243.125	-0.030757	0.272738	-0.112771	0.910212	0.999879
Arl4c	179.669	-0.426915	0.266031	-1.60475	0.108548	0.999879
Agap1	356.341	0.329464	0.237708	1.386	0.165746	0.999879
Ackr3	166.202	-0.406824	0.270337	-1.50488	0.132355	0.999879
Cops8	276.959	0.154143	0.234862	0.656316	0.511621	0.999879
Ube2f	164.16	0.0521357	0.27443	0.189978	0.849326	0.999879
Ilkap	275.353	-0.0240733	0.239274	-0.10061	0.91986	0.999879
Hes6	494.089	-0.396321	0.213205	-1.85887	0.0630454	0.999879
Hdac4	110.33	-0.0658768	0.311271	-0.211638	0.832389	0.999879
Ndufa10	398.516	0.123854	0.214618	0.57709	0.563879	0.999879
Cops9	339.357	-0.15562	0.231363	-0.672621	0.501189	0.999879
Gpc1	90.1469	-0.275665	0.350583	-0.786305	0.431689	0.999879
Capn10	73.3448	0.0706585	0.373625	0.189116	0.850002	0.999879
Kif1a	119.687	-0.154988	0.303823	-0.510124	0.609964	0.999879
Ppp1r7	173.208	-0.226599	0.281245	-0.805701	0.420415	0.999879
Hdlbp	146.817	-0.365235	0.284651	-1.2831	0.199458	0.999879
Stk25	141.201	0.0837861	0.314559	0.266361	0.789961	0.999879
Bok	76.0622	-0.433149	0.437224	-0.990679	0.321842	0.999879
Atg4b	89.8395	0.0177385	0.350242	0.0506464	0.959607	0.999879
Dtymk	267.025	-0.311567	0.25792	-1.208	0.227048	0.999879
St8sia4	86.6578	-0.43387	0.342521	-1.2667	0.205264	0.999879
Ppip5k2	119.148	-0.0171765	0.324463	-0.0529384	0.957781	0.999879
Relch	140.914	-0.232083	0.292906	-0.792346	0.428159	0.999879
Phlpp1	282.538	0.142358	0.230621	0.617279	0.537051	0.999879
Vps4b	121.665	-0.0726223	0.322055	-0.225497	0.821593	0.999879
Tsn	773.634	-0.0632397	0.215052	-0.294067	0.768707	0.999879
Nifk	129.228	-0.0889609	0.298293	-0.298234	0.765525	0.999879
Clasp1	596.983	-0.0941339	0.204875	-0.459469	0.645897	0.999879
Epb41l5	107.277	-0.0342767	0.31901	-0.107447	0.914434	0.999879
Ptpn4	331.031	0.166548	0.273113	0.609812	0.541987	0.999879
Dbi	1010.48	-0.0600102	0.197483	-0.303876	0.761223	0.999879
3110009E18Rik	73.3113	-0.227134	0.372685	-0.609453	0.542224	0.999879
Ddx18	153.253	-0.119094	0.277178	-0.429667	0.667438	0.999879
Actr3	514.971	0.106757	0.210695	0.50669	0.612373	0.999879
Nckap5	159.578	0.751131	0.292238	2.57027	0.0101618	0.999879
Mgat5	177.908	0.229719	0.282692	0.812614	0.416439	0.999879
Ccnt2	162.85	0.117622	0.271885	0.432617	0.665293	0.999879
Rab3gap1	81.6589	-0.227264	0.352098	-0.645455	0.518632	0.999879
R3hdm1	373.647	-0.057124	0.215578	-0.26498	0.791025	0.999879
Ubxn4	334.575	0.109007	0.230761	0.47238	0.636656	0.999879
Mcm6	124.86	0.174806	0.299075	0.584487	0.558893	0.999879
Dars	118.609	-0.1152	0.305543	-0.377032	0.70615	0.999879
Mapkapk2	98.0493	0.0411772	0.325093	0.126663	0.899207	0.999879
Srgap2	170.77	-0.0842692	0.284695	-0.295998	0.767231	0.999879
Nucks1	2410.67	0.038375	0.178449	0.215047	0.82973	0.999879
Mdm4	217.442	-0.0278201	0.248646	-0.111886	0.910914	0.999879
Pik3c2b	91.6678	-0.281897	0.34153	-0.825393	0.409149	0.999879
Snrpe	1962.29	-0.141965	0.170295	-0.833643	0.404482	0.999879
Btg2	160.081	-0.111614	0.291498	-0.382898	0.701795	0.999879
Tmem183a	227.847	0.0443238	0.256403	0.172868	0.862755	0.999879
Adipor1	88.5241	-0.0688833	0.339018	-0.203185	0.838991	0.999879
Kdm5b	830.784	-0.144582	0.187581	-0.770768	0.440845	0.999879
Ppp1r12b	150.78	0.426617	0.292768	1.45718	0.145066	0.999879
Ube2t	106.443	-0.513451	0.35652	-1.44017	0.149818	0.999879
Arl8a	227.187	0.27314	0.248261	1.10021	0.271239	0.999879
Rnpep	89.4062	0.512829	0.349877	1.46574	0.142719	0.999879
Timm17a	254.761	-0.111726	0.248283	-0.449997	0.652713	0.999879
Shisa4	78.9391	-0.271989	0.370495	-0.734124	0.462873	0.999879
Ipo9	203.736	0.0305611	0.257322	0.118766	0.905461	0.999879
Nav1	461.656	0.175464	0.212318	0.826418	0.408567	0.999879
Tmem9	97.1572	0.119913	0.327183	0.366501	0.713991	0.999879
Kif21b	146.047	-0.00177582	0.288956	-0.00614563	0.995097	0.999879
Camsap2	210.526	0.0308946	0.252561	0.122325	0.902641	0.999879
Kif14	97.9578	-0.212383	0.328168	-0.647178	0.517517	0.999879
Zfp281	97.9234	0.0511626	0.327866	0.156047	0.875996	0.999879
Gm4258	767.866	-0.219261	0.244566	-0.896533	0.369968	0.999879
2310009B15Rik	124.291	-0.205415	0.297994	-0.689327	0.490618	0.999879
Dennd1b	93.2859	0.166098	0.33791	0.491546	0.62304	0.999879
Zbtb41	86.5529	-0.5659	0.343118	-1.64929	0.0990888	0.999879
Aspm	467.7	-0.499285	0.245458	-2.0341	0.041942	0.999879
Cdc73	227.157	0.0739034	0.253082	0.292014	0.770276	0.999879
Glrx2	313.187	-0.406522	0.237896	-1.70882	0.0874837	0.999879
Ro60	259.775	-0.0202829	0.249802	-0.081196	0.935286	0.999879
Uchl5	176.149	-0.0371881	0.294805	-0.126145	0.899617	0.999879
Odr4	82.6082	-0.15617	0.362036	-0.431367	0.666202	0.999879
Tpr	737.944	-0.113702	0.190922	-0.595539	0.551483	0.999879
Ivns1abp	256.83	-0.222049	0.237818	-0.933693	0.350463	0.999879
Swt1	148.363	0.0132612	0.281267	0.047148	0.962395	0.999879
Trmt1l	75.3715	0.189462	0.362624	0.522475	0.60134	0.999879
Rnf2	232.016	-0.170655	0.244996	-0.69656	0.486078	0.999879
1700025G04Rik	170.838	0.136954	0.271642	0.50417	0.614142	0.999879
Arpc5	559.73	-0.0798624	0.212835	-0.375232	0.707488	0.999879
Smg7	210.519	0.012655	0.251283	0.0503615	0.959834	0.999879
Nmnat2	107.475	0.223217	0.317064	0.704012	0.481425	0.999879
Rgs16	92.9256	-0.18451	0.34109	-0.540944	0.588546	0.999879
Rnasel	87.3414	-0.185873	0.34395	-0.540408	0.588916	0.999879
Glul	194.032	0.00585534	0.258078	0.0226882	0.981899	0.999879
Ier5	153.138	0.0402742	0.297434	0.135406	0.892291	0.999879
Stx6	245.475	0.118875	0.243176	0.488843	0.624953	0.999879
Xpr1	181.495	-0.045019	0.288255	-0.156178	0.875893	0.999879
Acbd6	277.308	-0.176414	0.236361	-0.746377	0.45544	0.999879
Cep350	164.06	-0.05742	0.271465	-0.211519	0.832482	0.999879
Tor1aip1	88.5593	0.211183	0.340898	0.61949	0.535594	0.999879
Tor1aip2	126.296	-0.0842771	0.296737	-0.284013	0.776401	0.999879
Gm2000	96.3299	0.559279	0.3828	1.46102	0.144009	0.999879
Abl2	131.04	0.150477	0.31286	0.480973	0.630536	0.999879
Ralgps2	229.111	-0.200403	0.252975	-0.792185	0.428253	0.999879
Rasal2	296.061	0.0478261	0.270449	0.17684	0.859634	0.999879
Astn1	532.47	0.0691226	0.218553	0.316274	0.751794	0.999879
Cop1	354.221	0.068395	0.244786	0.279407	0.779933	0.999879
Mrps14	576.53	-0.158145	0.20794	-0.760534	0.446936	0.999879
Cacybp	906.792	-0.25561	0.203608	-1.2554	0.209332	0.999879
Rabgap1l	101.64	-0.106744	0.338566	-0.315284	0.752546	0.999879
Rc3h1	191.939	0.201027	0.290117	0.692917	0.488362	0.999879
Gas5	832.001	-0.137209	0.189356	-0.72461	0.468691	0.999879
Prdx6	401.463	-0.0374538	0.215104	-0.17412	0.861771	0.999879
Suco	130.21	-0.0184275	0.294973	-0.0624718	0.950187	0.999879
Dnm3	91.1894	0.0539956	0.337946	0.159776	0.873058	0.999879
Vamp4	92.9452	-0.12995	0.332364	-0.390987	0.695807	0.999879
Prrc2c	1064.1	-0.173054	0.181489	-0.953528	0.340323	0.999879
Kifap3	318.774	0.130705	0.224543	0.582094	0.560503	0.999879
Nme7	88.8701	-0.11332	0.340073	-0.333223	0.738966	0.999879
Tiprl	300.091	-0.348783	0.238517	-1.4623	0.14366	0.999879
Mpc2	376.964	-0.390607	0.250693	-1.55811	0.119207	0.999879
Mpzl1	119.188	0.244996	0.307279	0.797306	0.425273	0.999879
Pou2f1	289.328	0.0955334	0.25596	0.373235	0.708973	0.999879
Pogk	158.855	0.0862396	0.280369	0.307594	0.758392	0.999879
Uck2	119.23	0.12375	0.32514	0.380604	0.703497	0.999879
Tmco1	126.309	-0.125496	0.297468	-0.42188	0.673113	0.999879
Mgst3	104.408	-0.296677	0.344523	-0.861124	0.38917	0.999879
Pbx1	2942.31	0.199759	0.229766	0.869403	0.384627	0.999879
Nuf2	201.774	-0.132235	0.265197	-0.498631	0.61804	0.999879
Nos1ap	73.1822	0.149411	0.372908	0.400666	0.688666	0.999879
Atf6	86.6189	0.0844963	0.34768	0.243029	0.807983	0.999879
Sdhc	201.618	0.295105	0.281326	1.04898	0.294187	0.999879
Ndufs2	486.934	-0.0590161	0.204822	-0.288133	0.773245	0.999879
Ufc1	415.678	-0.170595	0.22341	-0.763596	0.445108	0.999879
Nit1	81.8335	0.282688	0.356514	0.792921	0.427824	0.999879
Pfdn2	896.81	-0.303679	0.201358	-1.50815	0.131516	0.999879
Usf1	250.803	-0.352475	0.297275	-1.18569	0.235745	0.999879
Vangl2	182.444	-0.00322087	0.263849	-0.0122072	0.99026	0.999879
Copa	204.466	-0.203391	0.254344	-0.799672	0.423901	0.999879
Pex19	132.763	0.132427	0.291043	0.455009	0.649103	0.999879
Dcaf8	175.861	0.0334169	0.289386	0.115475	0.908069	0.999879
Pea15a	116.399	-0.100845	0.33747	-0.298825	0.765074	0.999879
Igsf8	160.984	-0.50192	0.298304	-1.68258	0.0924566	0.999879
Igsf9	79.5744	0.0982807	0.360965	0.272272	0.785413	0.999879
Aim2	111.667	0.674904	0.352099	1.9168	0.0552633	0.999879
Fmn2	256.315	0.0701081	0.280907	0.249578	0.802914	0.999879
Fh1	111.019	-0.0705547	0.316249	-0.223099	0.823459	0.999879
Cep170	448.278	-0.322534	0.211347	-1.52609	0.126988	0.999879
Sdccag8	88.1474	-0.285783	0.343768	-0.831324	0.405791	0.999879
Akt3	594.149	-0.0920152	0.227432	-0.404583	0.685784	0.999879
Zbtb18	106.942	-0.482997	0.354154	-1.36381	0.172629	0.999879
Adss	112.131	-0.132799	0.310047	-0.42832	0.668418	0.999879
Desi2	108.433	-0.0454923	0.312921	-0.14538	0.884411	0.999879
Cox20	232.158	-0.115691	0.244802	-0.472588	0.636507	0.999879
Hnrnpu	1824.47	-0.323181	0.179966	-1.79579	0.0725287	0.999879
Smyd3	117.353	0.112192	0.333643	0.336262	0.736673	0.999879
Ahctf1	131.585	-0.11991	0.296735	-0.404098	0.68614	0.999879
Cdc42bpa	222.318	0.111417	0.2558	0.435564	0.663153	0.999879
Parp1	417.112	-0.230315	0.218528	-1.05394	0.291912	0.999879
Lin9	108.474	-0.100779	0.313808	-0.32115	0.748097	0.999879
Acbd3	200.595	-0.0659479	0.263737	-0.250052	0.802547	0.999879
H3f3a	10793.7	-0.200072	0.173678	-1.15197	0.249332	0.999879
Sde2	169.234	-0.224825	0.285472	-0.787557	0.430956	0.999879
Pycr2	121.244	0.227404	0.317022	0.717311	0.473182	0.999879
Nvl	155.991	-0.212482	0.287395	-0.739336	0.459703	0.999879
Cnih4	265.574	-0.162965	0.242842	-0.671075	0.502173	0.999879
Wdr26	470.876	0.296952	0.228932	1.29712	0.194592	0.999879
Lbr	145.408	0.22187	0.289646	0.766004	0.443674	0.999879
Enah	1073.45	0.20943	0.19724	1.0618	0.288326	0.999879
Srp9	413.498	-0.13375	0.214396	-0.623847	0.532728	0.999879
Fbxo28	157.328	0.119102	0.276011	0.431511	0.666097	0.999879
Trp53bp2	167.664	-0.0651772	0.276107	-0.236058	0.813388	0.999879
Brox	87.3404	-0.0593651	0.342835	-0.173159	0.862526	0.999879
Aida	99.4673	-0.0864268	0.329327	-0.262434	0.792987	0.999879
Mia3	143.125	-0.262369	0.299254	-0.876743	0.380626	0.999879
2025-03-02	83.3331	-0.254272	0.357208	-0.71183	0.47657	0.999879
Mark1	138.947	0.0939224	0.289938	0.323939	0.745984	0.999879
Eprs	324.878	-0.0141862	0.231474	-0.0612863	0.951131	0.999879
Gpatch2	128.19	0.0633783	0.308123	0.205692	0.837032	0.999879
Kctd3	75.5509	0.296636	0.361618	0.820304	0.412043	0.999879
Kcnk2	110.192	0.141133	0.319906	0.441171	0.659089	0.999879
Cenpf	2827.96	-0.0339123	0.184791	-0.183517	0.854392	0.999879
Prox1	337.171	0.0637066	0.253884	0.250927	0.80187	0.999879
Prox1os	87.0472	-0.112289	0.355132	-0.316189	0.751859	0.999879
Angel2	168.334	0.152375	0.272144	0.559907	0.575543	0.999879
Nenf	159.777	-0.596001	0.284582	-2.0943	0.0362328	0.999879
Ints7	126.901	0.518675	0.30882	1.67954	0.0930469	0.999879
Lpgat1	112.412	0.162287	0.33288	0.487522	0.625888	0.999879
Nek2	134.773	-0.075835	0.313275	-0.242072	0.808724	0.999879
Syt14	147.658	-0.20533	0.281106	-0.730437	0.465123	0.999879
Plxna2	1136	0.172298	0.231339	0.744787	0.456401	0.999879
Nmt2	114.085	0.00476293	0.313591	0.0151883	0.987882	0.999879
Suv39h2	92.3326	-0.261098	0.33798	-0.772525	0.439803	0.999879
Hspa14	173.624	0.19728	0.269791	0.731233	0.464637	0.999879
Fam107b	105.293	0.174437	0.319025	0.54678	0.58453	0.999879
Frmd4a	355.494	0.10212	0.263749	0.387188	0.698617	0.999879
Prpf18	102.872	0.0355364	0.319738	0.111142	0.911504	0.999879
Sephs1	196.116	0.242776	0.255926	0.948618	0.342815	0.999879
Cdc123	384.404	-0.128569	0.214136	-0.600409	0.548233	0.999879
Nudt5	173.897	-0.0307266	0.268793	-0.114313	0.90899	0.999879
Sec61a2	87.1218	0.299977	0.343976	0.872086	0.383162	0.999879
Upf2	148.318	0.0427301	0.290199	0.147244	0.882939	0.999879
Usp6nl	92.0511	0.0268812	0.341715	0.0786655	0.937299	0.999879
Celf2	2279.8	0.0894439	0.190494	0.469537	0.638686	0.999879
Taf3	192.144	0.24952	0.264535	0.943242	0.345557	0.999879
Atp5c1	1157.18	-0.0380519	0.186045	-0.204531	0.837939	0.999879
Kin	188.298	-0.319972	0.261094	-1.2255	0.220386	0.999879
Rbm17	298.082	0.186752	0.230643	0.809702	0.418111	0.999879
Mindy3	126.286	0.202366	0.330222	0.612816	0.539998	0.999879
Vim	2023	0.108757	0.204442	0.531968	0.594748	0.999879
Stam	106.171	-0.0203411	0.316569	-0.0642549	0.948767	0.999879
Cacnb2	96.2357	-0.230898	0.366168	-0.630579	0.528316	0.999879
Arl5b	173.587	-0.154726	0.324798	-0.476376	0.633806	0.999879
Skida1	149.965	-0.344911	0.289516	-1.19134	0.233522	0.999879
Mllt10	498.55	-0.0483475	0.202097	-0.239229	0.810928	0.999879
Dnajc1	273.103	0.231638	0.243864	0.949864	0.342181	0.999879
Commd3	346.37	-0.160674	0.220178	-0.729748	0.465544	0.999879
Bmi1	158.522	0.0344334	0.276281	0.124631	0.900815	0.999879
Arhgap21	420.21	-0.0811756	0.21233	-0.382309	0.702232	0.999879
Gad2	1505.43	-0.0695361	0.194216	-0.358036	0.720317	0.999879
Pdss1	82.7023	0.0764471	0.351742	0.217338	0.827945	0.999879
Abi1	192.936	-0.0250308	0.26653	-0.0939137	0.925178	0.999879
Acbd5	209.096	-0.106295	0.250585	-0.424185	0.671431	0.999879
Mastl	78.9517	0.0488676	0.360911	0.135401	0.892295	0.999879
Yme1l1	279.189	-0.00615582	0.235049	-0.0261896	0.979106	0.999879
Spopl	77.7569	-0.172372	0.359265	-0.47979	0.631377	0.999879
Cacna1b	100.448	0.124313	0.334363	0.37179	0.71005	0.999879
Ehmt1	704.99	0.0650594	0.189905	0.342589	0.731908	0.999879
Zmynd19	84.9408	-0.318736	0.356427	-0.894252	0.371187	0.999879
Mrpl41	231.721	-0.125989	0.255799	-0.492532	0.622343	0.999879
Nelfb	111.91	0.36336	0.317033	1.14613	0.251742	0.999879
Tubb4b	1867.4	0.223028	0.187781	1.18771	0.234949	0.999879
Ssna1	367.748	-0.118963	0.250434	-0.475026	0.634769	0.999879
Anapc2	136.765	0.0806563	0.302433	0.266691	0.789707	0.999879
Sapcd2	176.189	0.0291948	0.299963	0.0973282	0.922466	0.999879
Npdc1	243.272	0.0726861	0.255807	0.284144	0.7763	0.999879
Edf1	789.841	-0.457714	0.257754	-1.77578	0.0757698	0.999879
Phpt1	78.7787	0.173107	0.355232	0.487306	0.626042	0.999879
Rabl6	172.875	0.191208	0.269909	0.708419	0.478685	0.999879
Bmyc	135.207	-0.480695	0.326882	-1.47054	0.141414	0.999879
Camsap1	308.856	-0.0724688	0.227952	-0.317912	0.750551	0.999879
Ubac1	111.964	0.0242175	0.336683	0.0719296	0.942658	0.999879
Gpsm1	134.702	0.167077	0.290899	0.574346	0.565734	0.999879
Dnlz	140.386	-0.153409	0.303741	-0.505065	0.613513	0.999879
Entr1	98.0852	0.389744	0.327242	1.19099	0.233656	0.999879
Pmpca	108.381	0.217546	0.315291	0.689984	0.490204	0.999879
Sec16a	76.2552	-0.053961	0.366009	-0.147431	0.882792	0.999879
Notch1	188.87	-0.141537	0.263018	-0.538125	0.590491	0.999879
Dipk1b	84.9065	-0.336653	0.349795	-0.962431	0.335833	0.999879
Med22	218.196	0.0779595	0.247465	0.315033	0.752737	0.999879
Rpl7a	3266.72	-0.00184145	0.172911	-0.0106497	0.991503	0.999879
Surf2	79.5898	-0.124007	0.371917	-0.333427	0.738812	0.999879
Cacfd1	155.681	0.454663	0.277323	1.63947	0.101115	0.999879
Vav2	106.435	0.106659	0.343748	0.310284	0.756345	0.999879
Brd3	633.577	0.237483	0.206401	1.15059	0.249902	0.999879
Ralgds	86.3308	0.223208	0.345034	0.646916	0.517687	0.999879
Tsc1	102.13	0.399642	0.371421	1.07598	0.281935	0.999879
Setx	165.648	-0.14384	0.272783	-0.527306	0.597981	0.999879
Med27	165.973	0.0552972	0.289394	0.191079	0.848463	0.999879
Rapgef1	165.359	0.456068	0.309798	1.47215	0.140981	0.999879
Odf2	199.689	-0.0959849	0.259721	-0.369569	0.711704	0.999879
Gle1	120.877	0.20117	0.313729	0.641222	0.521379	0.999879
Sptan1	355.896	-0.132509	0.216765	-0.611304	0.540998	0.999879
Set	2671.15	-0.0213003	0.174868	-0.121808	0.903051	0.999879
Nup188	74.8819	0.262946	0.367622	0.715263	0.474446	0.999879
Ptpa	143.878	-0.256817	0.286606	-0.896062	0.37022	0.999879
Ier5l	116.792	-0.11043	0.359331	-0.307322	0.758598	0.999879
Ntmt1	209.483	0.125176	0.267589	0.467792	0.639934	0.999879
Tor1a	116.947	-0.278298	0.34959	-0.796069	0.425992	0.999879
BC005624	156.204	-0.0102156	0.291092	-0.0350942	0.972005	0.999879
Ncs1	107.252	0.114461	0.314355	0.364115	0.715772	0.999879
Fubp3	97.04	0.162223	0.339296	0.478115	0.632568	0.999879
Abl1	144.233	-0.00378028	0.296849	-0.0127347	0.989839	0.999879
Nup214	108.783	0.0962712	0.315869	0.304782	0.760532	0.999879
Prrc2b	420.04	-0.116495	0.21293	-0.547106	0.584306	0.999879
Swi5	910.842	-0.0396344	0.185431	-0.213742	0.830749	0.999879
1110008P14Rik	123.397	0.160799	0.308912	0.520534	0.602692	0.999879
Dpm2	145.778	-0.127924	0.296724	-0.43112	0.666381	0.999879
Cdk9	135.363	0.382235	0.289748	1.31919	0.187104	0.999879
Tor2a	93.3595	-0.181445	0.361456	-0.501983	0.615679	0.999879
Rpl12	2297.7	0.240726	0.189156	1.27263	0.203148	0.999879
Ralgps1	209.895	0.277099	0.278645	0.994451	0.320003	0.999879
Mvb12b	290.64	-0.0990345	0.234068	-0.423102	0.672221	0.999879
Pbx3	692.833	-0.0620979	0.208822	-0.297372	0.766183	0.999879
Mapkap1	219.081	-0.228729	0.247039	-0.925881	0.354508	0.999879
Gapvd1	308.061	0.15908	0.227644	0.698811	0.48467	0.999879
Hspa5	559.18	-0.264241	0.229715	-1.1503	0.250021	0.999879
Fbxw2	127.876	0.169972	0.314304	0.540788	0.588653	0.999879
Psmd5	132.43	0.123331	0.294845	0.418292	0.675734	0.999879
Cntrl	280.416	-0.0810883	0.239926	-0.337972	0.735384	0.999879
Rab14	827.992	0.106544	0.187567	0.568033	0.570013	0.999879
Dab2ip	118.362	-0.0711951	0.316119	-0.225216	0.821811	0.999879
Ndufa8	664.448	-0.227259	0.206419	-1.10096	0.270914	0.999879
Rbm18	288.308	0.154286	0.229381	0.67262	0.501189	0.999879
Mrrf	78.7656	0.025353	0.356901	0.0710365	0.943369	0.999879
Pdcl	220.731	0.181324	0.24737	0.733008	0.463554	0.999879
Rc3h2	258.999	0.194142	0.274326	0.707706	0.479128	0.999879
Rabgap1	364.954	0.0728255	0.2286	0.318572	0.750051	0.999879
Strbp	900.76	0.0208525	0.190229	0.109618	0.912712	0.999879
Dennd1a	193.593	0.126549	0.265348	0.476915	0.633422	0.999879
Psmb7	694.279	-0.0824809	0.193109	-0.427121	0.669291	0.999879
Nr6a1	165.231	0.335008	0.300912	1.11331	0.265576	0.999879
Nr6a1os	113.501	0.585963	0.368351	1.59077	0.11166	0.999879
Arpc5l	304.94	-0.225102	0.249912	-0.900727	0.367734	0.999879
Golga1	118.191	-0.144574	0.335418	-0.431025	0.66645	0.999879
Scai	234.631	0.180349	0.273564	0.659259	0.50973	0.999879
Ppp6c	194.591	0.294833	0.264486	1.11474	0.264961	0.999879
Gtdc1	226.115	0.326334	0.269732	1.20985	0.226337	0.999879
Zeb2	1215.95	0.0429095	0.218188	0.196663	0.844091	0.999879
Acvr2a	145.413	-0.160633	0.288988	-0.555849	0.578314	0.999879
Orc4	192.164	-0.186331	0.259762	-0.717315	0.47318	0.999879
Mbd5	424.943	0.0751758	0.233561	0.321868	0.747552	0.999879
Epc2	307.764	-0.0468287	0.233198	-0.200811	0.840846	0.999879
Kif5c	739.238	-0.104476	0.202447	-0.516068	0.605807	0.999879
Mmadhc	189.44	0.0403616	0.270469	0.149228	0.881374	0.999879
Rnd3	846.191	-0.419593	0.190357	-2.20424	0.0275073	0.999879
Rif1	249.872	-0.0879622	0.24591	-0.3577	0.720567	0.999879
Arl5a	270.816	-0.29967	0.245021	-1.22304	0.221315	0.999879
Cacnb4	109.657	0.185745	0.318603	0.582997	0.559896	0.999879
Stam2	111.536	-0.090876	0.313856	-0.289547	0.772163	0.999879
Fmnl2	569.762	0.101182	0.201358	0.502496	0.615319	0.999879
Prpf40a	926.297	0.138519	0.201909	0.686047	0.492683	0.999879
Arl6ip6	197.951	-0.203603	0.257319	-0.791248	0.428799	0.999879
Rprm	164.081	0.409411	0.362631	1.129	0.258897	0.999879
Acvr1	105.189	0.0370302	0.334297	0.11077	0.911798	0.999879
Pkp4	206.46	0.216311	0.262105	0.825286	0.409209	0.999879
Baz2b	818.141	0.0674009	0.217445	0.309967	0.756586	0.999879
2025-03-07	336.922	0.240487	0.238874	1.00675	0.314054	0.999879
Psmd14	585.612	-0.10059	0.20157	-0.499033	0.617756	0.999879
Kcnh7	347.147	0.115207	0.276153	0.417186	0.676543	0.999879
Fign	664.906	0.349545	0.266612	1.31106	0.189837	0.999879
Scn3a	121.277	0.141979	0.331461	0.428342	0.668402	0.999879
Csrnp3	668.171	0.19674	0.203224	0.968093	0.332998	0.999879
B3galt1	367.166	0.0673774	0.620456	0.108593	0.913525	0.999879
Stk39	74.6861	-0.089431	0.375728	-0.23802	0.811865	0.999879
Cers6	180.842	-0.151097	0.28531	-0.529589	0.596397	0.999879
Spc25	488.871	-0.0179669	0.205132	-0.0875871	0.930205	0.999879
Ppig	584.807	0.0725823	0.200499	0.362007	0.717347	0.999879
Klhl23	89.2622	-0.16128	0.337756	-0.477504	0.633003	0.999879
Ssb	1476.83	-0.0718973	0.175399	-0.409906	0.681875	0.999879
Ubr3	264.411	0.159995	0.254032	0.629823	0.528811	0.999879
Gad1	401.887	-7.00926e-05	0.235502	-0.000297631	0.999763	0.999879
Gorasp2	120.147	0.212483	0.305834	0.694767	0.487202	0.999879
Tlk1	320.086	-0.0183382	0.223875	-0.0819127	0.934716	0.999879
Dcaf17	102.907	0.176812	0.327487	0.539906	0.589262	0.999879
Dync1i2	957.946	-0.12096	0.188996	-0.640012	0.522165	0.999879
Slc25a12	217.691	-0.210067	0.25591	-0.820864	0.411724	0.999879
Hat1	370.268	-0.144452	0.2272	-0.635793	0.524911	0.999879
Metap1d	247.811	0.202105	0.271377	0.744739	0.456429	0.999879
Dlx1as	1095.78	0.134175	0.254632	0.526935	0.598239	0.999879
Dlx1	941.171	-0.106748	0.184977	-0.577087	0.56388	0.999879
Dlx2	1708.66	0.0803384	0.183559	0.43767	0.661625	0.999879
Cdca7	454.199	0.0644193	0.213739	0.301393	0.763115	0.999879
Sp3	336.516	-0.0156857	0.228934	-0.0685163	0.945375	0.999879
Sp3os	92.5035	-0.402884	0.334572	-1.20418	0.22852	0.999879
Ola1	628.36	0.130974	0.195073	0.671411	0.501959	0.999879
Sp9	1034.32	0.0302618	0.186441	0.162313	0.871059	0.999879
Cir1	122.983	0.226353	0.337083	0.671506	0.501899	0.999879
Chn1	570.333	0.145052	0.207871	0.697797	0.485304	0.999879
Atf2	266.976	-0.0716501	0.240641	-0.297746	0.765897	0.999879
Lnpk	212.834	-0.116548	0.25547	-0.456213	0.648237	0.999879
Mtx2	282.136	-0.0695578	0.255523	-0.272218	0.785455	0.999879
Hnrnpa3	1454.5	-0.404717	0.178376	-2.2689	0.0232744	0.999879
Agps	131.02	-0.15129	0.293798	-0.514948	0.60659	0.999879
Prkra	171.926	-0.106851	0.295983	-0.361003	0.718097	0.999879
Sestd1	245.661	-0.0142995	0.245892	-0.0581534	0.953626	0.999879
Cwc22	96.4547	0.189366	0.329242	0.575157	0.565185	0.999879
Ube2e3	769.587	-0.0726202	0.187968	-0.386343	0.699243	0.999879
Dnajc10	76.548	-0.405909	0.361841	-1.12179	0.261953	0.999879
Nckap1	234.846	-0.0518665	0.245956	-0.210878	0.832983	0.999879
Nup35	154.467	0.130128	0.277244	0.469364	0.63881	0.999879
Zc3h15	638.535	0.0116276	0.192914	0.0602737	0.951938	0.999879
Fam171b	94.8977	-0.604898	0.361825	-1.67179	0.0945648	0.999879
Ctnnd1	235.128	0.257465	0.262273	0.981668	0.326263	0.999879
Selenoh	1945.64	-0.171213	0.199113	-0.859877	0.389857	0.999879
Tmx2	131.728	0.303319	0.293146	1.0347	0.300808	0.999879
Med19	357.218	0.136793	0.238246	0.574167	0.565855	0.999879
Timm10	106.19	-0.257544	0.370758	-0.694642	0.487279	0.999879
Ssrp1	416.067	0.33275	0.213201	1.56073	0.118587	0.999879
Nup160	86.3444	-0.169206	0.345061	-0.490365	0.623876	0.999879
Fnbp4	219.121	-0.402656	0.250147	-1.60968	0.107468	0.999879
Mtch2	268.885	0.23046	0.248526	0.927305	0.353768	0.999879
Ndufs3	379.79	-0.029993	0.227568	-0.131798	0.895144	0.999879
Ptpmt1	107.169	0.074799	0.31827	0.235018	0.814195	0.999879
Celf1	574.219	0.223022	0.214756	1.03849	0.299043	0.999879
Psmc3	443.366	0.0354404	0.213373	0.166096	0.868082	0.999879
Arfgap2	116.005	0.400729	0.311287	1.28733	0.197979	0.999879
1110051M20Rik	208.279	0.133971	0.252699	0.530159	0.596002	0.999879
Ckap5	942.994	-0.179474	0.183638	-0.977325	0.328408	0.999879
Ambra1	355.855	0.4093	0.29235	1.40003	0.161503	0.999879
Mdk	999.106	-0.130773	0.185544	-0.704811	0.480928	0.999879
Phf21a	706.494	0.0883197	0.214255	0.412219	0.680179	0.999879
Trp53i11	266.427	0.120072	0.260165	0.461524	0.644423	0.999879
Gm13889	264.079	-0.0906071	0.277512	-0.326498	0.744048	0.999879
Hsd17b12	227.528	-0.0559518	0.244481	-0.22886	0.818978	0.999879
Mir670hg	80.9467	0.246455	0.358321	0.687804	0.491576	0.999879
Ttc17	112.664	0.138283	0.311914	0.443337	0.657522	0.999879
Api5	223.165	-0.135556	0.252576	-0.536695	0.591479	0.999879
Traf6	88.9034	0.0835776	0.364322	0.229406	0.818554	0.999879
Commd9	142.582	-0.183148	0.296029	-0.618682	0.536126	0.999879
Ldlrad3	188.499	0.0203711	0.278378	0.0731778	0.941665	0.999879
Trim44	311.3	-0.104913	0.224218	-0.467907	0.639851	0.999879
Fjx1	149.249	-0.410673	0.309609	-1.32642	0.1847	0.999879
Pdhx	100.486	0.3118	0.327697	0.95149	0.341356	0.999879
Apip	90.3103	-0.0710243	0.336724	-0.210927	0.832944	0.999879
Cat	97.762	-0.123387	0.340275	-0.36261	0.716896	0.999879
Abtb2	77.5475	0.353363	0.393156	0.898786	0.368766	0.999879
Caprin1	1014.09	-0.22144	0.180664	-1.2257	0.220312	0.999879
Fbxo3	110.003	-0.0340104	0.31331	-0.108552	0.913558	0.999879
Cstf3	344.01	-0.0980338	0.236652	-0.414254	0.678688	0.999879
Tcp11l1	104.557	-0.0960527	0.339295	-0.283095	0.777104	0.999879
Qser1	195.481	0.0752132	0.256684	0.293019	0.769508	0.999879
Eif3m	602.193	0.0493202	0.196641	0.250813	0.801959	0.999879
Elp4	191.338	0.00815387	0.263093	0.0309924	0.975276	0.999879
Immp1l	233.091	0.0458368	0.248172	0.184698	0.853466	0.999879
Dnajc24	131.687	0.174987	0.292129	0.599005	0.549169	0.999879
Mpped2	2338.9	0.319557	0.221056	1.44559	0.148291	0.999879
Kif18a	164.419	-0.403086	0.285293	-1.41288	0.15769	0.999879
Lin7c	265.069	-0.174294	0.248084	-0.702559	0.482331	0.999879
Ccdc34	1102.67	0.042233	0.180862	0.233509	0.815366	0.999879
Nop10	300.462	-0.130043	0.241422	-0.538657	0.590124	0.999879
Slc12a6	101.598	-0.0283264	0.376719	-0.0751924	0.940062	0.999879
Emc4	141.628	0.278438	0.292382	0.95231	0.34094	0.999879
Katnbl1	136.131	-0.107989	0.290952	-0.371156	0.710522	0.999879
Emc7	90.9105	-0.358593	0.356694	-1.00533	0.31474	0.999879
Scg5	377.851	0.0189772	0.233881	0.0811405	0.93533	0.999879
Arhgap11a	341.289	-0.161547	0.255385	-0.632562	0.52702	0.999879
Aqr	131.741	-0.233646	0.294464	-0.793461	0.427509	0.999879
BC052040	102.871	-0.116539	0.324442	-0.359198	0.719447	0.999879
Meis2	2116.38	-0.475931	0.192166	-2.47667	0.0132614	0.999879
Spred1	105.908	0.0738833	0.323823	0.228159	0.819522	0.999879
Fam98b	226.005	-0.417797	0.253166	-1.65029	0.0988842	0.999879
Srp14	650.85	-0.234406	0.210057	-1.11592	0.264458	0.999879
Bub1b	225.665	-0.0216402	0.26477	-0.0817318	0.93486	0.999879
Knstrn	555.959	0.116653	0.200213	0.582645	0.560133	0.999879
Ivd	109.865	-0.0503488	0.314608	-0.160037	0.872852	0.999879
Ccdc32	108.212	-0.0325096	0.33104	-0.0982045	0.92177	0.999879
Knl1	408.026	-0.326944	0.243508	-1.34264	0.179388	0.999879
Dnajc17	78.4523	0.0764719	0.356621	0.214435	0.830208	0.999879
Ino80	150.971	-0.310486	0.283603	-1.09479	0.273609	0.999879
Chp1	92.7358	0.378225	0.355909	1.0627	0.287917	0.999879
Oip5os1	314.54	-0.173248	0.224888	-0.770374	0.441078	0.999879
Nusap1	691.554	0.0150905	0.229717	0.0656914	0.947624	0.999879
Rtf1	678.233	0.12156	0.195732	0.621054	0.534564	0.999879
Mga	161.182	-0.0594632	0.272496	-0.218217	0.82726	0.999879
Zfp106	233.548	-0.11811	0.247838	-0.476562	0.633674	0.999879
Ubr1	163.439	-0.251427	0.274648	-0.91545	0.359956	0.999879
Ccndbp1	84.3079	0.222995	0.359915	0.619575	0.535538	0.999879
Trp53bp1	266.232	-0.0621771	0.261666	-0.23762	0.812176	0.999879
Map1a	115.309	0.0368304	0.312514	0.117852	0.906185	0.999879
Pdia3	360.778	-0.29061	0.226535	-1.28285	0.199545	0.999879
Serf2	1342.21	-0.219575	0.186644	-1.17643	0.239422	0.999879
Hypk	181.115	0.234421	0.263218	0.890597	0.373145	0.999879
Mfap1b	84.1208	0.307666	0.354447	0.868016	0.385386	0.999879
Mfap1a	77.2657	0.107059	0.385408	0.277782	0.78118	0.999879
Wdr76	74.1732	-0.100236	0.398618	-0.251458	0.80146	0.999879
Frmd5	759.478	0.26507	0.228025	1.16246	0.245049	0.999879
Casc4	229.179	-0.258058	0.254477	-1.01407	0.31055	0.999879
Ctdspl2	192.843	-0.276952	0.282367	-0.980822	0.326681	0.999879
Eif3j1	159.541	-0.407611	0.277512	-1.4688	0.141886	0.999879
Bloc1s6	82.2076	-0.0394781	0.350244	-0.112716	0.910256	0.999879
Slc24a5	556.252	0.25747	0.199141	1.29291	0.196043	0.999879
Myef2	752.306	0.215373	0.197511	1.09044	0.275521	0.999879
Dut	610.875	-0.195276	0.220011	-0.887574	0.37477	0.999879
Eid1	1271.63	-0.153789	0.211846	-0.725947	0.467871	0.999879
Secisbp2l	94.9772	-0.196815	0.33688	-0.58423	0.559066	0.999879
Cops2	229.388	-0.178101	0.249224	-0.714622	0.474843	0.999879
Gabpb1	198.455	0.0569048	0.2665	0.213526	0.830917	0.999879
Usp8	87.5997	-0.196009	0.340446	-0.575743	0.564789	0.999879
Trpm7	229.764	0.1162	0.256167	0.453611	0.650109	0.999879
Sppl2a	129.632	-0.0567749	0.293753	-0.193274	0.846744	0.999879
Ncaph	118.459	-0.0575778	0.323116	-0.178196	0.858569	0.999879
Snrnp200	232.945	-0.475556	0.253608	-1.87516	0.0607706	0.999879
Stard7	112.069	0.244437	0.313815	0.778923	0.436025	0.999879
Mrps5	264.145	-0.110013	0.234831	-0.468476	0.639444	0.999879
Bub1	300.14	-0.1587	0.242673	-0.653968	0.513132	0.999879
Anapc1	162.822	0.075539	0.271657	0.278068	0.780961	0.999879
Tmem87b	74.3055	0.281046	0.387889	0.724553	0.468726	0.999879
Gm10762	116.127	-0.353075	0.305906	-1.1542	0.24842	0.999879
Chchd5	75.4741	-0.106348	0.368257	-0.288789	0.772743	0.999879
Ckap2l	373.922	-0.120229	0.228827	-0.525415	0.599295	0.999879
Snrpb	1053.13	-0.102963	0.206108	-0.499558	0.617387	0.999879
Nop56	312.285	-0.121409	0.225341	-0.538779	0.59004	0.999879
Idh3b	195.105	-0.0306348	0.263875	-0.116096	0.907577	0.999879
Ptpra	212.319	-0.0845391	0.250926	-0.336909	0.736186	0.999879
Mrps26	148.802	-0.342214	0.316075	-1.0827	0.278942	0.999879
Ddrgk1	82.5323	-0.201288	0.36294	-0.554603	0.579167	0.999879
Itpa	255.754	0.113019	0.244551	0.462149	0.643974	0.999879
4930402H24Rik	509.885	0.212517	0.22638	0.938762	0.347853	0.999879
Atrn	98.139	0.106556	0.340713	0.312743	0.754476	0.999879
Cenpb	174.947	0.16334	0.269213	0.606733	0.544028	0.999879
Cdc25b	207.121	0.215592	0.26185	0.823342	0.410314	0.999879
Pank2	149.441	-0.108217	0.286615	-0.37757	0.70575	0.999879
Rnf24	159.99	0.0214361	0.285325	0.0751287	0.940112	0.999879
Smox	74.8716	0.0214945	0.368648	0.0583063	0.953505	0.999879
Prnp	87.4422	-0.147336	0.343813	-0.428536	0.668261	0.999879
Tmem230	85.0704	0.221203	0.347249	0.637017	0.524114	0.999879
Pcna	289.286	-0.245599	0.243885	-1.00703	0.31392	0.999879
Gpcpd1	191.29	0.307121	0.276349	1.11135	0.266418	0.999879
Trmt6	99.036	0.000760156	0.333914	0.0022765	0.998184	0.999879
Crls1	101.405	0.147755	0.321118	0.460127	0.645425	0.999879
Tmx4	189.435	-0.174323	0.26715	-0.652529	0.51406	0.999879
Plcb1	76.696	-0.91236	0.427597	-2.13369	0.0328679	0.999879
Plcb4	97.6804	-0.250919	0.330307	-0.759654	0.447462	0.999879
Pak7	222.305	-0.217212	0.27886	-0.77893	0.436021	0.999879
Snap25	184.101	0.116321	0.304845	0.381575	0.702777	0.999879
Slx4ip	166.549	-0.00911179	0.288422	-0.0315919	0.974798	0.999879
Tasp1	83.4757	-0.011384	0.347513	-0.0327584	0.973867	0.999879
Esf1	275.694	-0.0623044	0.232448	-0.268035	0.788672	0.999879
Macrod2	351.775	-0.200078	0.248774	-0.804258	0.421248	0.999879
Flrt3	78.3311	-0.0315476	0.357868	-0.0881544	0.929754	0.999879
Snrpb2	364.286	0.297939	0.23683	1.25803	0.208381	0.999879
Dstn	833.449	0.183015	0.187204	0.977622	0.328261	0.999879
Rrbp1	83.3994	0.0377693	0.35484	0.10644	0.915233	0.999879
Snx5	104.548	0.218659	0.328147	0.666344	0.505191	0.999879
Sec23b	77.8379	0.215492	0.373811	0.576473	0.564296	0.999879
Smim26	87.3072	-0.360669	0.357133	-1.0099	0.312543	0.999879
Naa20	166.515	-0.21908	0.292796	-0.748236	0.454318	0.999879
Crnkl1	128.347	-0.183087	0.29723	-0.61598	0.537908	0.999879
Insm1	289.362	0.433478	0.235168	1.84327	0.0652901	0.999879
Ralgapa2	146.903	-0.057849	0.307109	-0.188366	0.850589	0.999879
Kiz	113.861	0.477593	0.30992	1.54102	0.123312	0.999879
Xrn2	541.26	0.0110083	0.204511	0.0538276	0.957073	0.999879
Nxt1	147.061	-0.0959948	0.315898	-0.303879	0.76122	0.999879
Cst3	402.171	-0.362816	0.236145	-1.53641	0.124438	0.999879
3300002I08Rik	93.6634	0.0356778	0.352883	0.101104	0.919468	0.999879
Abhd12	87.4561	0.116476	0.341203	0.341368	0.732826	0.999879
Gins1	145.04	0.0422854	0.282426	0.149722	0.880984	0.999879
Ninl	118.346	0.207238	0.304943	0.679594	0.496761	0.999879
Nsfl1c	354.323	-0.233842	0.23408	-0.998984	0.317802	0.999879
Fkbp1a	499.558	0.12132	0.204421	0.593481	0.552859	0.999879
Fam110a	247.034	0.251475	0.252726	0.995052	0.319711	0.999879
Scrt2	118.947	0.308852	0.336668	0.917377	0.358945	0.999879
Csnk2a1	809.821	-0.0455554	0.186094	-0.244798	0.806613	0.999879
Rbck1	78.6029	-0.0233439	0.358736	-0.0650728	0.948116	0.999879
Sox12	194.212	0.185749	0.261299	0.710868	0.477166	0.999879
Zcchc3	134.146	0.388013	0.299867	1.29395	0.195682	0.999879
H13	192.943	0.0266238	0.27955	0.0952381	0.924126	0.999879
Mcts2	111.678	-0.283885	0.317908	-0.892979	0.371868	0.999879
Bcl2l1	143.7	0.100287	0.284489	0.352515	0.724452	0.999879
Tpx2	1205.07	-0.143972	0.204235	-0.704935	0.480851	0.999879
Pdrg1	131.213	0.0366613	0.296277	0.12374	0.901521	0.999879
Tm9sf4	131.676	-0.0574481	0.30231	-0.19003	0.849285	0.999879
Plagl2	76.3759	-0.174833	0.358403	-0.48781	0.625684	0.999879
Asxl1	386.386	-0.1306	0.223501	-0.584338	0.558993	0.999879
Nol4l	82.8013	0.207188	0.378744	0.547041	0.58435	0.999879
Commd7	173.3	-0.218667	0.305297	-0.716243	0.473841	0.999879
Mapre1	760.729	0.234412	0.189603	1.23633	0.216335	0.999879
Cbfa2t2	263.375	0.0395617	0.250348	0.158027	0.874436	0.999879
E2f1	77.3291	-0.162721	0.364689	-0.446191	0.655459	0.999879
Chmp4b	288.005	-0.242305	0.2357	-1.02802	0.303938	0.999879
Raly	521.731	-0.11233	0.204396	-0.54957	0.582614	0.999879
Eif2s2	862.732	0.0739642	0.20393	0.362694	0.716834	0.999879
Itch	382.749	0.113888	0.224566	0.507147	0.612052	0.999879
Dynlrb1	868.7	0.0353058	0.186994	0.188807	0.850244	0.999879
Map1lc3a	280.028	-0.00664803	0.236278	-0.0281365	0.977553	0.999879
Trp53inp2	121.951	0.264301	0.314692	0.839872	0.40098	0.999879
Ncoa6	186.843	0.0750914	0.284066	0.264345	0.791514	0.999879
Trpc4ap	169.874	-0.156607	0.282202	-0.554946	0.578932	0.999879
Eif6	270.833	-0.119986	0.24337	-0.493018	0.622	0.999879
Uqcc1	96.1838	0.368432	0.356463	1.03358	0.301334	0.999879
Ergic3	177.186	0.00102423	0.268969	0.00380799	0.996962	0.999879
Cpne1	277.781	0.065172	0.242199	0.269084	0.787865	0.999879
Nfs1	82.9764	0.048353	0.348796	0.138628	0.889744	0.999879
Romo1	375.131	-0.455948	0.220517	-2.06764	0.0386742	0.999879
Rbm39	1657.55	-0.0187439	0.18663	-0.100433	0.92	0.999879
Phf20	294.288	0.209387	0.229406	0.912737	0.361381	0.999879
Scand1	590.227	-0.285244	0.20569	-1.38677	0.165512	0.999879
2900097C17Rik	260.325	0.147331	0.282215	0.522052	0.601634	0.999879
Dlgap4	610.185	0.203025	0.206113	0.985018	0.324615	0.999879
5430405H02Rik	89.9345	0.265222	0.349431	0.759013	0.447845	0.999879
Rab5if	402.872	-0.278662	0.225407	-1.23626	0.216361	0.999879
Soga1	152.26	0.203358	0.282318	0.720314	0.471331	0.999879
Rbl1	73.7401	0.214609	0.372973	0.575401	0.56502	0.999879
Rpn2	191.154	0.287095	0.269166	1.06661	0.286148	0.999879
Manbal	150.736	-0.0289957	0.283484	-0.102283	0.918532	0.999879
Src	85.9466	-0.0573128	0.34358	-0.166811	0.867519	0.999879
Blcap	141.928	0.336085	0.288139	1.1664	0.243453	0.999879
Nnat	6597.5	-0.0832076	0.17651	-0.471405	0.637351	0.999879
Ctnnbl1	295.388	0.235752	0.239992	0.982332	0.325936	0.999879
Rprd1b	147.186	0.00339505	0.2924	0.011611	0.990736	0.999879
Ralgapb	116.498	0.0427808	0.319182	0.134033	0.893377	0.999879
Gm14204	491.928	0.095329	0.219716	0.433874	0.66438	0.999879
Slc32a1	243.805	0.0336975	0.240449	0.140144	0.888546	0.999879
Actr5	88.6974	0.0946521	0.340196	0.278228	0.780837	0.999879
Fam83d	98.2752	-0.0435117	0.331339	-0.131321	0.895521	0.999879
Mafb	117.496	0.280218	0.338302	0.828307	0.407496	0.999879
Top1	3002.36	0.0504667	0.186663	0.270362	0.786882	0.999879
Plcg1	130.683	0.0974032	0.30189	0.322645	0.746964	0.999879
Chd6	550.186	0.05714	0.203082	0.281365	0.778431	0.999879
Srsf6	677.53	-0.137333	0.193249	-0.710653	0.4773	0.999879
Tox2	96.8867	0.694726	0.370432	1.87545	0.0607309	0.999879
Gdap1l1	98.268	-0.226795	0.324818	-0.69822	0.48504	0.999879
Serinc3	92.3128	0.241223	0.357196	0.675323	0.49947	0.999879
Pkig	329.771	-0.0661968	0.230316	-0.287417	0.773793	0.999879
Ywhab	697.418	0.0667887	0.197952	0.337398	0.735817	0.999879
Stk4	146.123	-0.194795	0.283197	-0.687842	0.491552	0.999879
Sys1	217.224	0.0236327	0.263217	0.089784	0.928459	0.999879
Dnttip1	183.742	0.182372	0.262526	0.694683	0.487254	0.999879
Ube2c	5529.67	-0.0352598	0.17959	-0.196335	0.844348	0.999879
Pcif1	160.296	-0.057884	0.289995	-0.199604	0.841791	0.999879
Ncoa5	241.034	0.314194	0.248798	1.26285	0.206644	0.999879
Zfp334	105.528	-0.626295	0.330555	-1.89468	0.0581353	0.999879
Zmynd8	306.292	0.310042	0.247269	1.25386	0.209892	0.999879
Ncoa3	73.2369	0.354601	0.366716	0.966965	0.333562	0.999879
Sulf2	79.6306	0.436449	0.359673	1.21346	0.224954	0.999879
Cse1l	172.559	-0.0760232	0.267711	-0.283975	0.77643	0.999879
Stau1	152.985	-0.111529	0.279075	-0.399637	0.689424	0.999879
Ddx27	104.24	0.0126697	0.321434	0.0394163	0.968558	0.999879
Zfas1	222.428	-0.137227	0.248792	-0.551573	0.581241	0.999879
Rnf114	152.686	0.181187	0.28837	0.628314	0.529798	0.999879
Ube2v1	335.747	0.183321	0.22647	0.809471	0.418244	0.999879
Ptpn1	361.491	0.284257	0.236676	1.20104	0.229736	0.999879
Adnp	500.07	-0.223962	0.207774	-1.07791	0.281074	0.999879
Dpm1	255.753	-0.246534	0.249937	-0.986385	0.323944	0.999879
Tshz2	240.274	-0.588882	0.247559	-2.37875	0.0173713	0.999879
Pfdn4	411.899	-0.265367	0.223438	-1.18765	0.23497	0.999879
Aurka	314.255	0.0768421	0.262739	0.292466	0.769931	0.999879
Rtf2	200.915	-0.263247	0.274852	-0.957778	0.338175	0.999879
Rae1	181.009	0.0491428	0.270633	0.181585	0.855908	0.999879
Pmepa1	105.839	0.163963	0.319007	0.51398	0.607266	0.999879
Rab22a	151.283	-0.048506	0.27835	-0.174262	0.861659	0.999879
Vapb	179.995	-0.139818	0.275875	-0.506818	0.612282	0.999879
Stx16	274.802	0.0494508	0.242165	0.204203	0.838195	0.999879
Gnasas1	107.946	0.333584	0.325425	1.02507	0.305328	0.999879
Gnas	2265.3	-0.141529	0.17901	-0.790618	0.429167	0.999879
Nelfcd	146.528	0.493843	0.286471	1.72388	0.0847289	0.999879
Atp5e	1107.63	-0.390452	0.183517	-2.12761	0.0333698	0.999879
Prelid3b	153.352	0.0275153	0.277558	0.0991334	0.921032	0.999879
Phactr3	148.311	-0.0402194	0.31469	-0.127806	0.898302	0.999879
Cdh4	90.3195	0.134953	0.390536	0.345559	0.729674	0.999879
Lsm14b	227.433	0.0291647	0.253588	0.115008	0.908439	0.999879
Psma7	1396.45	-0.120988	0.178341	-0.678411	0.497511	0.999879
Adrm1	220.815	-0.151961	0.262427	-0.579058	0.56255	0.999879
Rps21	2035.49	-0.309748	0.182671	-1.69565	0.0899512	0.999879
Mrgbp	138.223	-0.25353	0.288446	-0.878952	0.379427	0.999879
Ogfr	129.406	0.375168	0.308319	1.21682	0.223674	0.999879
Dido1	147.787	-0.0462668	0.295545	-0.156548	0.875601	0.999879
Gid8	120.22	-0.267945	0.304042	-0.881277	0.378168	0.999879
Gm14342	105.557	-0.0722843	0.360409	-0.200562	0.841041	0.999879
Ythdf1	120.05	0.204919	0.308055	0.665203	0.505921	0.999879
Nkain4	91.3334	-0.00217619	0.34303	-0.00634401	0.994938	0.999879
Kcnq2	90.4247	0.175144	0.361841	0.484034	0.628361	0.999879
Ppdpf	1107.85	-0.177347	0.181933	-0.974789	0.329665	0.999879
Gmeb2	87.9372	0.481265	0.384391	1.25202	0.210562	0.999879
Stmn3	1363.22	-0.403062	0.222152	-1.81436	0.069623	0.999879
Arfrp1	175.79	-0.168453	0.284055	-0.593028	0.553162	0.999879
Tpd52l2	173.617	-0.137676	0.272	-0.506163	0.612742	0.999879
Dnajc5	169.943	-0.0411294	0.284888	-0.14437	0.885208	0.999879
Prpf6	173.099	0.0606876	0.269514	0.225174	0.821844	0.999879
Myt1	309.805	-0.113092	0.264108	-0.428203	0.668504	0.999879
Pcmtd2	84.1135	-0.763636	0.349689	-2.18376	0.0289798	0.999879
Polr3k	407.495	-0.249631	0.211314	-1.18133	0.237471	0.999879
Zfhx4	342.674	-0.243943	0.250515	-0.973766	0.330173	0.999879
Pex2	119.067	-0.0796574	0.306338	-0.260031	0.79484	0.999879
Gm8797	120.873	0.664514	0.735506	0.903479	0.366272	0.999879
Pkia	271.267	-0.092003	0.29922	-0.307477	0.758481	0.999879
Zc2hc1a	186.894	0.128637	0.26647	0.482745	0.629277	0.999879
Stmn2	1387.07	0.091161	0.187299	0.486713	0.626462	0.999879
Mrps28	114.957	0.0400872	0.308243	0.13005	0.896527	0.999879
Zfp704	281.686	-0.0221908	0.230714	-0.0961831	0.923375	0.999879
Fabp5	2818.62	-0.171399	0.191966	-0.892862	0.371931	0.999879
Impa1	143.898	-0.0379805	0.293332	-0.12948	0.896978	0.999879
Ralyl	146.852	-0.0712933	0.3203	-0.222583	0.82386	0.999879
Lrrcc1	106.622	-0.0165594	0.318719	-0.0519562	0.958564	0.999879
E2f5	80.252	-0.337916	0.364088	-0.928114	0.353348	0.999879
Rbis	264.136	-0.331014	0.234274	-1.41293	0.157675	0.999879
Ythdf3	233.04	-0.0517859	0.252551	-0.205052	0.837532	0.999879
Mir124-2hg	550.282	-0.0440087	0.244718	-0.179834	0.857283	0.999879
Armc1	307.576	0.0575161	0.238471	0.241187	0.80941	0.999879
Mtfr1	83.5443	0.153046	0.348612	0.439015	0.660651	0.999879
Pde7a	412.056	0.113502	0.237081	0.478746	0.632119	0.999879
Hltf	91.2562	-0.0533146	0.336479	-0.158448	0.874104	0.999879
Tbl1xr1	170.962	-0.219236	0.266765	-0.821831	0.411173	0.999879
Nlgn1	359.543	-0.14321	0.249308	-0.57443	0.565677	0.999879
Ect2	371.843	0.159231	0.230635	0.690401	0.489942	0.999879
Rpl22l1	1315.96	-0.27277	0.178006	-1.53236	0.125433	0.999879
Egfem1	337.051	-0.696045	0.679551	-1.02427	0.305706	0.999879
Sec62	394.308	-0.0338348	0.246575	-0.137219	0.890857	0.999879
Skil	106.121	0.0195125	0.322801	0.0604475	0.951799	0.999879
Pik3ca	232.132	0.102988	0.258295	0.398721	0.690099	0.999879
Zfp639	86.0632	-0.0663358	0.344408	-0.192609	0.847266	0.999879
Actl6a	522.873	0.0325899	0.201078	0.162076	0.871246	0.999879
Mrpl47	93.4637	-0.0767434	0.333681	-0.22999	0.818099	0.999879
Ndufb5	761.095	-0.278589	0.231199	-1.20497	0.228214	0.999879
Ttc14	173.01	-0.044444	0.271466	-0.163718	0.869953	0.999879
Fxr1	345.656	-0.0376764	0.219909	-0.171328	0.863966	0.999879
Dnajc19	287.894	-0.177752	0.252934	-0.702762	0.482204	0.999879
Sox2ot	4460.44	-0.233841	0.524519	-0.44582	0.655727	0.999879
Gm38505	615.267	-0.586832	0.498879	-1.1763	0.239475	0.999879
Sox2	973.713	-0.00431838	0.196895	-0.0219324	0.982502	0.999879
Atp11b	123.894	-0.0456752	0.304309	-0.150095	0.88069	0.999879
Dcun1d1	143.564	0.123529	0.302695	0.408096	0.683203	0.999879
Exosc9	146.557	0.160258	0.290882	0.550939	0.581675	0.999879
Ccna2	475.017	-0.0208684	0.235974	-0.0884351	0.929531	0.999879
4932438A13Rik	98.7356	0.0348863	0.332024	0.105071	0.916319	0.999879
Spata5	125.281	-0.197575	0.298101	-0.662781	0.507471	0.999879
Ankrd50	81.0175	-0.467152	0.352854	-1.32393	0.185528	0.999879
Hspa4l	120.937	-0.0162304	0.307427	-0.0527943	0.957896	0.999879
Plk4	117.315	-0.510166	0.317306	-1.60781	0.107878	0.999879
Sclt1	128.07	0.163737	0.297098	0.551123	0.58155	0.999879
Elf2	323.316	0.105092	0.223817	0.469546	0.638679	0.999879
Ndufc1	674.473	-0.214264	0.19496	-1.09901	0.271762	0.999879
Naa15	355.842	0.266181	0.239067	1.11342	0.26553	0.999879
Setd7	85.1609	0.104792	0.357356	0.293243	0.769336	0.999879
Maml3	567.054	0.288829	0.269337	1.07237	0.283552	0.999879
Cog6	75.5222	-0.0684957	0.364653	-0.187838	0.851004	0.999879
Proser1	111.711	0.137337	0.318396	0.431341	0.666221	0.999879
Ufm1	193.499	-0.214918	0.267779	-0.802594	0.422209	0.999879
Supt20	175.809	-0.0154937	0.274871	-0.0563671	0.955049	0.999879
Exosc8	315.939	-0.303835	0.256585	-1.18415	0.236355	0.999879
Rfxap	139.249	-0.368851	0.313657	-1.17597	0.239606	0.999879
Dclk1	785.592	0.189876	0.206238	0.920664	0.357226	0.999879
Nbea	790.199	-0.158754	0.200256	-0.792756	0.42792	0.999879
Commd2	252.562	-0.452778	0.248963	-1.81865	0.0689642	0.999879
Rnf13	125.778	-0.195593	0.297428	-0.657616	0.510785	0.999879
Pfn2	1406.32	0.065135	0.178866	0.364155	0.715743	0.999879
Tsc22d2	172.014	-0.132003	0.267391	-0.49367	0.621539	0.999879
Serp1	146.997	0.217229	0.286947	0.757036	0.449029	0.999879
Eif2a	200.22	-0.188776	0.259942	-0.726223	0.467702	0.999879
Selenot	190.135	0.149108	0.265442	0.561735	0.574297	0.999879
Rap2b	181.94	0.0442706	0.268279	0.165017	0.868931	0.999879
Dhx36	582.387	-0.145951	0.195859	-0.745183	0.456161	0.999879
Gmps	359.26	-0.221705	0.22846	-0.970434	0.33183	0.999879
Ssr3	231.847	-0.3562	0.248099	-1.43572	0.151082	0.999879
Tiparp	135.654	0.254226	0.291541	0.872006	0.383205	0.999879
Ccnl1	253.51	-0.124497	0.237717	-0.523721	0.600473	0.999879
Rsrc1	366.423	-0.0311464	0.233355	-0.133472	0.89382	0.999879
Schip1	80.6395	-0.442926	0.35686	-1.24118	0.214541	0.999879
Smc4	1013.27	0.168999	0.180892	0.934256	0.350172	0.999879
Trim59	417.758	-0.137824	0.209167	-0.658919	0.509948	0.999879
Kpna4	280.596	-0.00166538	0.232802	-0.0071536	0.994292	0.999879
Ppm1l	432.389	-0.0441516	0.28804	-0.153283	0.878175	0.999879
Nmd3	94.374	-0.352397	0.337588	-1.04387	0.296546	0.999879
Pdcd10	280.886	-0.128531	0.233645	-0.550111	0.582243	0.999879
Golim4	113.967	0.0335269	0.311444	0.10765	0.914274	0.999879
Fstl5	108.043	-0.229849	0.337796	-0.680437	0.496228	0.999879
Rapgef2	220.698	0.178891	0.280999	0.636625	0.524369	0.999879
Ppid	286.771	-0.220789	0.264674	-0.834192	0.404173	0.999879
Gria2	124.02	-0.460225	0.328154	-1.40247	0.160776	0.999879
Map9	85.7471	-0.139885	0.355274	-0.393739	0.693774	0.999879
Plrg1	118.473	0.210621	0.310481	0.678369	0.497538	0.999879
Tmem131l	993.699	0.0963589	0.198485	0.485471	0.627342	0.999879
Trim2	756.898	0.196553	0.232491	0.845421	0.397876	0.999879
Gm37240	163.882	-0.0348022	0.274143	-0.126949	0.898981	0.999879
Fbxw7	262.746	-0.0171854	0.240082	-0.0715816	0.942935	0.999879
Rps3a1	4974.83	-0.133756	0.170338	-0.785239	0.432313	0.999879
Dclk2	1130.24	0.45608	0.198993	2.29194	0.0219092	0.999879
Cd1d1	109.774	0.0915897	0.327004	0.280087	0.77941	0.999879
Kirrel	84.8346	0.201354	0.377317	0.533648	0.593585	0.999879
Arhgef11	180.834	-0.00330809	0.276205	-0.0119769	0.990444	0.999879
Prcc	105.36	0.0972224	0.317867	0.305859	0.759712	0.999879
Hdgf	1059.81	0.164398	0.180044	0.913099	0.361191	0.999879
Mrpl24	315.122	0.0177454	0.235309	0.0754132	0.939886	0.999879
Nes	246.785	-0.16464	0.307098	-0.536117	0.591878	0.999879
Naxe	173.381	0.413939	0.278444	1.48661	0.137117	0.999879
Gm3764	537.165	0.378623	0.20873	1.81394	0.0696874	0.999879
Cct3	873.249	-0.00724245	0.195047	-0.0371318	0.97038	0.999879
Smg5	98.2168	0.139012	0.327828	0.424039	0.671537	0.999879
Pmf1	149.479	0.122634	0.298282	0.411135	0.680974	0.999879
Mex3a	678.117	0.341502	0.247881	1.37768	0.168301	0.999879
Lamtor2	342.353	-0.359923	0.242304	-1.48542	0.137433	0.999879
Ssr2	266.111	-0.152924	0.238453	-0.641315	0.521318	0.999879
Arhgef2	162.844	0.135559	0.273029	0.496501	0.619541	0.999879
Khdc4	118.188	0.166331	0.303911	0.547303	0.584171	0.999879
Syt11	496.064	0.21823	0.204027	1.06961	0.284793	0.999879
1500004A13Rik	270.547	-0.0311942	0.240873	-0.129505	0.896958	0.999879
Gon4l	307.38	-0.100518	0.243825	-0.412254	0.680153	0.999879
Dap3	224.542	-0.0584737	0.266061	-0.219775	0.826046	0.999879
Ash1l	374.321	-0.0226545	0.260376	-0.0870069	0.930666	0.999879
Fdps	396.968	-0.218827	0.284002	-0.770512	0.440996	0.999879
Scamp3	87.4263	0.277019	0.340982	0.812415	0.416553	0.999879
Mtx1	135.414	0.0992761	0.30645	0.323956	0.745972	0.999879
Krtcap2	314.734	-0.290059	0.226748	-1.27921	0.200822	0.999879
Dpm3	109.849	-0.784234	0.328725	-2.38569	0.0170473	0.999879
Cks1b	1353.83	-0.0177039	0.191045	-0.0926688	0.926167	0.999879
Pmvk	156.472	-0.116612	0.299406	-0.389479	0.696922	0.999879
Ube2q1	251.739	0.0395435	0.238582	0.165744	0.868358	0.999879
Hax1	132.543	0.20749	0.303346	0.684004	0.493972	0.999879
Ubap2l	474.678	-0.147371	0.205595	-0.7168	0.473497	0.999879
4933434E20Rik	179.705	0.335431	0.301954	1.11086	0.266626	0.999879
Tpm3	527.632	-0.154225	0.209237	-0.737083	0.461072	0.999879
Rps27	2008.08	-0.392759	0.180483	-2.17616	0.0295433	0.999879
Jtb	146.083	-0.377612	0.327923	-1.15153	0.249516	0.999879
Gatad2b	290.895	0.350852	0.257365	1.36325	0.172805	0.999879
Ints3	79.0672	-0.0136903	0.356465	-0.0384058	0.969364	0.999879
Ilf2	1044.54	0.11717	0.180272	0.649963	0.515716	0.999879
Chtop	337.948	0.0179893	0.222938	0.0806917	0.935687	0.999879
S100a10	271.985	0.12629	0.26665	0.473616	0.635774	0.999879
Tdrkh	160.494	0.152374	0.284983	0.534678	0.592872	0.999879
Mrpl9	182.608	-0.178554	0.263323	-0.678078	0.497722	0.999879
Celf3	368.331	0.183509	0.226205	0.811253	0.41722	0.999879
Snx27	198.903	0.327548	0.255371	1.28263	0.199621	0.999879
Pogz	183.094	-0.0056217	0.272083	-0.0206617	0.983516	0.999879
Psmb4	913.728	-0.062639	0.195024	-0.321187	0.748069	0.999879
Psmd4	656.129	-0.0115664	0.193399	-0.0598059	0.95231	0.999879
Pip5k1a	168.002	0.202801	0.304929	0.665075	0.506003	0.999879
Vps72	512.879	0.00906739	0.207601	0.0436769	0.965162	0.999879
Scnm1	140.604	0.0362764	0.286019	0.126832	0.899073	0.999879
Mllt11	854.801	0.105279	0.193695	0.543532	0.586764	0.999879
Cdc42se1	107.151	-0.513883	0.319428	-1.60876	0.107669	0.999879
Setdb1	162.357	-0.266118	0.284383	-0.935774	0.34939	0.999879
Arnt	100.72	0.103863	0.339848	0.305616	0.759897	0.999879
Golph3l	93.0536	0.353736	0.336232	1.05206	0.292772	0.999879
Ensa	195.85	-0.045235	0.261647	-0.172886	0.862741	0.999879
Mcl1	339.459	-0.267251	0.223316	-1.19674	0.231407	0.999879
Rprd2	167.685	0.00591904	0.274674	0.0215493	0.982807	0.999879
Prpf3	74.0304	-0.125908	0.365144	-0.344818	0.730231	0.999879
Mrps21	323.806	-0.357257	0.22355	-1.5981	0.11002	0.999879
Aph1a	82.0727	-0.172662	0.352688	-0.489559	0.624446	0.999879
Anp32e	1541.9	-0.0981915	0.185561	-0.52916	0.596695	0.999879
Plekho1	256.212	0.0218279	0.238364	0.0915741	0.927036	0.999879
Vps45	74.7137	0.29082	0.36723	0.791928	0.428403	0.999879
Sf3b4	178.434	0.128335	0.267815	0.479192	0.631802	0.999879
Bola1	239.627	-0.200585	0.272955	-0.734865	0.462422	0.999879
Polr3gl	90.2722	0.0187619	0.34291	0.0547137	0.956367	0.999879
Lix1l	134.583	-0.143008	0.294802	-0.485099	0.627606	0.999879
Rbm8a	880.081	0.0585982	0.188412	0.311011	0.755792	0.999879
Polr3c	82.4716	0.492503	0.36233	1.35927	0.174062	0.999879
Rnf115	179.216	0.218491	0.270244	0.808495	0.418806	0.999879
Bcl9	374.766	-0.0129997	0.224495	-0.0579062	0.953823	0.999879
Pde4dip	84.3039	0.13892	0.352878	0.393677	0.69382	0.999879
Sec22b	114.063	0.132179	0.310913	0.425131	0.670741	0.999879
Phgdh	183.27	-0.150815	0.843362	-0.178826	0.858075	0.999879
Zfp697	94.1283	-0.101181	0.337486	-0.299807	0.764324	0.999879
Man1a2	146.602	-0.122867	0.319953	-0.384015	0.700967	0.999879
Sike1	141.182	-0.050759	0.286267	-0.177314	0.859262	0.999879
Csde1	813.603	0.133208	0.206726	0.64437	0.519335	0.999879
Nras	336.537	0.291108	0.239767	1.21413	0.224699	0.999879
Bcas2	710.173	-0.36693	0.221134	-1.65931	0.0970526	0.999879
Trim33	383.279	-0.0364649	0.222577	-0.16383	0.869865	0.999879
Hipk1	91.5617	0.123195	0.339096	0.363305	0.716377	0.999879
Rsbn1	280.202	0.0184289	0.234662	0.0785335	0.937404	0.999879
Phtf1	101.356	-0.0349503	0.376508	-0.0928276	0.926041	0.999879
Magi3	106.906	0.0442409	0.318279	0.139	0.88945	0.999879
Lrig2	94.5167	-0.306183	0.347567	-0.880932	0.378355	0.999879
Capza1	289.935	-0.214861	0.234357	-0.916814	0.35924	0.999879
St7l	97.309	0.0938398	0.334589	0.280463	0.779122	0.999879
Cttnbp2nl	175.175	-0.131756	0.273172	-0.482318	0.62958	0.999879
Kcnd3	109.156	0.491483	0.339586	1.4473	0.147812	0.999879
Rap1a	214.733	-0.195791	0.271592	-0.720901	0.47097	0.999879
Atp5f1	1855.45	-0.125661	0.190012	-0.661332	0.5084	0.999879
Cept1	80.485	0.109639	0.376205	0.291435	0.770719	0.999879
Lrif1	92.3755	0.0266142	0.360082	0.0739114	0.941081	0.999879
Lamtor5	352.899	-0.143723	0.22612	-0.635604	0.525035	0.999879
Strip1	147.108	0.174527	0.292236	0.597212	0.550366	0.999879
Ahcyl1	233.26	-0.067687	0.258214	-0.262135	0.793217	0.999879
Gstm5	272.404	0.0503337	0.234022	0.215081	0.829704	0.999879
Gstm7	152.404	0.327722	0.281618	1.16371	0.244542	0.999879
Gnai3	389.793	-0.264164	0.215213	-1.22746	0.219651	0.999879
Psma5	714.528	-0.301733	0.213076	-1.41608	0.156751	0.999879
Sort1	183.97	0.0307416	0.297021	0.1035	0.917566	0.999879
Psrc1	302.202	0.032761	0.246698	0.132798	0.894353	0.999879
Celsr2	95.8496	0.0481969	0.331568	0.145361	0.884426	0.999879
Sars	343.84	0.183235	0.224005	0.817996	0.41336	0.999879
Taf13	187.126	-0.028948	0.261421	-0.110733	0.911828	0.999879
Wdr47	141.169	-0.181522	0.29415	-0.617105	0.537166	0.999879
Gpsm2	175.656	0.251804	0.266613	0.944456	0.344937	0.999879
Prpf38b	261.884	-0.0815664	0.236329	-0.345139	0.72999	0.999879
Rnpc3	82.6536	-0.14668	0.348163	-0.421295	0.67354	0.999879
Col11a1	87.9961	-0.241128	0.353112	-0.682866	0.494692	0.999879
Cdc14a	104.309	-0.0375627	0.329488	-0.114003	0.909235	0.999879
Rtca	120.445	0.12122	0.30523	0.397143	0.691262	0.999879
Trmt13	77.0317	0.128399	0.359367	0.357293	0.720873	0.999879
Sass6	145.01	-0.0299727	0.286254	-0.104707	0.916609	0.999879
Gm26871	470.628	-0.26603	0.723994	-0.367449	0.713284	0.999879
Dpyd	111.213	-0.183142	0.343587	-0.533032	0.594012	0.999879
Ptbp2	964.278	-0.0417396	0.182987	-0.228102	0.819567	0.999879
Cnn3	638.98	0.312886	0.214671	1.45751	0.144975	0.999879
Abcd3	74.5436	-0.0227208	0.372426	-0.0610075	0.951353	0.999879
Gclm	90.5541	-0.355496	0.335604	-1.05927	0.289477	0.999879
Dnttip2	245.453	-0.0852104	0.242494	-0.351391	0.725295	0.999879
Fnbp1l	973.84	-0.294096	0.181393	-1.62132	0.104949	0.999879
1810037I17Rik	357.925	-0.228439	0.232615	-0.982047	0.326076	0.999879
Ank2	609.28	0.0914726	0.231006	0.395975	0.692123	0.999879
Larp7	191.119	-0.0231089	0.262814	-0.0879289	0.929933	0.999879
Ap1ar	162.84	-0.170343	0.275175	-0.619035	0.535893	0.999879
Elovl6	165.216	0.114282	0.297791	0.383767	0.701151	0.999879
Gar1	106.426	-0.280108	0.333582	-0.839696	0.401079	0.999879
Casp6	84.3228	0.142282	0.347073	0.409948	0.681844	0.999879
Sec24b	119.242	0.270164	0.308546	0.875604	0.381245	0.999879
Ostc	391.942	-0.343941	0.263038	-1.30757	0.191018	0.999879
Rpl34	2958.43	-0.279213	0.173186	-1.61221	0.106916	0.999879
Papss1	225.859	0.049047	0.248419	0.197437	0.843486	0.999879
Aimp1	422.797	-0.0618294	0.210039	-0.294371	0.768474	0.999879
Tbck	98.0891	-0.00965292	0.325103	-0.0296919	0.976313	0.999879
Gstcd	76.8355	-0.204442	0.362934	-0.563303	0.573229	0.999879
Ppa2	115.089	-0.012087	0.327902	-0.0368618	0.970595	0.999879
Tet2	201.433	0.086904	0.258479	0.336213	0.73671	0.999879
Cxxc4	223.075	0.0761991	0.272734	0.27939	0.779945	0.999879
Cenpe	1072.24	0.0370128	0.182911	0.202355	0.83964	0.999879
Cisd2	228.164	-0.202534	0.244426	-0.82861	0.407325	0.999879
Ube2d3	755.565	0.37752	0.199148	1.89567	0.0580034	0.999879
Ppp3ca	492.669	0.115446	0.223096	0.517474	0.604825	0.999879
H2afz	9759.31	-0.213864	0.190594	-1.12209	0.261823	0.999879
Lamtor3	180.472	-0.374003	0.270906	-1.38056	0.167413	0.999879
Adh5	561.155	-0.106568	0.221811	-0.480445	0.630911	0.999879
Metap1	73.4105	0.205544	0.367396	0.559462	0.575846	0.999879
Eif4e	437.518	0.110418	0.212717	0.519085	0.603701	0.999879
Tspan5	318.488	0.0347226	0.240553	0.144345	0.885228	0.999879
Rap1gds1	161.24	-0.000350665	0.291528	-0.00120285	0.99904	0.999879
Gtf2b	303.292	-0.171513	0.233533	-0.734426	0.462689	0.999879
Pkn2	323.355	0.0842626	0.22939	0.367334	0.71337	0.999879
Lmo4	460.644	0.0659854	0.215056	0.306828	0.758974	0.999879
Hs2st1	285.816	0.0471118	0.230905	0.204031	0.838329	0.999879
Selenof	523.748	-0.445587	0.242765	-1.83547	0.0664367	0.999879
Sh3glb1	469.993	-0.165438	0.208192	-0.794641	0.426822	0.999879
Odf2l	154.966	-0.360553	0.276265	-1.3051	0.191859	0.999879
Znhit6	81.0065	-0.141023	0.350264	-0.40262	0.687228	0.999879
Ddah1	264.704	-0.0945984	0.317537	-0.297913	0.76577	0.999879
Bcl10	105.402	0.128559	0.325129	0.395409	0.692541	0.999879
2410004B18Rik	168.795	-0.220042	0.305374	-0.720567	0.471176	0.999879
Gng5	947.523	-0.122539	0.204133	-0.600291	0.548312	0.999879
Rpf1	137.559	0.141762	0.304322	0.465827	0.641339	0.999879
Prkacb	183.746	0.053609	0.262096	0.204539	0.837932	0.999879
Ttll7	102.23	0.315666	0.335624	0.940535	0.346943	0.999879
Adgrl2	239.416	-0.467438	0.259481	-1.80144	0.0716341	0.999879
Fubp1	1164.18	-0.363324	0.178292	-2.0378	0.0415695	0.999879
Usp33	139.754	0.141935	0.298222	0.475938	0.634118	0.999879
Zzz3	160.409	-0.00382775	0.281217	-0.0136114	0.98914	0.999879
St6galnac3	145.445	0.352371	0.329843	1.0683	0.285385	0.999879
Rabggtb	98.4978	-0.0116845	0.325527	-0.035894	0.971367	0.999879
Negr1	336.603	-0.1483	0.229856	-0.645185	0.518807	0.999879
Zranb2	535.715	-0.239467	0.19961	-1.19967	0.230268	0.999879
Ankrd13c	123.734	-0.224988	0.300079	-0.749761	0.453399	0.999879
Srsf11	1084.4	0.229395	0.179619	1.27712	0.20156	0.999879
Lrrc40	77.9369	-0.0473534	0.365886	-0.129421	0.897024	0.999879
Lrrc7	263.517	-0.202352	0.239026	-0.846568	0.397236	0.999879
Depdc1a	101.847	-0.166329	0.378009	-0.440015	0.659926	0.999879
Tmem68	76.6581	-0.153195	0.405874	-0.377444	0.705844	0.999879
Tgs1	324.945	0.14257	0.22785	0.625718	0.5315	0.999879
Rps20	5057.86	-0.187209	0.179361	-1.04376	0.296598	0.999879
Chchd7	121.074	-0.219714	0.305895	-0.718266	0.472593	0.999879
Gm11808	77.8771	-0.489941	0.383975	-1.27597	0.201965	0.999879
Impad1	212.518	-0.0709624	0.249201	-0.28476	0.775828	0.999879
Fam110b	231.013	-0.131014	0.246404	-0.531705	0.59493	0.999879
Sdcbp	221.13	-0.162301	0.247022	-0.657032	0.51116	0.999879
Rab2a	870.806	-0.195039	0.199246	-0.978882	0.327638	0.999879
Chd7	492.87	0.494388	0.231225	2.13812	0.0325068	0.999879
Trp53inp1	85.1735	0.340001	0.370633	0.917353	0.358958	0.999879
Ints8	219.759	-0.192267	0.24765	-0.776365	0.437533	0.999879
Virma	169.893	-0.300674	0.267938	-1.12218	0.261787	0.999879
Fam92a	245.545	0.0608162	0.246099	0.247121	0.804815	0.999879
Runx1t1	1037.7	0.45779	0.185295	2.4706	0.0134888	0.999879
Otud6b	78.1847	-0.14817	0.3564	-0.41574	0.6776	0.999879
Pip4p2	195.546	0.207152	0.276364	0.749561	0.453519	0.999879
Calb1	139.063	0.402606	0.348243	1.15611	0.247638	0.999879
Mmp16	236.053	-0.264631	0.287196	-0.921431	0.356825	0.999879
Cpne3	74.5614	-0.0629979	0.365185	-0.17251	0.863037	0.999879
Rmdn1	111.932	-0.0780448	0.316599	-0.24651	0.805288	0.999879
Wwp1	76.3752	0.792282	0.369437	2.14457	0.0319874	0.999879
Nkain3	259.066	-0.266155	0.678807	-0.392092	0.69499	0.999879
Ccnc	156.918	0.107952	0.281483	0.383513	0.701339	0.999879
Usp45	88.1925	0.22019	0.36539	0.602617	0.546764	0.999879
Pnisr	691.977	0.179787	0.201277	0.893232	0.371733	0.999879
Pou3f2	226.828	0.413901	0.259232	1.59665	0.110345	0.999879
Mms22l	171.342	0.413238	0.269175	1.5352	0.124734	0.999879
Ndufaf4	121.028	-0.232262	0.319808	-0.726254	0.467683	0.999879
Ufl1	104.681	-0.223734	0.31701	-0.705765	0.480334	0.999879
Map3k7	130.453	0.0912994	0.30621	0.29816	0.765581	0.999879
Bach2	335.548	0.0217532	0.226034	0.0962384	0.923331	0.999879
Casp8ap2	213.82	-0.269013	0.257811	-1.04345	0.296739	0.999879
Mdn1	95.4478	-0.133591	0.32924	-0.405755	0.684922	0.999879
Lyrm2	256.925	-0.229831	0.238044	-0.965497	0.334296	0.999879
Rragd	100.043	0.345977	0.33283	1.0395	0.298572	0.999879
Ube2j1	134.271	-0.0840613	0.293688	-0.286227	0.774704	0.999879
Pnrc1	348.525	-0.470085	0.228625	-2.05614	0.0397691	0.999879
Rngtt	282.896	0.0396424	0.244673	0.162022	0.871289	0.999879
Akirin2	774.932	-0.101781	0.201303	-0.505613	0.613129	0.999879
Orc3	130.15	0.178839	0.298737	0.598651	0.549406	0.999879
Rars2	101.551	-0.121835	0.325492	-0.37431	0.708173	0.999879
Slc35a1	80.6709	-0.213568	0.352532	-0.605812	0.544639	0.999879
Smim8	119.406	-0.000377433	0.314105	-0.00120162	0.999041	0.999879
Zfp292	778.988	0.0346084	0.203146	0.170362	0.864725	0.999879
Mob3b	188.674	0.360398	0.338086	1.06599	0.286426	0.999879
Topors	116.137	-0.0564621	0.311249	-0.181405	0.85605	0.999879
Ndufb6	363.678	0.23416	0.21706	1.07878	0.280686	0.999879
Aptx	77.7382	0.109588	0.360298	0.304159	0.761007	0.999879
Dnaja1	2704.61	-0.167776	0.173179	-0.968798	0.332646	0.999879
Smu1	264.647	-0.120444	0.234128	-0.514438	0.606946	0.999879
Bag1	416.664	-0.134006	0.224812	-0.596082	0.551121	0.999879
Chmp5	432.67	-0.0808219	0.210795	-0.383415	0.701412	0.999879
Nfx1	118.66	-0.490474	0.304574	-1.61036	0.107319	0.999879
Ube2r2	890.285	0.316126	0.189364	1.66941	0.0950361	0.999879
Ubap2	256.607	-0.0850828	0.23883	-0.356249	0.721654	0.999879
Ubap1	123.518	0.352242	0.306205	1.15035	0.250001	0.999879
Nudt2	112.267	-0.453638	0.334868	-1.35468	0.17552	0.999879
Fam219a	85.5986	0.187364	0.350045	0.535256	0.592473	0.999879
Enho	149.507	-0.606431	0.3357	-1.80647	0.0708455	0.999879
Cntfr	74.828	0.317697	0.382981	0.829538	0.4068	0.999879
Rpp25l	243.801	-0.291816	0.276729	-1.05452	0.291646	0.999879
Dctn3	615.529	-0.115684	0.20471	-0.56511	0.571999	0.999879
Ccl27a	106.176	-0.148154	0.360743	-0.41069	0.6813	0.999879
Vcp	1045.53	0.407143	0.199985	2.03587	0.0417635	0.999879
Stoml2	209.877	-0.0773978	0.279134	-0.277278	0.781566	0.999879
Fam214b	78.5212	0.0870821	0.364404	0.238971	0.811128	0.999879
Unc13b	160.099	0.355855	0.312814	1.13759	0.25529	0.999879
Tesk1	73.9995	0.160226	0.380034	0.42161	0.67331	0.999879
Ccdc107	79.2303	-0.122663	0.367991	-0.333331	0.738884	0.999879
Tln1	129.9	-0.0147621	0.298546	-0.0494467	0.960563	0.999879
Hint2	137.126	-0.0050998	0.298823	-0.0170663	0.986384	0.999879
Reck	76.6122	0.526647	0.415009	1.269	0.20444	0.999879
Glipr2	121.206	0.648332	0.315755	2.05327	0.0400462	0.999879
Clta	921.323	-0.100243	0.198459	-0.505109	0.613482	0.999879
Rnf38	337.928	0.146952	0.23056	0.637367	0.523886	0.999879
Melk	157.662	0.0396126	0.283073	0.139938	0.888709	0.999879
Zcchc7	288.801	-0.0303043	0.270663	-0.111964	0.910852	0.999879
Zbtb5	74.1916	-0.235286	0.364967	-0.644678	0.519136	0.999879
Tomm5	269.58	-0.110184	0.250278	-0.440247	0.659758	0.999879
Exosc3	134.352	-0.417419	0.331089	-1.26075	0.2074	0.999879
Dcaf10	77.3394	0.161706	0.361189	0.447705	0.654366	0.999879
Slc25a51	164.726	0.197077	0.287243	0.6861	0.49265	0.999879
Shb	294.284	0.41851	0.237375	1.76308	0.0778877	0.999879
Igfbpl1	940.074	-0.190537	0.183191	-1.0401	0.298293	0.999879
Ncbp1	189.843	-0.389338	0.265843	-1.46454	0.143047	0.999879
Xpa	152.968	-0.0720311	0.276724	-0.260299	0.794633	0.999879
Anp32b	1188.21	-0.157844	0.198712	-0.794337	0.426999	0.999879
Nans	151.188	0.074858	0.286154	0.2616	0.79363	0.999879
Tgfbr1	235.678	-0.0513357	0.251531	-0.204093	0.838281	0.999879
Sec61b	744.43	-0.175054	0.203941	-0.858353	0.390697	0.999879
Erp44	96.7364	0.0778971	0.327984	0.237502	0.812267	0.999879
Tex10	73.3267	-0.00769437	0.364589	-0.0211042	0.983163	0.999879
Msantd3	142.312	-0.0429254	0.289011	-0.148525	0.881929	0.999879
Tmeff1	549.424	0.0575297	0.217484	0.264523	0.791377	0.999879
Mrpl50	161.71	-0.0625659	0.275876	-0.22679	0.820587	0.999879
Rnf20	218.233	-0.0588017	0.247676	-0.237414	0.812336	0.999879
Smc2	999.75	-0.131935	0.18649	-0.707465	0.479278	0.999879
Nipsnap3b	135.332	0.0373405	0.297337	0.125583	0.900062	0.999879
Fsd1l	186.83	0.0490931	0.261505	0.187733	0.851086	0.999879
Fktn	80.5727	0.00819327	0.361984	0.0226343	0.981942	0.999879
Zfp462	602.194	-0.128222	0.198222	-0.64686	0.517723	0.999879
Rad23b	278.318	-0.0389044	0.232832	-0.167092	0.867298	0.999879
Elp1	174.978	-0.153595	0.266034	-0.57735	0.563703	0.999879
Txn1	1008.02	-0.106739	0.182095	-0.586169	0.557762	0.999879
Ecpas	132.145	-0.0776187	0.297797	-0.260643	0.794368	0.999879
Gng10	215.212	-0.122264	0.26577	-0.460037	0.645489	0.999879
Ugcg	103.405	-0.0708186	0.32041	-0.221025	0.825073	0.999879
Ptbp3	84.5057	0.29751	0.348767	0.853034	0.39364	0.999879
E130308A19Rik	373.478	0.331048	0.236285	1.40105	0.161198	0.999879
Inip	105.979	-0.0804538	0.316609	-0.254111	0.79941	0.999879
Cdc26	443.46	-0.195263	0.222243	-0.878603	0.379617	0.999879
Prpf4	80.3211	0.0868854	0.351804	0.246971	0.804931	0.999879
Pole3	159.094	0.0992919	0.27601	0.359741	0.719041	0.999879
Rgs3	79.3598	0.0882553	0.353199	0.249874	0.802685	0.999879
Zfp618	354.409	0.110252	0.223334	0.493663	0.621544	0.999879
Atp6v1g1	896.598	-0.134535	0.192036	-0.700572	0.48357	0.999879
Cdk5rap2	243.258	-0.132985	0.250772	-0.530301	0.595903	0.999879
Megf9	184.663	-0.0437235	0.267965	-0.163168	0.870386	0.999879
Tle1	273.516	-0.0431273	0.235354	-0.183244	0.854606	0.999879
Kdm4c	151.949	-0.0224021	0.331296	-0.0676197	0.946088	0.999879
Dmac1	246.664	-0.167652	0.248449	-0.674793	0.499807	0.999879
Ptprd	419.919	-0.254239	0.212072	-1.19884	0.230591	0.999879
Mpdz	109.4	0.236667	0.316898	0.746823	0.45517	0.999879
Nfib	285.478	-0.2795	0.317348	-0.880736	0.378461	0.999879
Snapc3	225.017	-0.0204152	0.258838	-0.0788724	0.937134	0.999879
Psip1	1982.92	-0.100315	0.169628	-0.591384	0.554263	0.999879
Rraga	275.269	-0.215225	0.255793	-0.841404	0.400122	0.999879
Haus6	84.2107	-0.256643	0.361773	-0.709402	0.478075	0.999879
Plin2	98.4334	0.160982	0.326209	0.493492	0.621665	0.999879
Dennd4c	82.1997	-0.0796568	0.35955	-0.221546	0.824668	0.999879
Rps6	2584.42	-0.0828068	0.174151	-0.475489	0.634438	0.999879
Mllt3	539.755	-0.238795	0.206273	-1.15766	0.247001	0.999879
Klhl9	226.298	-0.344259	0.24691	-1.39427	0.163236	0.999879
Elavl2	966.998	-0.0295374	0.1867	-0.158208	0.874293	0.999879
Caap1	166.225	-0.0103665	0.271715	-0.038152	0.969566	0.999879
Plaa	179.75	0.432324	0.322257	1.34155	0.179742	0.999879
Ift74	253.696	0.00921461	0.245748	0.0374962	0.970089	0.999879
Mysm1	122.567	-0.0544966	0.306962	-0.177535	0.859088	0.999879
Jun	284.465	0.453331	0.281469	1.61059	0.107269	0.999879
Nfia	452.102	0.0867309	0.255593	0.339332	0.73436	0.999879
Tm2d1	171.162	-0.141693	0.267934	-0.528836	0.596919	0.999879
Usp1	247.169	-0.206977	0.280518	-0.73784	0.460612	0.999879
Dock7	514.592	-0.0256963	0.202866	-0.126666	0.899205	0.999879
Itgb3bp	145.934	0.181041	0.299047	0.605392	0.544919	0.999879
Jak1	80.0184	0.0449521	0.352399	0.12756	0.898497	0.999879
Sgip1	273.227	0.193564	0.272781	0.709595	0.477956	0.999879
Mier1	140.47	-0.127533	0.286998	-0.444369	0.656776	0.999879
Usp24	91.6829	-0.133868	0.333622	-0.401256	0.688231	0.999879
Ttc4	102.636	-0.202566	0.337128	-0.600857	0.547935	0.999879
Ssbp3	817.609	0.218994	0.219585	0.997308	0.318615	0.999879
Tmem59	366.899	-0.197576	0.216802	-0.911323	0.362125	0.999879
Lrrc42	139.946	0.26057	0.287611	0.905981	0.364946	0.999879
Hspb11	89.8615	-0.324891	0.343077	-0.946991	0.343643	0.999879
Lrp8	151.235	-0.0228549	0.29466	-0.0775635	0.938175	0.999879
Magoh	643.524	-0.0150929	0.199493	-0.0756563	0.939693	0.999879
Czib	118.337	-0.214826	0.311404	-0.689863	0.490281	0.999879
Scp2	294.689	-0.162506	0.232864	-0.697857	0.485267	0.999879
Zyg11b	223.655	0.0282898	0.253571	0.111566	0.911168	0.999879
Tut4	861.635	-0.0378893	0.185424	-0.204339	0.838089	0.999879
Prpf38a	249.916	-0.101537	0.242644	-0.41846	0.675611	0.999879
Zfyve9	177.837	0.13212	0.267201	0.494461	0.620981	0.999879
Btf3l4	164.074	-0.108214	0.278002	-0.389256	0.697087	0.999879
Txndc12	174.577	-0.00166683	0.283117	-0.00588744	0.995303	0.999879
Nrd1	387.779	-0.0153231	0.226652	-0.0676062	0.946099	0.999879
Osbpl9	377.013	-0.0238489	0.226187	-0.105439	0.916028	0.999879
Rnf11	204.412	0.0573534	0.255194	0.224744	0.822178	0.999879
Faf1	253.078	0.229591	0.239606	0.958202	0.337961	0.999879
Elavl4	729.007	0.368181	0.517466	0.711508	0.476769	0.999879
Bend5	144.303	-0.0451913	0.302746	-0.149271	0.88134	0.999879
Cmpk1	438.937	0.0989485	0.216173	0.457729	0.647147	0.999879
Uqcrh	1287.47	-0.0820954	0.176084	-0.46623	0.641051	0.999879
Pik3r3	678.91	0.139407	0.214004	0.651422	0.514774	0.999879
Mast2	241.734	0.266159	0.250374	1.06304	0.287763	0.999879
Gpbp1l1	120.264	0.148642	0.306193	0.485454	0.627355	0.999879
Nasp	2105.9	0.0242293	0.170923	0.141756	0.887273	0.999879
Akr1a1	601.571	0.248317	0.198464	1.25119	0.210864	0.999879
Prdx1	712.173	0.0548739	0.194629	0.281941	0.777988	0.999879
Zswim5	958.208	0.40518	0.257054	1.57625	0.114969	0.999879
Urod	80.3569	0.256126	0.352224	0.727166	0.467124	0.999879
Eif2b3	82.0422	-0.146488	0.357718	-0.409508	0.682167	0.999879
Rps8	6674.54	-0.0597295	0.168781	-0.353888	0.723423	0.999879
Kif2c	351.048	-0.0136706	0.23205	-0.0589123	0.953022	0.999879
Rnf220	145.698	0.185595	0.296619	0.625701	0.531511	0.999879
Eri3	196.664	0.252822	0.258515	0.977979	0.328085	0.999879
Dmap1	74.3852	-0.0672865	0.365324	-0.184183	0.85387	0.999879
Atp6v0b	385.39	-0.135796	0.241092	-0.563253	0.573262	0.999879
St3gal3	110.778	0.0870406	0.314666	0.276612	0.782078	0.999879
Kdm4a	154.127	-0.121622	0.278895	-0.436085	0.662775	0.999879
Ptprf	107.149	-0.029825	0.32055	-0.0930433	0.925869	0.999879
Med8	331.276	-0.131263	0.232412	-0.564786	0.572219	0.999879
Cdc20	1354.99	0.249612	0.177222	1.40847	0.158992	0.999879
Ebna1bp2	289.098	-0.458119	0.246605	-1.8577	0.0632112	0.999879
Svbp	361.807	-0.334969	0.228774	-1.46419	0.143142	0.999879
Ybx1	4712.89	-0.200667	0.191504	-1.04785	0.294708	0.999879
Ppih	323	-0.00491095	0.228726	-0.0214709	0.98287	0.999879
Foxj3	120.52	0.0696305	0.334091	0.208418	0.834903	0.999879
Scmh1	191.735	0.0231899	0.291874	0.0794517	0.936673	0.999879
Ctps	132.331	0.242099	0.294069	0.823275	0.410351	0.999879
Nfyc	279.255	0.293038	0.272363	1.07591	0.281967	0.999879
Exo5	77.5919	0.0864787	0.362794	0.238369	0.811595	0.999879
Smap2	132.025	-0.0992903	0.291801	-0.340267	0.733655	0.999879
Rlf	196.174	0.297502	0.263991	1.12694	0.259768	0.999879
Cap1	139.998	0.0566874	0.29076	0.194963	0.845422	0.999879
Mycl	101.78	0.000672883	0.326501	0.00206089	0.998356	0.999879
Trit1	102.697	0.0466036	0.326269	0.142838	0.886418	0.999879
Ppie	109.733	-0.317951	0.323986	-0.981371	0.32641	0.999879
Pabpc4	111.13	0.154573	0.320805	0.481828	0.629928	0.999879
Macf1	1089.6	0.0296581	0.18954	0.156474	0.875659	0.999879
Ndufs5	770.353	-0.297046	0.191798	-1.54874	0.121443	0.999879
Akirin1	299.624	-0.0144592	0.228388	-0.0633096	0.94952	0.999879
Rragc	112.773	0.0546508	0.318371	0.171658	0.863707	0.999879
Pou3f1	563.936	-0.0270419	0.211568	-0.127816	0.898294	0.999879
Utp11	198.415	0.0568339	0.261137	0.21764	0.827709	0.999879
Sf3a3	319.369	-0.0152513	0.228881	-0.0666342	0.946873	0.999879
1110065P20Rik	162.607	-0.49466	0.296079	-1.6707	0.0947805	0.999879
Yrdc	137.159	-0.192514	0.304246	-0.632756	0.526893	0.999879
Cdca8	1374	-0.0584591	0.198752	-0.29413	0.768658	0.999879
Gnl2	92.465	-0.15271	0.357993	-0.426571	0.669692	0.999879
Meaf6	261.329	-0.159032	0.274989	-0.578323	0.563046	0.999879
Grik3	917.162	0.263479	0.467502	0.56359	0.573033	0.999879
Mrps15	205.032	-0.118304	0.270047	-0.438086	0.661324	0.999879
Thrap3	455.37	-0.304238	0.207588	-1.46559	0.142761	0.999879
Map7d1	207.065	0.0690981	0.253016	0.273098	0.784778	0.999879
Trappc3	232.177	0.136784	0.243047	0.562787	0.57358	0.999879
Adprhl2	81.1462	0.299411	0.3528	0.848672	0.396064	0.999879
Ago3	117.977	-0.0249161	0.308568	-0.0807476	0.935643	0.999879
Ago1	316.353	0.0830527	0.245667	0.33807	0.735311	0.999879
Clspn	130.288	0.426318	0.323707	1.31699	0.187843	0.999879
Psmb2	985.084	-0.0850122	0.192587	-0.441422	0.658907	0.999879
AU040320	113.98	-0.109647	0.311343	-0.352173	0.724708	0.999879
Zmym4	530.799	-0.175025	0.200844	-0.871447	0.38351	0.999879
Sfpq	1990.46	0.170926	0.183929	0.929305	0.352731	0.999879
Phc2	511.397	0.157297	0.201436	0.78088	0.434873	0.999879
Zfp362	159.129	0.0386825	0.275025	0.140651	0.888146	0.999879
Ak2	229.302	0.116162	0.243764	0.476536	0.633693	0.999879
Yars	104.924	0.398312	0.318698	1.24981	0.211369	0.999879
Rbbp4	865.559	0.0107761	0.186351	0.0578269	0.953887	0.999879
Zbtb8os	86.4004	0.0961384	0.346587	0.277386	0.781484	0.999879
Bsdc1	81.8836	0.0832669	0.351474	0.236908	0.812728	0.999879
Marcksl1	2373.2	0.399846	0.190877	2.09479	0.0361897	0.999879
Hdac1	344.127	0.324839	0.235099	1.38171	0.167061	0.999879
Eif3i	613.671	-0.0184809	0.23562	-0.0784353	0.937482	0.999879
Tmem234	390.623	0.0695072	0.214334	0.324294	0.745716	0.999879
Ccdc28b	203.371	-0.399591	0.261975	-1.5253	0.127184	0.999879
Txlna	119.803	0.142994	0.303209	0.471604	0.63721	0.999879
Tmem39b	108.203	0.359208	0.319848	1.12306	0.261412	0.999879
Khdrbs1	1357.18	-0.0116292	0.17672	-0.065806	0.947532	0.999879
Ptp4a2	529.655	0.323764	0.204167	1.58578	0.112789	0.999879
Serinc2	113.489	0.533406	0.337857	1.57879	0.114384	0.999879
Zcchc17	241.27	-0.0157633	0.244194	-0.0645523	0.94853	0.999879
Snrnp40	360.449	-0.15476	0.235728	-0.656519	0.51149	0.999879
Nkain1	92.3649	-0.430496	0.338654	-1.2712	0.203658	0.999879
Pum1	807.012	0.310554	0.202014	1.53729	0.124222	0.999879
Srsf4	303.616	0.016558	0.227808	0.0726841	0.942058	0.999879
Epb41	210.505	-0.165	0.278008	-0.593508	0.552841	0.999879
Ythdf2	376.028	0.18063	0.216615	0.833874	0.404352	0.999879
Gmeb1	117.307	0.442552	0.31711	1.39558	0.162841	0.999879
Taf12	154.743	-0.259787	0.294546	-0.88199	0.377782	0.999879
Snhg12	90.7632	-0.363642	0.335164	-1.08497	0.277935	0.999879
Trnau1ap	157.103	-0.261146	0.281793	-0.926729	0.354067	0.999879
Phactr4	231.067	0.156854	0.276595	0.56709	0.570653	0.999879
Atpif1	2502.01	-0.142958	0.170121	-0.840333	0.400722	0.999879
Dnajc8	544.803	-0.0369421	0.206885	-0.178563	0.858281	0.999879
Eya3	136.352	0.1825	0.315211	0.578976	0.562605	0.999879
Rpa2	96.6285	0.0429919	0.382558	0.11238	0.910522	0.999879
Ppp1r8	92.9545	-0.13235	0.331886	-0.39878	0.690055	0.999879
Stx12	230.358	0.148014	0.250821	0.590118	0.555112	0.999879
Fam76a	97.7338	0.0924243	0.343256	0.269258	0.787731	0.999879
Tmem222	94.9629	-0.187082	0.35161	-0.532072	0.594676	0.999879
Nudc	635.81	-0.18402	0.207939	-0.884975	0.37617	0.999879
Arid1a	652.903	0.182344	0.204292	0.892565	0.37209	0.999879
Dhdds	99.7342	0.240009	0.333618	0.719413	0.471886	0.999879
Sh3bgrl3	310.217	-0.15573	0.241496	-0.644857	0.51902	0.999879
Pdik1l	91.5479	-0.103565	0.334208	-0.309881	0.756651	0.999879
Stmn1	13062.1	-0.234103	0.186366	-1.25615	0.209063	0.999879
Mtfr1l	155.787	-0.0545148	0.280957	-0.194032	0.846151	0.999879
Maco1	457.61	0.0680344	0.21155	0.3216	0.747756	0.999879
Tmem50a	271.316	0.0165813	0.240268	0.0690115	0.94498	0.999879
Syf2	175.002	-0.267224	0.269622	-0.991106	0.321634	0.999879
Clic4	424.63	0.228588	0.219411	1.04183	0.297492	0.999879
Srrm1	624.524	-0.092711	0.207451	-0.446906	0.654943	0.999879
Srsf10	737.779	-0.25629	0.20534	-1.24812	0.211985	0.999879
Pnrc2	214.704	0.0754788	0.261615	0.288511	0.772955	0.999879
Rpl11	5818.6	-0.309267	0.177193	-1.74537	0.0809204	0.999879
Hnrnpr	1048.72	-0.029081	0.186125	-0.156245	0.87584	0.999879
Luzp1	345.847	0.0485775	0.218428	0.222396	0.824006	0.999879
Kdm1a	977.83	-0.203542	0.182987	-1.11233	0.265997	0.999879
Ephb2	268.782	0.262545	0.242058	1.08463	0.278084	0.999879
Cdc42	925.464	-0.0961468	0.196468	-0.489375	0.624576	0.999879
Usp48	120.558	-0.137374	0.301143	-0.456175	0.648264	0.999879
Eif4g3	556.782	0.181463	0.221478	0.819325	0.412601	0.999879
Hp1bp3	768.804	-0.247956	0.191714	-1.29336	0.195886	0.999879
Ddost	167.923	-0.212164	0.304739	-0.696214	0.486295	0.999879
Camk2n1	76.4228	0.399607	0.370815	1.07765	0.281192	0.999879
Micos10	597.836	-0.182926	0.201596	-0.90739	0.3642	0.999879
Capzb	344.463	0.109529	0.222138	0.493068	0.621964	0.999879
Akr7a5	73.7602	0.10397	0.381053	0.27285	0.784969	0.999879
Mrto4	224.913	-0.124754	0.250229	-0.49856	0.61809	0.999879
Ubr4	125.812	0.350821	0.303942	1.15424	0.248403	0.999879
Rcc2	627.478	0.013327	0.195802	0.0680636	0.945735	0.999879
Sdhb	555.998	-0.206087	0.23885	-0.862833	0.38823	0.999879
Mfap2	216.825	0.0993564	0.266995	0.372129	0.709797	0.999879
Szrd1	105.841	0.0177581	0.316886	0.0560393	0.955311	0.999879
Spen	246.409	-0.00814659	0.253028	-0.0321964	0.974315	0.999879
Prdm2	271.557	-0.152527	0.238133	-0.640514	0.521838	0.999879
Miip	123.72	0.368521	0.321581	1.14597	0.251809	0.999879
Mad2l2	85.8951	0.00676582	0.356222	0.0189933	0.984846	0.999879
Fbxo44	85.3311	0.160434	0.348967	0.45974	0.645703	0.999879
Mtor	114.152	0.206648	0.3162	0.653535	0.513411	0.999879
Exosc10	109.572	-0.232129	0.312282	-0.743333	0.45728	0.999879
Srm	79.8437	0.09973	0.361155	0.276142	0.782439	0.999879
Tardbp	364.379	-0.104353	0.219646	-0.475099	0.634717	0.999879
Pex14	155.793	0.399817	0.277725	1.43961	0.149977	0.999879
Cenps	89.6611	0.0210366	0.340683	0.0617484	0.950763	0.999879
Pgd	90.1399	-0.0511203	0.335683	-0.152288	0.87896	0.999879
Kif1b	694.309	0.0347006	0.198491	0.174822	0.861219	0.999879
Ube4b	269.085	0.0499189	0.238357	0.209429	0.834113	0.999879
Lzic	141.614	-0.219204	0.302856	-0.723788	0.469196	0.999879
Ctnnbip1	364.506	-0.137191	0.23073	-0.594595	0.552114	0.999879
Clstn1	89.8271	-0.301432	0.33771	-0.892577	0.372083	0.999879
Eno1	162.828	-0.295172	0.281283	-1.04938	0.294005	0.999879
Rere	1725.64	0.263165	0.195793	1.3441	0.178916	0.999879
Park7	856.91	-0.39388	0.237985	-1.65507	0.0979112	0.999879
Camta1	684.594	-0.00922231	0.196809	-0.0468593	0.962625	0.999879
Dnajc11	122.349	0.0400853	0.301782	0.132829	0.894329	0.999879
Thap3	95.4051	-0.0667275	0.339184	-0.19673	0.844039	0.999879
Acot7	114.743	0.283627	0.30931	0.916967	0.35916	0.999879
Rpl22	1908.15	-0.231736	0.171505	-1.35119	0.176633	0.999879
A430005L14Rik	77.4131	0.0912957	0.362908	0.251567	0.801376	0.999879
Lrrc47	92.3162	-0.112496	0.35745	-0.314717	0.752976	0.999879
Wrap73	89.7083	-0.174296	0.348928	-0.49952	0.617413	0.999879
Tprgl	167.953	-0.0557403	0.269536	-0.206801	0.836165	0.999879
Hes5	144.586	-0.283913	0.286238	-0.991877	0.321258	0.999879
Rer1	233.155	-0.456335	0.25416	-1.79546	0.07258	0.999879
Ski	125.68	0.260941	0.305759	0.853422	0.393425	0.999879
Faap20	170.041	0.222479	0.270377	0.822849	0.410594	0.999879
Gnb1	1366.35	0.315583	0.182279	1.73131	0.0833957	0.999879
Nadk	111.039	0.0672123	0.312452	0.215112	0.82968	0.999879
Slc35e2	85.3809	0.0876609	0.352563	0.248639	0.80364	0.999879
Cdk11b	313.257	-0.0570686	0.226018	-0.252496	0.800658	0.999879
Ssu72	295.341	-0.151203	0.227912	-0.663427	0.507057	0.999879
Mrpl20	675.571	-0.358304	0.211842	-1.69137	0.0907657	0.999879
Ccnl2	320.25	-0.0449626	0.223653	-0.201038	0.840669	0.999879
Aurkaip1	344.435	-0.10472	0.238459	-0.439155	0.660549	0.999879
Ints11	117.167	0.242187	0.310771	0.77931	0.435797	0.999879
Ube2j2	300.362	0.141329	0.227144	0.622199	0.533811	0.999879
Sdf4	114.015	0.139432	0.308785	0.451552	0.651592	0.999879
Agrn	111.61	-0.244347	0.334833	-0.729759	0.465537	0.999879
Noc2l	81.8733	-0.591183	0.357969	-1.65149	0.0986381	0.999879
Fam133b	261.065	0.00303688	0.252323	0.0120356	0.990397	0.999879
Gatad1	241.122	-0.108222	0.241643	-0.447857	0.654256	0.999879
Ankib1	151.228	-0.401047	0.29671	-1.35165	0.176488	0.999879
Krit1	258.734	-0.0323965	0.240111	-0.134923	0.892673	0.999879
Akap9	1055.05	-0.0834065	0.181377	-0.459851	0.645623	0.999879
Cyp51	209.713	-0.541304	0.299372	-1.80813	0.0705864	0.999879
Cdk14	587.943	-0.176763	0.203356	-0.869232	0.38472	0.999879
Sri	99.8232	-0.401786	0.369204	-1.08825	0.276485	0.999879
Adam22	84.2545	0.0899945	0.377085	0.238658	0.811371	0.999879
Dbf4	292.532	0.088559	0.235037	0.376788	0.706331	0.999879
Rundc3b	77.3918	0.00943552	0.380638	0.0247887	0.980224	0.999879
Dmtf1	211.791	-0.230883	0.261139	-0.884137	0.376622	0.999879
Gnai1	86.7653	-0.424046	0.354822	-1.19509	0.232051	0.999879
Magi2	702.999	-0.0797126	0.231699	-0.344035	0.73082	0.999879
Phtf2	162.11	0.0357699	0.287167	0.124561	0.900871	0.999879
Tmem60	128.896	0.0749797	0.296559	0.252832	0.800398	0.999879
Rsbn1l	199.138	-0.0219159	0.256812	-0.0853382	0.931993	0.999879
Ptpn12	215.141	0.19117	0.282018	0.677865	0.497857	0.999879
Armc10	151.854	-0.468132	0.281743	-1.66156	0.0966015	0.999879
Pmpcb	255.543	-0.139633	0.24177	-0.577543	0.563573	0.999879
Dnajc2	377.861	0.0766328	0.223391	0.343044	0.731566	0.999879
Psmc2	454.731	-0.123	0.211048	-0.582807	0.560023	0.999879
5031425E22Rik	205.236	-0.234442	0.279488	-0.838826	0.401567	0.999879
Kmt2e	697.834	0.0746742	0.199924	0.373512	0.708767	0.999879
Srpk2	563.153	0.0549735	0.197199	0.278772	0.78042	0.999879
Tomm7	603.936	-0.416622	0.204813	-2.03416	0.0419357	0.999879
Fam126a	192.971	-0.0777252	0.280197	-0.277394	0.781477	0.999879
Klhl7	553.058	0.186301	0.231513	0.804712	0.420986	0.999879
Cdk5	82.4151	-0.0868863	0.348516	-0.249303	0.803126	0.999879
Fastk	87.9999	-0.253001	0.35551	-0.711658	0.476677	0.999879
Agap3	143.635	0.171504	0.286958	0.597663	0.550065	0.999879
Abcf2	135.674	-0.0267055	0.288901	-0.0924385	0.92635	0.999879
Smarcd3	112.957	0.0492751	0.310839	0.158523	0.874045	0.999879
Nub1	98.2456	-0.208166	0.331134	-0.628647	0.52958	0.999879
Rheb	380.937	-0.204429	0.239118	-0.854931	0.392589	0.999879
Prkag2	90.122	0.43441	0.338223	1.28439	0.199006	0.999879
Kmt2c	458.216	-0.148834	0.218991	-0.679634	0.496736	0.999879
Dpp6	200.138	-0.326911	0.33234	-0.983664	0.325281	0.999879
Rbm33	250.154	-0.190048	0.239071	-0.794941	0.426648	0.999879
Nom1	76.666	-0.5296	0.358696	-1.47646	0.139821	0.999879
Ube3c	243.676	0.277869	0.244956	1.13436	0.256642	0.999879
Dnajb6	857.832	-0.0600908	0.185532	-0.323883	0.746026	0.999879
Tyms	234.258	-0.167003	0.24605	-0.678734	0.497306	0.999879
Hadha	163.162	-0.158139	0.271623	-0.582202	0.56043	0.999879
Hadhb	78.483	-0.0601686	0.376905	-0.159639	0.873166	0.999879
Cenpa	1892.89	-0.0850136	0.193389	-0.439599	0.660228	0.999879
Dpysl5	362.72	0.174165	0.232503	0.749087	0.453805	0.999879
Ost4	272.82	-0.0919557	0.23382	-0.393275	0.694116	0.999879
Preb	102.295	0.300207	0.322469	0.930966	0.351871	0.999879
Atraid	120.05	-0.393501	0.323381	-1.21684	0.223667	0.999879
Gtf3c2	143.176	0.0831131	0.293569	0.283112	0.777091	0.999879
Eif2b4	86.6577	0.373874	0.34487	1.0841	0.278319	0.999879
Snx17	174.165	0.0356947	0.267829	0.133274	0.893976	0.999879
Ppm1g	228.017	0.159524	0.246009	0.648446	0.516697	0.999879
Nrbp1	141.775	0.194975	0.287238	0.678793	0.497269	0.999879
Zfp512	125.663	0.277904	0.324218	0.857151	0.391362	0.999879
Gpn1	119.333	-0.0938188	0.307555	-0.305047	0.760331	0.999879
Slc4a1ap	73.7127	0.136021	0.385578	0.352771	0.72426	0.999879
Mrpl33	248.683	-0.109011	0.246278	-0.442634	0.65803	0.999879
Babam2	143.314	0.241893	0.314895	0.76817	0.442386	0.999879
Ppp1cb	460.162	0.263415	0.216547	1.21644	0.223819	0.999879
Yes1	91.7915	0.645312	0.343641	1.87786	0.0603997	0.999879
Prr14l	136.549	0.151204	0.293392	0.515366	0.606297	0.999879
Depdc5	112.087	0.244447	0.311635	0.7844	0.432806	0.999879
Ywhah	519.652	0.0970101	0.20111	0.482373	0.629541	0.999879
Ctbp1	508.83	0.137816	0.201451	0.684119	0.4939	0.999879
Maea	159.292	0.158974	0.277206	0.573487	0.566315	0.999879
Slbp	210.791	0.319473	0.261163	1.22327	0.221228	0.999879
Tacc3	495.636	0.108443	0.217024	0.499682	0.617299	0.999879
Nsd2	737.992	-0.228687	0.192073	-1.19063	0.233801	0.999879
Nelfa	109.291	0.0890551	0.31775	0.280268	0.779272	0.999879
Gm1673	876.17	-0.271644	0.195897	-1.38667	0.165543	0.999879
Haus3	91.7303	-0.398281	0.372796	-1.06836	0.285357	0.999879
Mxd4	113.17	0.496384	0.326303	1.52123	0.128201	0.999879
Rnf4	156.3	-0.12589	0.293901	-0.428341	0.668403	0.999879
Fam193a	368.574	0.293844	0.238303	1.23307	0.217549	0.999879
Add1	225.614	-0.0753193	0.260206	-0.28946	0.77223	0.999879
Nop14	105.612	0.149988	0.319207	0.469877	0.638443	0.999879
Htt	158.394	0.0980523	0.275993	0.355271	0.722387	0.999879
Rgs12	140.693	0.0176161	0.288763	0.0610054	0.951355	0.999879
Lrpap1	109.884	-0.173635	0.34175	-0.508078	0.611399	0.999879
Afap1	167.761	-0.182617	0.276631	-0.660146	0.50916	0.999879
Grpel1	271.784	-0.219909	0.25033	-0.878476	0.379686	0.999879
Tbc1d14	85.3001	-0.050088	0.34674	-0.144454	0.885142	0.999879
D5Ertd579e	154.264	0.313849	0.278426	1.12723	0.259647	0.999879
Mrfap1	760.744	-0.0797397	0.189163	-0.421541	0.67336	0.999879
Crmp1	849.21	0.227543	0.195023	1.16675	0.243313	0.999879
Stx18	120.226	-0.00830304	0.312913	-0.0265347	0.978831	0.999879
Nsg1	629.731	-0.0849503	0.205675	-0.413031	0.679584	0.999879
Lyar	263.451	-0.108953	0.250655	-0.434672	0.663801	0.999879
Tmem128	181.591	-0.157689	0.268418	-0.587473	0.556886	0.999879
Zfp518b	116.908	0.0887552	0.304546	0.291434	0.770719	0.999879
Rab28	180.623	0.0101871	0.262565	0.0387985	0.969051	0.999879
Bod1l	369.007	0.179194	0.223099	0.803202	0.421858	0.999879
Fbxl5	89.71	-0.167944	0.338204	-0.496576	0.619488	0.999879
Prom1	92.4289	0.0413966	0.339109	0.122075	0.90284	0.999879
Qdpr	74.4124	0.281763	0.380112	0.741263	0.458534	0.999879
Med28	462.223	-0.0800504	0.214918	-0.37247	0.709543	0.999879
Ncapg	164.816	0.0797739	0.277944	0.287014	0.774101	0.999879
Lcorl	603.538	-0.0187716	0.218234	-0.086016	0.931454	0.999879
Slit2	148	0.289051	0.317223	0.911192	0.362194	0.999879
Adgra3	124.362	-0.0507655	0.298309	-0.170178	0.86487	0.999879
Dhx15	345.29	-0.0668692	0.233992	-0.285775	0.77505	0.999879
Anapc4	179.064	0.0508877	0.273149	0.1863	0.852209	0.999879
Rbpj	338.941	-0.123432	0.229574	-0.537655	0.590815	0.999879
Tbc1d19	78.375	0.195134	0.381506	0.511484	0.609012	0.999879
Pgm2	88.5571	0.033702	0.339063	0.0993975	0.920823	0.999879
Tbc1d1	88.2171	0.12006	0.34136	0.35171	0.725056	0.999879
Klhl5	128.854	-0.311318	0.311242	-1.00024	0.317192	0.999879
Rfc1	143.944	0.104495	0.286581	0.364628	0.715389	0.999879
Rpl9	5104.96	-0.275276	0.188406	-1.46108	0.143993	0.999879
Lias	120.512	-0.106108	0.306299	-0.34642	0.729027	0.999879
Ugdh	87.4808	-0.235324	0.353319	-0.66604	0.505386	0.999879
Smim14	208.641	0.111619	0.253945	0.439541	0.66027	0.999879
Ube2k	530.207	-0.00401069	0.200421	-0.0200113	0.984034	0.999879
Pds5a	304.264	0.076206	0.227209	0.3354	0.737323	0.999879
N4bp2	180.78	-0.189909	0.263227	-0.721464	0.470624	0.999879
Apbb2	174.953	0.161167	0.26654	0.604663	0.545403	0.999879
Uchl1	832.612	0.154087	0.190934	0.807018	0.419656	0.999879
Tmem33	147.502	0.0400524	0.294719	0.1359	0.8919	0.999879
Slc30a9	163.258	-0.261257	0.278007	-0.939751	0.347345	0.999879
Atp8a1	113.406	-0.608807	0.310725	-1.95931	0.0500765	0.999879
Commd8	154.512	-0.154023	0.284576	-0.541239	0.588343	0.999879
Slain2	201.066	-0.09949	0.257284	-0.386692	0.698984	0.999879
Fryl	291.635	0.0485356	0.228662	0.212259	0.831905	0.999879
Ociad1	163.806	-0.272627	0.279329	-0.976006	0.329061	0.999879
Dcun1d4	114.167	-0.259205	0.310303	-0.835329	0.403533	0.999879
Usp46	91.907	-0.0766188	0.346859	-0.220894	0.825175	0.999879
Fip1l1	331.015	-0.0694079	0.224774	-0.30879	0.757481	0.999879
Chic2	412.641	-0.396629	0.220297	-1.80043	0.0717933	0.999879
Gsx2	80.7036	-0.851118	0.359893	-2.36492	0.018034	0.999879
Tmem165	196.101	-0.0570633	0.25765	-0.221476	0.824722	0.999879
Clock	113.407	0.1685	0.335786	0.501808	0.615803	0.999879
Exoc1	100.531	-0.108019	0.325439	-0.331919	0.739951	0.999879
C530008M17Rik	844.168	0.104139	0.242321	0.429759	0.667371	0.999879
Paics	352.402	-0.111802	0.26331	-0.424604	0.671125	0.999879
Srp72	255.364	-0.0700908	0.24132	-0.290447	0.771474	0.999879
Polr2b	193.682	-0.377048	0.270971	-1.39147	0.164082	0.999879
Adgrl3	297.828	-0.411504	0.271209	-1.5173	0.129192	0.999879
Epha5	403.15	-0.575093	0.22746	-2.52832	0.0114609	0.999879
Cenpc1	274.788	-0.291646	0.235105	-1.2405	0.214792	0.999879
Uba6	127.491	-0.165077	0.302231	-0.546194	0.584933	0.999879
Ythdc1	561.651	0.0380798	0.203343	0.187269	0.85145	0.999879
Utp3	295.649	-0.216901	0.23198	-0.935002	0.349788	0.999879
Rufy3	648.419	-0.0344232	0.196794	-0.17492	0.861143	0.999879
Grsf1	142.433	-0.223315	0.293565	-0.760701	0.446836	0.999879
Mob1b	130.399	0.00228555	0.296281	0.00771413	0.993845	0.999879
Dck	151.276	-0.0791522	0.286213	-0.27655	0.782125	0.999879
Ankrd17	349.136	0.0237513	0.231152	0.102752	0.91816	0.999879
Mthfd2l	261.903	-0.152749	0.254378	-0.600481	0.548186	0.999879
Rchy1	116.774	0.328874	0.312631	1.05196	0.29282	0.999879
G3bp2	613.44	0.179409	0.194744	0.921253	0.356918	0.999879
Uso1	111.476	0.0483685	0.314716	0.153689	0.877855	0.999879
Nup54	135.311	-0.271165	0.290145	-0.934586	0.350002	0.999879
Scarb2	97.0083	-0.11651	0.328806	-0.354344	0.723081	0.999879
Shroom3	82.5592	0.184229	0.349123	0.527691	0.597714	0.999879
2025-09-11	475.584	-0.110665	0.207541	-0.533218	0.593883	0.999879
Ccni	370.446	0.0121744	0.215813	0.0564119	0.955014	0.999879
Ccng2	196.747	0.0119551	0.256119	0.0466778	0.96277	0.999879
Cnot6l	192.509	-0.0118942	0.257592	-0.0461745	0.963171	0.999879
Mrpl1	91.7396	-0.282925	0.333446	-0.848487	0.396167	0.999879
Hnrnpd	1592.84	0.0340906	0.173721	0.196238	0.844424	0.999879
Hnrnpdl	1085.54	-0.139598	0.202288	-0.690094	0.490135	0.999879
Sec31a	75.1728	-0.0630444	0.365341	-0.172563	0.862995	0.999879
5430416N02Rik	136.829	-0.460096	0.290682	-1.58282	0.113463	0.999879
Cops4	353.842	0.134419	0.221503	0.606848	0.543952	0.999879
Mrps18c	223.719	-0.0816282	0.251668	-0.324349	0.745674	0.999879
Wdfy3	400.881	0.00715701	0.214393	0.0333827	0.973369	0.999879
Mapk10	730.464	0.0348291	0.500396	0.0696032	0.94451	0.999879
BC005561	193.77	-0.0344838	0.257182	-0.134084	0.893336	0.999879
Lrrc8d	199.259	-0.00513293	0.255753	-0.0200699	0.983988	0.999879
Zfp326	521.644	-0.130342	0.20438	-0.637744	0.52364	0.999879
Zfp644	418.308	-0.126071	0.213114	-0.591566	0.554141	0.999879
Evi5	128.627	0.0440964	0.303426	0.145329	0.884451	0.999879
Rpl5	2626.62	0.413824	0.437127	0.946691	0.343796	0.999879
Mtf2	496.16	0.233228	0.218206	1.06884	0.285141	0.999879
Tmed5	94.3067	-0.101263	0.330179	-0.30669	0.759079	0.999879
Ccdc18	113.463	-0.174128	0.309588	-0.562449	0.57381	0.999879
Pcgf3	190.93	0.132882	0.274607	0.483899	0.628458	0.999879
Chfr	152.629	-0.150691	0.299335	-0.503419	0.61467	0.999879
Pgam5	86.0791	0.121189	0.343286	0.353027	0.724068	0.999879
Fbrsl1	331.586	0.339171	0.240037	1.41299	0.157658	0.999879
Ep400	337.885	0.0147602	0.223874	0.0659311	0.947433	0.999879
Ulk1	95.0517	-0.147602	0.348342	-0.423729	0.671764	0.999879
Ttc28	717.562	0.031036	0.245653	0.126341	0.899462	0.999879
Pitpnb	220.416	-0.0282181	0.253603	-0.111269	0.911403	0.999879
Mn1	262.004	0.448286	0.239879	1.8688	0.0616506	0.999879
E130006D01Rik	210.992	-0.165724	0.255333	-0.649052	0.516305	0.999879
Miat	272.099	0.386124	0.623248	0.619534	0.535564	0.999879
Sart3	126.218	0.0383962	0.302501	0.126929	0.898996	0.999879
Iscu	158.914	-0.0788694	0.276958	-0.284771	0.77582	0.999879
Coro1c	293.412	0.167719	0.234863	0.714113	0.475157	0.999879
Svop	205.693	0.279935	0.279184	1.00269	0.31601	0.999879
Ube3b	80.9916	0.0048014	0.368295	0.0130369	0.989598	0.999879
Mvk	105.424	-0.0937362	0.338947	-0.276551	0.782125	0.999879
Fam222a	158.861	0.428258	0.295463	1.44944	0.147214	0.999879
Git2	76.8387	0.0196858	0.368749	0.0533854	0.957425	0.999879
Ankrd13a	108.031	-0.00837109	0.324626	-0.0257868	0.979427	0.999879
1500011B03Rik	216.571	-0.0495134	0.252432	-0.196145	0.844496	0.999879
2210016L21Rik	153.686	-0.0281777	0.289042	-0.0974868	0.92234	0.999879
Sppl3	284.908	0.282762	0.261223	1.08245	0.279051	0.999879
Pop5	140.761	-0.130483	0.312292	-0.417823	0.676076	0.999879
Rnf10	182.914	-0.645635	0.288178	-2.2404	0.0250649	0.999879
Coq5	95.3976	0.126598	0.332524	0.380718	0.703413	0.999879
Dynll1	5170.2	-0.0757805	0.172038	-0.440487	0.659585	0.999879
Srsf9	523.077	-0.57731	0.253319	-2.27898	0.0226683	0.999879
Triap1	105.482	0.038742	0.326554	0.118639	0.905561	0.999879
Cox6a1	733.776	0.0865085	0.192032	0.450491	0.652357	0.999879
Msi1	296.14	-0.121954	0.2273	-0.536532	0.591591	0.999879
Rplp0	5011.17	-0.140388	0.192674	-0.72863	0.466228	0.999879
Gcn1	112.318	0.192958	0.319686	0.603588	0.546118	0.999879
Rab35	88.2016	-0.118853	0.339373	-0.350213	0.726179	0.999879
Cit	140.855	0.263255	0.287387	0.91603	0.359651	0.999879
Srrm4	609.706	0.0388509	0.208791	0.186076	0.852386	0.999879
Suds3	213.732	0.104405	0.249039	0.419233	0.675046	0.999879
Taok3	89.7279	-0.246358	0.348475	-0.706961	0.479591	0.999879
Pebp1	1773.98	-0.206275	0.215056	-0.95917	0.337473	0.999879
Wsb2	117.266	0.0784929	0.313134	0.250668	0.802071	0.999879
Rfc5	103.108	0.189608	0.324382	0.58452	0.558871	0.999879
Fbxo21	222.418	-0.0530386	0.248553	-0.21339	0.831023	0.999879
Fbxw8	93.9721	0.0301546	0.331589	0.0909398	0.92754	0.999879
Med13l	259.82	0.319553	0.241155	1.32509	0.185141	0.999879
Ddx54	100.107	0.254826	0.323206	0.788432	0.430444	0.999879
Ptpn11	154.206	-0.249423	0.285477	-0.873707	0.382278	0.999879
Rpl6	3506.04	-0.129556	0.169244	-0.765498	0.443975	0.999879
Hectd4	233.243	0.114311	0.257911	0.44322	0.657607	0.999879
Trafd1	112.191	0.322133	0.310688	1.03684	0.299811	0.999879
Naa25	81.9409	0.0430975	0.350582	0.122931	0.902161	0.999879
Erp29	344.468	-0.296656	0.239115	-1.24064	0.214738	0.999879
Aldh2	85.8579	0.166019	0.343643	0.483116	0.629014	0.999879
Atxn2	275.977	-0.192625	0.23147	-0.832181	0.405307	0.999879
Pheta1	85.781	0.228061	0.357619	0.637721	0.523655	0.999879
Cux2	127.572	0.583976	0.332709	1.75522	0.0792223	0.999879
Ppp1cc	648.351	0.115331	0.197004	0.585422	0.558264	0.999879
Vps29	312.58	-0.233494	0.2388	-0.977783	0.328182	0.999879
Fam216a	145.677	-0.143467	0.293802	-0.488312	0.625329	0.999879
Gpn3	92.0424	-0.218419	0.349933	-0.624174	0.532513	0.999879
Arpc3	700.736	-0.270154	0.198596	-1.36032	0.173729	0.999879
Anapc7	112.919	0.00961701	0.314909	0.030539	0.975637	0.999879
Atp2a2	261.142	-0.47875	0.259607	-1.84413	0.0651637	0.999879
Ift81	109.317	-0.0266292	0.352444	-0.0755558	0.939773	0.999879
Anapc5	677.144	0.326	0.192143	1.69665	0.0897621	0.999879
Rnf34	166.433	0.225128	0.27094	0.830915	0.406022	0.999879
Kdm2b	220.131	0.214238	0.248156	0.86332	0.387962	0.999879
Setd1b	176.75	0.101776	0.266185	0.38235	0.702202	0.999879
Psmd9	152.367	-0.182099	0.296828	-0.613481	0.539558	0.999879
Bcl7a	412.809	0.0738598	0.212851	0.347003	0.728589	0.999879
Mlxip	75.457	0.219019	0.373488	0.586415	0.557596	0.999879
Diablo	136.282	0.533713	0.290047	1.84009	0.0657546	0.999879
Clip1	187.914	0.00845329	0.268857	0.0314416	0.974917	0.999879
Zcchc8	179.421	-0.257964	0.270363	-0.954139	0.340013	0.999879
Rsrc2	792.774	-0.0982656	0.190798	-0.515023	0.606537	0.999879
Kntc1	78.9462	0.202399	0.362885	0.557748	0.577016	0.999879
Denr	367.406	-0.0572014	0.215806	-0.265059	0.790964	0.999879
Vps37b	106.594	0.114898	0.317878	0.361453	0.717761	0.999879
Arl6ip4	160.948	0.0350633	0.278083	0.126089	0.899661	0.999879
Mphosph9	114.2	0.245256	0.33764	0.726384	0.467603	0.999879
2810006K23Rik	73.9956	-0.0690382	0.37039	-0.186393	0.852137	0.999879
Sbno1	352.363	0.186636	0.236229	0.790065	0.42949	0.999879
Kmt5a	421.814	0.0259649	0.214077	0.121288	0.903463	0.999879
Snrnp35	78.64	-0.426575	0.360565	-1.18307	0.23678	0.999879
Tmed2	323.889	-0.0386607	0.235512	-0.164156	0.869608	0.999879
Ddx55	79.8523	0.244782	0.356894	0.685867	0.492797	0.999879
Eif2b1	95.2412	-0.140806	0.330545	-0.425981	0.670121	0.999879
Zfp664	327.154	-0.422599	0.229111	-1.84452	0.0651077	0.999879
Ncor2	95.8904	-0.0418036	0.334306	-0.125046	0.900487	0.999879
Ubc	1167.66	0.380175	0.186514	2.03832	0.0415176	0.999879
Ran	3641.47	-0.145204	0.180213	-0.805736	0.420395	0.999879
Sfswap	198.376	0.181835	0.255982	0.710345	0.47749	0.999879
Mrps17	324.905	-0.248475	0.265185	-0.936989	0.348764	0.999879
Nipsnap2	98.0848	0.0878504	0.32997	0.266238	0.790056	0.999879
Psph	90.0777	-0.417045	0.340808	-1.22369	0.221067	0.999879
Cct6a	1141.27	-0.0634877	0.179892	-0.35292	0.724148	0.999879
Chchd2	3988.15	-0.249144	0.204241	-1.21985	0.222521	0.999879
Vkorc1l1	95.6396	0.24971	0.335462	0.744376	0.456649	0.999879
Crcp	115.562	-0.0903083	0.306623	-0.294525	0.768357	0.999879
Sbds	100.967	-0.20822	0.322778	-0.645088	0.51887	0.999879
Auts2	6169.46	0.451406	0.180136	2.50592	0.0122133	0.999879
Gm42439	102.225	0.30463	0.331891	0.917863	0.358691	0.999879
Castor2	169.681	0.120518	0.315093	0.382484	0.702103	0.999879
Gtf2i	423.518	0.208729	0.216489	0.964154	0.334969	0.999879
Gtf2ird1	181.51	0.291448	0.268947	1.08366	0.278514	0.999879
Clip2	112.802	-0.0869181	0.311957	-0.278622	0.780535	0.999879
Rfc2	205.081	0.185107	0.285302	0.648811	0.516461	0.999879
Eif4h	453.89	0.119608	0.206895	0.578109	0.563191	0.999879
Bud23	145.426	-0.144972	0.306739	-0.472625	0.636481	0.999879
Vps37d	80.7691	-0.536538	0.351255	-1.52749	0.126639	0.999879
Bcl7b	87.1841	-0.23689	0.346471	-0.683722	0.494151	0.999879
Baz1b	388.338	0.082969	0.216031	0.38406	0.700934	0.999879
Pom121	144.455	-0.126887	0.290515	-0.436767	0.662281	0.999879
Hip1	132.626	0.32418	0.305381	1.06156	0.288437	0.999879
Por	123.953	0.0367123	0.309461	0.118633	0.905566	0.999879
Mdh2	942.476	0.0627106	0.189202	0.331448	0.740306	0.999879
Srrm3	243.059	0.182764	0.279278	0.654417	0.512843	0.999879
Ywhag	551.675	-0.117576	0.197883	-0.594167	0.552401	0.999879
Polr2j	568.834	-0.227836	0.205613	-1.10808	0.267827	0.999879
Lrwd1	82.6909	0.362919	0.349247	1.03915	0.298736	0.999879
Prkrip1	162.526	-0.115009	0.271231	-0.424026	0.671546	0.999879
Cux1	691.794	0.21498	0.194646	1.10447	0.269391	0.999879
Gm16599	97.4798	0.0240594	0.325734	0.0738619	0.94112	0.999879
Ift22	87.577	0.245691	0.353871	0.694296	0.487497	0.999879
Fis1	720.186	-0.365841	0.218734	-1.67254	0.0944175	0.999879
Znhit1	254.898	0.15489	0.239143	0.647689	0.517186	0.999879
Ap1s1	275.65	0.0972089	0.23542	0.412917	0.679668	0.999879
Srrt	305.716	-0.0645121	0.228893	-0.281844	0.778063	0.999879
Pop7	158.808	-0.36142	0.275472	-1.312	0.189519	0.999879
Gnb2	1250.81	0.0119317	0.197942	0.0602789	0.951933	0.999879
Actl6b	96.1443	0.0386829	0.343733	0.112537	0.910397	0.999879
Nyap1	74.1494	0.0559856	0.373086	0.150061	0.880716	0.999879
Ppp1r35	217.047	-0.187595	0.290981	-0.644698	0.519123	0.999879
Zkscan1	259.294	-0.45734	0.238084	-1.92091	0.0547426	0.999879
Zscan21	134.7	0.254947	0.335038	0.760948	0.446688	0.999879
Zfp113	143.109	0.29265	0.296994	0.985374	0.32444	0.999879
Cops6	370.259	0.16098	0.217034	0.741723	0.458255	0.999879
Mcm7	326.198	0.204708	0.225292	0.908636	0.363542	0.999879
Taf6	107.433	0.410005	0.316489	1.29548	0.195156	0.999879
Lamtor4	186.294	-0.0636095	0.278445	-0.228445	0.8193	0.999879
Zfp157	162.269	-0.0368197	0.281079	-0.130994	0.89578	0.999879
Zfp68	182.952	-0.0671445	0.261866	-0.256408	0.797636	0.999879
Get4	73.5205	0.0722959	0.364742	0.198211	0.84288	0.999879
Cox19	262.793	0.0563693	0.255363	0.220742	0.825293	0.999879
Psmg3	127.605	-0.261784	0.313956	-0.833821	0.404382	0.999879
Mad1l1	135.111	0.385116	0.302442	1.27335	0.202892	0.999879
Eif3b	168.796	0.0288507	0.28143	0.102515	0.918348	0.999879
Ttyh3	178.941	-0.194197	0.265757	-0.730731	0.464943	0.999879
Gna12	99.8634	0.241774	0.32592	0.741821	0.458196	0.999879
Sdk1	111.739	0.129747	0.362372	0.358049	0.720306	0.999879
Wipi2	76.1404	0.171732	0.362291	0.474017	0.635487	0.999879
Tnrc18	432.735	0.00368516	0.219536	0.0167861	0.986607	0.999879
Actb	13196.9	0.30747	0.161789	1.90044	0.0573756	0.999879
Fscn1	843.219	0.207361	0.198241	1.046	0.29556	0.999879
Rnf216	180.85	0.131638	0.265929	0.49501	0.620593	0.999879
E130309D02Rik	81.5782	0.140139	0.361436	0.387727	0.698218	0.999879
Kdelr2	109.65	0.0163522	0.356918	0.0458149	0.963458	0.999879
Rac1	342.018	0.129101	0.231309	0.558133	0.576754	0.999879
Usp42	78.7065	0.106908	0.357916	0.298696	0.765172	0.999879
Aimp2	81.7037	-0.0311977	0.362554	-0.0860498	0.931427	0.999879
Ccz1	222.93	0.177395	0.247906	0.715574	0.474254	0.999879
Lmtk2	102.881	0.446921	0.326922	1.36706	0.171608	0.999879
Bri3	706.774	-0.317039	0.202644	-1.56451	0.117697	0.999879
Trrap	218.555	0.00797274	0.247359	0.0322315	0.974287	0.999879
Arpc1a	553.449	-0.143484	0.219079	-0.654943	0.512505	0.999879
Pdap1	958.292	0.0985528	0.190872	0.516328	0.605625	0.999879
Bud31	263.677	0.16941	0.241063	0.702762	0.482204	0.999879
Atp5j2	1035.34	-0.303029	0.180885	-1.67526	0.0938829	0.999879
Rpl21	3634.11	-0.0610241	0.164847	-0.370187	0.711243	0.999879
Gtf3a	99.2123	-0.187659	0.358095	-0.524047	0.600246	0.999879
Polr1d	401.23	-0.273125	0.249885	-1.093	0.274393	0.999879
Pan3	221.668	0.121943	0.262947	0.463755	0.642823	0.999879
Pomp	819.401	-0.245882	0.202609	-1.21358	0.22491	0.999879
Ubl3	138.33	0.157203	0.295571	0.531863	0.594821	0.999879
Katnal1	111.1	0.171991	0.331865	0.518257	0.604279	0.999879
Hmgb1	6513.31	-0.205735	0.16482	-1.24824	0.211942	0.999879
Uspl1	84.086	-0.299803	0.367891	-0.814924	0.415116	0.999879
Hsph1	164.135	-0.168858	0.274323	-0.615547	0.538194	0.999879
Fry	174.957	0.542201	0.287652	1.88492	0.0594408	0.999879
N4bp2l2	278.81	-0.0153348	0.232135	-0.0660595	0.94733	0.999879
Pds5b	336.097	0.104536	0.223066	0.468634	0.639331	0.999879
Rfc3	259.23	0.132989	0.235714	0.564194	0.572622	0.999879
Vps50	106.479	0.13516	0.322727	0.418805	0.675359	0.999879
Bet1	76.8194	-0.151139	0.368433	-0.410222	0.681643	0.999879
Casd1	114.62	0.03813	0.307688	0.123924	0.901375	0.999879
Sgce	251.402	0.329175	0.287518	1.14488	0.252257	0.999879
Peg10	138.705	-0.683937	0.345403	-1.98012	0.0476906	0.999879
Ppp1r9a	383.022	0.142574	0.258649	0.551227	0.581478	0.999879
Asb4	158.702	0.300107	0.345168	0.869451	0.384601	0.999879
Slc25a13	104.294	0.307652	0.331903	0.926935	0.35396	0.999879
Sem1	1710.01	-0.233647	0.175684	-1.32993	0.183542	0.999879
Dlx6os1	3799.01	0.0576973	0.21159	0.272684	0.785096	0.999879
Dlx6	173.896	-0.00434637	0.265376	-0.0163782	0.986933	0.999879
Dlx5	980.399	-0.00721395	0.182604	-0.039506	0.968487	0.999879
Rpa3	203.397	-0.281213	0.262566	-1.07102	0.284161	0.999879
Umad1	117.568	0.157468	0.306328	0.514048	0.607218	0.999879
Glcci1	318.928	0.36782	0.240415	1.52994	0.126033	0.999879
Nxph1	185.215	0.496555	0.319323	1.55502	0.11994	0.999879
Ndufa4	1664.24	-0.147016	0.17821	-0.82496	0.409395	0.999879
Phf14	781.914	0.0160748	0.190644	0.0843182	0.932803	0.999879
Thsd7a	269.606	-0.343637	0.293044	-1.17265	0.240937	0.999879
Bmt2	151.8	0.0865792	0.289596	0.298965	0.764967	0.999879
Foxp2	181.575	-0.0919017	0.263107	-0.349294	0.726868	0.999879
Capza2	517.52	-0.0219799	0.222707	-0.0986942	0.921381	0.999879
St7	318.181	-0.299581	0.232125	-1.2906	0.196841	0.999879
Cttnbp2	106.898	0.191473	0.325638	0.587993	0.556537	0.999879
Lsm8	611.619	0.00129254	0.202373	0.00638692	0.994904	0.999879
Kcnd2	245.383	-0.322664	0.292566	-1.10288	0.27008	0.999879
Ing3	76.2663	-0.261851	0.359067	-0.729254	0.465846	0.999879
Ptprz1	459.507	-0.495855	0.243927	-2.0328	0.0420728	0.999879
Ndufa5	323.069	-0.198231	0.224318	-0.883704	0.376856	0.999879
Wasl	284.624	-0.209602	0.231184	-0.906647	0.364593	0.999879
Zfp800	96.3451	-0.125292	0.330192	-0.379451	0.704353	0.999879
Arf5	758.73	-0.331166	0.269486	-1.22888	0.219117	0.999879
Snd1	174.736	-0.0737164	0.268724	-0.27432	0.783838	0.999879
Rbm28	216.52	-0.203161	0.24938	-0.814664	0.415264	0.999879
Calu	118.875	0.0283963	0.318545	0.0891437	0.928968	0.999879
Atp6v1f	436.949	-0.154276	0.214836	-0.718113	0.472688	0.999879
Tnpo3	264.628	0.260193	0.247102	1.05298	0.292351	0.999879
Smo	147.037	0.14404	0.293293	0.491111	0.623348	0.999879
Ahcyl2	104.78	0.0638074	0.339855	0.187749	0.851074	0.999879
Nrf1	365.121	0.120985	0.243445	0.496972	0.619209	0.999879
Ube2h	474.56	0.10336	0.213107	0.485015	0.627665	0.999879
Zc3hc1	83.6186	0.446347	0.354971	1.25742	0.208602	0.999879
Klhdc10	569.394	0.278135	0.239019	1.16365	0.244565	0.999879
Mest	460.43	0.342785	0.215111	1.59353	0.111042	0.999879
Copg2	220.088	0.319987	0.275217	1.16267	0.244963	0.999879
Mkln1	275.954	-0.045679	0.239072	-0.191068	0.848472	0.999879
Plxna4	243.194	0.00145619	0.252243	0.00577299	0.995394	0.999879
Chchd3	434.227	0.0347298	0.207502	0.16737	0.867079	0.999879
Exoc4	775.426	0.413381	0.20445	2.02192	0.0431846	0.999879
Akr1b3	232.451	-0.0335811	0.245412	-0.136835	0.891161	0.999879
Bpgm	263.37	0.0812751	0.238287	0.341081	0.733043	0.999879
Cald1	366.817	0.292536	0.256291	1.14142	0.253696	0.999879
Cnot4	353.413	-0.00354962	0.228483	-0.0155356	0.987605	0.999879
Nup205	109.98	-0.229178	0.313005	-0.732185	0.464056	0.999879
1810058I24Rik	275.199	-0.180189	0.247845	-0.727023	0.467212	0.999879
Mtpn	302.455	-0.132381	0.226897	-0.583443	0.559595	0.999879
Ptn	140.834	-0.398435	0.769755	-0.517612	0.604729	0.999879
Dgki	187.359	0.195216	0.271044	0.720238	0.471379	0.999879
Trim24	397.585	-0.308267	0.220856	-1.39578	0.162781	0.999879
D630045J12Rik	203.91	-0.0366541	0.276274	-0.132673	0.894452	0.999879
Ubn2	683.08	0.294651	0.23021	1.27992	0.200573	0.999879
Fmc1	190.218	-0.51851	0.262483	-1.97541	0.0482221	0.999879
Luc7l2	800.979	0.0429588	0.186332	0.23055	0.817665	0.999879
Hipk2	711.719	0.243388	0.24061	1.01155	0.311755	0.999879
Kdm7a	212.144	0.251386	0.28732	0.874935	0.381609	0.999879
Mkrn1	279.085	-0.0190645	0.230868	-0.0825775	0.934187	0.999879
Dennd2a	89.5423	0.46968	0.345026	1.36129	0.173423	0.999879
Ndufb2	253.235	-0.26813	0.242366	-1.1063	0.268595	0.999879
Braf	235.826	0.311932	0.273387	1.14099	0.253874	0.999879
Mrps33	749.624	-0.144896	0.194368	-0.745473	0.455986	0.999879
Tmem178b	222.141	-0.335868	0.285041	-1.17832	0.23867	0.999879
Ssbp1	446.641	-0.0345457	0.214549	-0.161015	0.872081	0.999879
Casp2	73.9488	0.0605359	0.375296	0.161302	0.871856	0.999879
Tcaf1	567.941	0.094361	0.244845	0.385391	0.699947	0.999879
Cul1	283.578	-0.202616	0.229935	-0.881189	0.378216	0.999879
Ezh2	1375.44	0.109802	0.176225	0.623077	0.533234	0.999879
Pdia4	153.709	0.095589	0.283965	0.336623	0.736401	0.999879
Zfp398	76.8744	0.347885	0.363645	0.956661	0.338738	0.999879
Zfp282	78.6024	0.278797	0.355305	0.78467	0.432647	0.999879
Atp6v0e2	95.7233	0.106541	0.334745	0.318276	0.750276	0.999879
Malsu1	172.115	-0.269139	0.276708	-0.972646	0.330729	0.999879
Igf2bp3	732.353	0.254144	0.208389	1.21957	0.22263	0.999879
Tra2a	734.653	0.278977	0.209908	1.32905	0.183833	0.999879
Npy	153.818	-0.0213403	0.31974	-0.0667426	0.946787	0.999879
Mpp6	326.082	-0.0691769	0.228301	-0.303008	0.761884	0.999879
Gsdme	102.158	-0.23801	0.327329	-0.727127	0.467148	0.999879
Cycs	583.807	-0.0636949	0.196504	-0.32414	0.745832	0.999879
Hnrnpa2b1	3262.54	-0.0325349	0.192899	-0.168662	0.866062	0.999879
Cbx3	1501.68	0.127697	0.173766	0.734879	0.462413	0.999879
Snx10	77.8181	-0.214139	0.361536	-0.592305	0.553647	0.999879
Hibadh	86.4351	0.1684	0.361119	0.466329	0.64098	0.999879
Tax1bp1	585.336	-0.11943	0.206926	-0.577164	0.563828	0.999879
Jazf1	229.68	0.460008	0.254325	1.80874	0.0704911	0.999879
Chn2	107.525	-0.410449	0.340956	-1.20382	0.228659	0.999879
Scrn1	152.842	-0.0553134	0.277218	-0.19953	0.841848	0.999879
Plekha8	96.5257	-0.449322	0.335817	-1.338	0.180897	0.999879
Gars	209.118	0.264664	0.252969	1.04623	0.295456	0.999879
Pde1c	79.6475	-0.0425589	0.418743	-0.101635	0.919047	0.999879
Lsm5	605.722	-0.199091	0.194938	-1.02131	0.30711	0.999879
Avl9	216.636	0.0431913	0.260465	0.165824	0.868296	0.999879
Kbtbd2	108.873	-0.339066	0.341054	-0.994172	0.320139	0.999879
Nt5c3	88.2385	0.144772	0.34862	0.415272	0.677943	0.999879
Lancl2	80.4736	-0.257858	0.352051	-0.732446	0.463897	0.999879
Vopp1	99.5599	0.234799	0.323689	0.725385	0.468216	0.999879
Ccser1	1656.21	0.129546	0.580547	0.223145	0.823423	0.999879
Smarcad1	567.5	-0.0585568	0.201115	-0.291161	0.770928	0.999879
Mad2l1	241.35	0.0588915	0.243091	0.242261	0.808578	0.999879
Serbp1	1760.85	0.0386515	0.172571	0.223975	0.822776	0.999879
Krcc1	83.2495	0.0920964	0.358714	0.25674	0.797379	0.999879
Rmnd5a	123.376	0.176855	0.320172	0.552375	0.580692	0.999879
Rnf103	73.8465	-0.223458	0.365573	-0.611254	0.541031	0.999879
Chmp3	119.11	0.122013	0.304171	0.401133	0.688322	0.999879
Kdm3a	148.168	-0.0130337	0.280149	-0.0465241	0.962893	0.999879
Reep1	85.2362	-0.326659	0.346552	-0.942596	0.345888	0.999879
Mrpl35	131.568	-0.182437	0.301225	-0.60565	0.544747	0.999879
Immt	310.335	-0.129569	0.234208	-0.553224	0.58011	0.999879
Ptcd3	121.593	-0.393428	0.309861	-1.26969	0.204194	0.999879
Usp39	129.09	0.279256	0.302584	0.922905	0.356057	0.999879
Rnf181	85.5906	0.31952	0.344849	0.926549	0.354161	0.999879
Mat2a	573.067	0.31846	0.200643	1.5872	0.112468	0.999879
Kcmf1	280.067	0.124865	0.24264	0.51461	0.606825	0.999879
Suclg1	346.13	-0.234559	0.248433	-0.944155	0.345091	0.999879
Ctnna2	2951	0.174622	0.214643	0.813544	0.415906	0.999879
Mrpl19	125.357	-0.16035	0.304918	-0.525879	0.598972	0.999879
Pole4	80.5612	-0.151472	0.357172	-0.424088	0.671502	0.999879
Mrpl53	397.511	-0.240984	0.226934	-1.06191	0.288277	0.999879
Wbp1	397.498	0.32875	0.212656	1.54592	0.122123	0.999879
Dctn1	109.445	0.214214	0.317363	0.674982	0.499687	0.999879
Bola3	85.216	-0.118746	0.343262	-0.345934	0.729392	0.999879
Tet3	464.822	0.360554	0.215471	1.67333	0.094262	0.999879
Dguok	93.4125	-0.0268576	0.341956	-0.0785411	0.937398	0.999879
Tex261	97.695	0.13356	0.349661	0.381971	0.702483	0.999879
Nagk	73.8578	-0.461967	0.370145	-1.24807	0.212005	0.999879
Paip2b	116.308	-0.364902	0.305825	-1.19317	0.232801	0.999879
Zfp638	650.017	-0.166542	0.191936	-0.867696	0.385561	0.999879
Exoc6b	334.211	0.239478	0.246297	0.972314	0.330894	0.999879
Cct7	1115.78	-0.0200715	0.189318	-0.10602	0.915566	0.999879
Alms1	123.468	0.366583	0.320854	1.14252	0.253237	0.999879
Dusp11	187.836	-0.388283	0.263201	-1.47523	0.14015	0.999879
Add2	267.266	0.247888	0.263681	0.940108	0.347162	0.999879
Fam136a	144.181	-0.101827	0.306774	-0.331929	0.739943	0.999879
Snrpg	1923.62	-0.167801	0.1831	-0.916444	0.359434	0.999879
Pcyox1	115.29	0.102904	0.306014	0.336272	0.736665	0.999879
Tia1	694.924	0.0948782	0.205961	0.460661	0.645042	0.999879
C87436	77.8844	0.0302706	0.358265	0.0844922	0.932665	0.999879
Pcbp1	887.206	0.0461276	0.183214	0.251769	0.80122	0.999879
1600020E01Rik	112.031	-0.0446876	0.324847	-0.137565	0.890584	0.999879
Snrnp27	302.023	-0.100449	0.230875	-0.435078	0.663506	0.999879
Gmcl1	175.186	0.0429542	0.277226	0.154943	0.876866	0.999879
Aak1	169.568	0.0791222	0.273622	0.289165	0.772455	0.999879
Nfu1	172.543	-0.194128	0.284886	-0.681424	0.495603	0.999879
Gfpt1	74.2285	-0.179871	0.366038	-0.491399	0.623144	0.999879
Antxr1	87.5619	0.143452	0.369016	0.388742	0.697467	0.999879
Isy1	114.844	0.201626	0.309889	0.650639	0.515279	0.999879
Cnbp	721.242	-0.133417	0.194044	-0.687559	0.491731	0.999879
Copg1	118.877	0.155629	0.313617	0.496238	0.619727	0.999879
H1fx	2329.81	0.133355	0.176283	0.75648	0.449361	0.999879
Rab7	323.912	-0.066262	0.223838	-0.296027	0.76721	0.999879
Rpn1	74.1446	0.0201644	0.363866	0.0554171	0.955806	0.999879
Eefsec	88.8611	0.316709	0.338715	0.93503	0.349773	0.999879
Ruvbl1	262.503	0.0745096	0.25125	0.296555	0.766806	0.999879
Sec61a1	82.6548	0.0924502	0.352876	0.26199	0.793329	0.999879
Podxl2	254.9	-0.0503323	0.239326	-0.210308	0.833427	0.999879
Mcm2	112.65	-0.0753835	0.318888	-0.236395	0.813126	0.999879
Chchd6	216.809	0.138811	0.270217	0.513701	0.607461	0.999879
Chchd4	89.5705	0.100338	0.339218	0.295793	0.767388	0.999879
Lsm3	456.67	-0.204347	0.215284	-0.949197	0.342521	0.999879
Slc6a6	126.899	-0.195275	0.323661	-0.603331	0.546289	0.999879
Ccdc174	258.391	-0.0368973	0.236435	-0.156057	0.875988	0.999879
Nr2c2	205.868	0.0337139	0.258023	0.130662	0.896043	0.999879
Mrps25	151.56	-0.192093	0.282082	-0.680983	0.495882	0.999879
[truncated: 11,624 more rows]

## Sheet: MitoticBasalProg.
	baseMean	log2FoldChange	lfcSE	stat	pvalue	padj
Hist1h1b	4483.07	-1.68887	0.197277	-8.56092	1.11966e-17	1.07163e-13
Hist1h2ap	1848.99	-1.60446	0.223248	-7.1869	6.62795e-13	3.17181e-09
Hist1h4h	189.602	-2.56231	0.385238	-6.65123	2.90654e-11	9.27282e-08
Hist1h2ab	483.296	-1.61696	0.251126	-6.43884	1.20391e-10	2.30452e-07
Gm10076	669.114	-1.52165	0.235439	-6.46303	1.02626e-10	2.30452e-07
Gpc5	36.6238	-5.37829	0.88408	-6.08349	1.17598e-09	1.87588e-06
Cmss1	2247.57	-1.74457	0.290478	-6.00586	1.90315e-09	2.60215e-06
Cacna2d1	59.3181	3.40948	0.576406	5.91506	3.31763e-09	3.96913e-06
Hist1h2ae	1992.93	-1.19702	0.203125	-5.89302	3.79211e-09	4.0327e-06
Hist1h4d	1083.31	-1.26227	0.227206	-5.5556	2.76659e-08	2.6479e-05
Hist1h3f	112.999	-2.03636	0.370298	-5.49924	3.81422e-08	3.31872e-05
Hist1h3e	358.834	-1.64892	0.315075	-5.23343	1.66389e-07	0.000131843
Hist1h4c	99.7099	-2.11568	0.405315	-5.21984	1.79078e-07	0.000131843
Hist1h2ai	72.1449	-2.41601	0.464104	-5.20575	1.93213e-07	0.000132089
Hist1h1d	317.809	-1.38939	0.274733	-5.05722	4.25422e-07	0.000271448
Erh	866.208	-1.13654	0.229065	-4.96166	6.9894e-07	0.000393503
Cdh18	103.047	-2.18541	0.439974	-4.96714	6.79487e-07	0.000393503
Rpl35	2400.73	-1.00626	0.204612	-4.9179	8.74756e-07	0.000465127
Hist1h2bb	119.992	-2.02021	0.412453	-4.89803	9.6801e-07	0.000487622
Hist1h3c	378.427	-1.37831	0.282256	-4.88321	1.0437e-06	0.000499464
Hist1h3b	90.4648	-2.30454	0.479317	-4.80796	1.52475e-06	0.000694922
Il31ra	53.9362	-2.94239	0.61413	-4.79115	1.6583e-06	0.000721434
Hist1h2bj	152.138	-1.69337	0.354283	-4.77972	1.75537e-06	0.000730464
Hist1h1c	463.833	-1.55589	0.330592	-4.70637	2.52162e-06	0.0010056
Hist1h2bm	182.234	-1.66561	0.35623	-4.67566	2.93006e-06	0.00112174
Hist1h1a	648.481	-0.979401	0.229799	-4.262	2.02608e-05	0.0074583
Camk1d	460.031	-1.12429	0.267682	-4.2001	2.66797e-05	0.00945745
mt-Nd4l	733.011	-2.47441	0.617745	-4.00554	6.18751e-05	0.0211502
mt-Atp8	293.419	-2.84653	0.714619	-3.98329	6.79689e-05	0.0224321
Hist2h2ac	145.516	-1.25312	0.316454	-3.95988	7.4987e-05	0.0232443
Tac1	173.632	-1.41672	0.357854	-3.95893	7.5287e-05	0.0232443
Sox3	237.577	1.06987	0.271064	3.94693	7.91601e-05	0.0236763
Egfem1	353.477	-1.07714	0.279288	-3.85672	0.000114917	0.0333293
Sema6d	517.25	-1.05674	0.278141	-3.79929	0.000145112	0.0406834
Trim17	74.0836	1.5618	0.411747	3.79311	0.000148774	0.0406834
Gm15564	48.6794	-2.10393	0.559487	-3.76045	0.000169606	0.0450917
AY036118	2077.63	-3.0293	0.80855	-3.74659	0.000179255	0.0463689
Rps28	2988.45	-0.742487	0.199203	-3.72728	0.000193554	0.0487501
Rps29	4505.09	-0.693768	0.186503	-3.71987	0.000199327	0.0489168
mt-Nd5	797.02	-0.867437	0.233886	-3.70881	0.000208239	0.0498263
Gm34304	46.0994	-1.83797	0.49731	-3.69583	0.000219166	0.0511619
Hmgn2	4184.04	-0.738387	0.201575	-3.66309	0.000249196	0.0567869
Gm42418	17803.2	-2.7465	0.752758	-3.64859	0.000263685	0.0586914
Sybu	110.564	-1.3553	0.376229	-3.60233	0.000315373	0.0686009
Scg2	51.1327	-1.88292	0.525953	-3.58001	0.000343584	0.0730765
mt-Nd6	64.5668	-1.54597	0.432781	-3.57219	0.000354007	0.0736566
Hist3h2ba	1724.02	-1.01913	0.286624	-3.55562	0.000377083	0.0767885
Mgat4c	206.954	-1.16617	0.329246	-3.54195	0.000397182	0.0791965
Uba52	388.57	-1.06503	0.301547	-3.53189	0.000412603	0.0804917
Tuba1b	2917.95	0.727007	0.206134	3.52687	0.000420498	0.0804917
Cdk8	779.243	-0.911307	0.260946	-3.49232	0.000478846	0.0898634
Flrt2	106.414	-1.23046	0.357104	-3.44567	0.000569647	0.104848
Uty	164.492	1.06857	0.315481	3.38712	0.000706316	0.12755
Grid2	325.316	-0.969945	0.287613	-3.37239	0.000745186	0.132077
Tmsb10	10608.5	-0.800807	0.239033	-3.35019	0.000807552	0.140529
Tmeff2	272.733	-0.867641	0.260679	-3.32838	0.000873515	0.149293
Nefl	145.696	-1.09726	0.333347	-3.29166	0.000995971	0.167236
Isl1	309.129	-0.891089	0.271492	-3.28219	0.00103004	0.169974
Rrm2	2145.36	0.805945	0.246455	3.27015	0.00107491	0.174372
Hist2h2bb	170.974	-1.15615	0.354635	-3.26012	0.00111366	0.177647
Nox4	380.045	0.946688	0.291646	3.24602	0.0011703	0.183622
Cdc25c	269.742	0.906899	0.282028	3.21564	0.00130155	0.200921
Lypd1	29.3926	-2.20251	0.690182	-3.1912	0.00141682	0.215244
Hist1h2be	111.996	-1.07179	0.336615	-3.18403	0.0014524	0.217202
Tmem163	27.2475	2.14784	0.67759	3.16982	0.00152532	0.224598
Stmn2	3443.49	-0.837388	0.267617	-3.12905	0.00175373	0.254317
Hist1h1e	1995.2	-1.82148	0.586579	-3.10527	0.00190107	0.271569
Kifc5b	164.226	1.03413	0.335906	3.07863	0.00207955	0.292696
Fign	1063.99	0.74941	0.24511	3.05745	0.00223232	0.309646
Gal	34.5802	-1.73891	0.570665	-3.04716	0.00231015	0.315864
Rpl38	2362.46	-0.616524	0.202793	-3.04016	0.0023645	0.318741
Hist1h4a	29.7198	-2.11132	0.699443	-3.01857	0.00253969	0.337602
Rps27	2541.37	-0.580057	0.192595	-3.01179	0.00259708	0.338453
Rbp1	765.693	-0.880708	0.29278	-3.00809	0.00262899	0.338453
Gstp1	48.2927	-1.48713	0.494816	-3.00542	0.00265217	0.338453
Atp5k	600.917	-0.680144	0.227164	-2.99406	0.00275291	0.341089
Hist1h2bg	38.3184	-1.74071	0.581875	-2.99156	0.00277557	0.341089
Rit2	27.8156	-1.85409	0.61987	-2.9911	0.00277975	0.341089
Dab1	179.306	-0.863029	0.291881	-2.95679	0.00310862	0.376615
Runx1t1	2128.79	0.609545	0.206892	2.9462	0.00321707	0.384882
Atp5md	905.255	-0.645601	0.219699	-2.93857	0.00329729	0.389609
Rsrp1	757.38	-0.845411	0.288192	-2.9335	0.00335158	0.391195
Smoc1	293.313	0.76214	0.26185	2.9106	0.0036073	0.41597
Gng3	550.576	-0.898142	0.309999	-2.89724	0.00376465	0.428946
Vstm2a	69.4929	-1.46718	0.507535	-2.8908	0.00384268	0.432686
Zfp608	1429.29	0.569327	0.198098	2.87397	0.00405349	0.449788
Itm2a	28.693	-2.31283	0.805515	-2.87125	0.00408856	0.449788
Erbb4	7593.59	0.593643	0.207506	2.86086	0.00422499	0.454353
Rpl36	2387.4	-0.579207	0.202229	-2.86412	0.00418175	0.454353
Ncapd2	535.546	0.632738	0.221864	2.85191	0.00434569	0.457062
Hist1h2br	28.7432	-2.03683	0.713552	-2.85449	0.00431055	0.457062
Cdk2ap1	463.953	0.84685	0.297663	2.845	0.00444121	0.46203
Lars2	370.04	-2.10841	0.745043	-2.82991	0.00465604	0.469084
Ndufb1-ps	549.09	-0.624699	0.220407	-2.8343	0.00459267	0.469084
Zfp503	95.7078	-1.11972	0.395251	-2.83293	0.00461233	0.469084
Hist1h2an	72.5271	-1.17058	0.415162	-2.81956	0.00480894	0.479441
Spock2	38.0928	-2.07487	0.740148	-2.80332	0.00505796	0.499069
Rpl37	3113.34	-0.558132	0.199747	-2.7942	0.00520284	0.508126
Tmem108	887.112	0.58579	0.21004	2.78895	0.00528797	0.511224
Scml4	27.8582	-1.77576	0.637493	-2.78553	0.00534401	0.511475
Rpl37a	4254.51	-0.523452	0.18907	-2.76856	0.00563051	0.524012
Dnajb14	102.331	-1.26835	0.457678	-2.77126	0.00558395	0.524012
Vcl	89.8931	1.14005	0.411862	2.76805	0.00563925	0.524012
Meis2	1527.45	-0.606635	0.222315	-2.72871	0.00635819	0.543259
Hist2h2aa1	34.4165	-1.61987	0.593387	-2.72986	0.00633607	0.543259
Pnrc1	403.77	-0.674904	0.245997	-2.74355	0.0060779	0.543259
Epha5	986.426	-0.576163	0.210746	-2.73393	0.00625836	0.543259
Cit	403.234	0.693271	0.253282	2.73716	0.00619727	0.543259
Elmod1	82.6971	-1.16792	0.426358	-2.73929	0.00615719	0.543259
Pif1	239.724	0.77481	0.284314	2.7252	0.00642633	0.543259
Appbp2	354.365	0.66825	0.243188	2.74787	0.0059983	0.543259
Hist1h2bh	37.0817	-1.50264	0.547312	-2.74548	0.00604222	0.543259
Ednrb	32.1276	1.65395	0.604244	2.73722	0.00619615	0.543259
Csmd3	229.962	-1.03518	0.380173	-2.72292	0.00647075	0.543259
Ptprt	73.763	-1.20949	0.448524	-2.69661	0.00700496	0.568173
Peg10	193.139	-0.870641	0.322083	-2.70316	0.00686845	0.568173
Pou6f2	55.0215	-1.2817	0.474567	-2.70078	0.00691763	0.568173
Kifc1	317.984	0.815737	0.30236	2.6979	0.00697778	0.568173
Hist1h2ak	66.5434	-1.09709	0.410221	-2.67438	0.00748667	0.602142
Eif2s3y	127.853	0.857351	0.32097	2.67112	0.0075598	0.602957
Vcan	985.212	-0.643179	0.241555	-2.66266	0.00775254	0.61322
Pcdh15	94.2499	-1.06116	0.399274	-2.65772	0.00786722	0.61719
Ldlr	78.525	1.09218	0.412804	2.64576	0.00815075	0.628924
0610012G03Rik	387.103	-0.782854	0.296183	-2.64315	0.00821393	0.628924
Sorcs1	188.993	-0.755528	0.285369	-2.64754	0.00810792	0.628924
Grm8	67.7156	1.31766	0.49905	2.64034	0.00828236	0.629131
Gm47664	57.9111	1.23275	0.469817	2.6239	0.00869306	0.655128
Wdfy1	65.8737	-1.32414	0.506636	-2.61359	0.00895957	0.669938
Romo1	396.012	-0.683609	0.262216	-2.60704	0.00913279	0.670871
Svbp	434.748	-0.720027	0.276934	-2.59999	0.00932252	0.670871
Gm1673	1379.83	-0.599254	0.230068	-2.60468	0.00919599	0.670871
Galntl6	256.639	-0.833013	0.320372	-2.60014	0.00931846	0.670871
Dynlt1a	133.493	-0.81533	0.313564	-2.6002	0.0093169	0.670871
Crabp1	30.4927	-1.54948	0.598046	-2.5909	0.00957242	0.678649
Tceal3	66.5163	-1.1097	0.428103	-2.59213	0.00953846	0.678649
Depdc1b	256.9	0.93889	0.363325	2.58416	0.00976162	0.686974
Ubb	13347.2	-0.584742	0.227035	-2.57556	0.0100079	0.699163
Gm37876	28.4378	-1.76854	0.690292	-2.56203	0.0104063	0.706377
Nfyc	426.736	0.683084	0.266616	2.56205	0.0104056	0.706377
Lgalsl	45.9814	-1.39626	0.544957	-2.56215	0.0104026	0.706377
Ndufa1	304.02	-0.668969	0.26077	-2.56536	0.0103069	0.706377
Slco3a1	132.257	-0.832367	0.325215	-2.55944	0.0104841	0.706646
Guk1	233.846	-0.823277	0.322467	-2.55306	0.0106781	0.714687
Dhx9	751.999	-0.567997	0.222741	-2.55003	0.0107713	0.715919
Atp5g3	959.7	-0.647879	0.2545	-2.54569	0.0109061	0.719878
Tomm7	688.72	-0.54593	0.215096	-2.53808	0.0111464	0.721878
Gm9844	92.4154	-0.99731	0.393018	-2.53756	0.0111627	0.721878
Prr7	96.6709	-0.99602	0.392017	-2.54076	0.0110612	0.721878
Skp1a	628.725	-0.680136	0.270215	-2.51702	0.0118354	0.755174
Ppp1r14b	3153.43	-0.627401	0.249216	-2.5175	0.0118193	0.755174
Caly	75.3423	-1.14836	0.458172	-2.50639	0.0121972	0.763005
Edil3	565.571	0.642101	0.255856	2.50962	0.0120861	0.763005
Gm3550	71.0842	1.16972	0.466338	2.50831	0.0121309	0.763005
Pcdh10	215.385	-0.874607	0.349575	-2.50192	0.0123524	0.767691
Pim1	254.506	0.687741	0.27561	2.49534	0.0125835	0.77701
Atp5e	1381.4	-0.519289	0.209195	-2.48232	0.0130529	0.800827
Grin2b	144.323	-1.04524	0.421997	-2.47689	0.0132534	0.807951
Gpc6	3014.92	0.636172	0.257302	2.47247	0.0134182	0.812819
Mdga2	378.925	-0.619848	0.251352	-2.46606	0.0136609	0.818927
Bex1	379.363	-0.695778	0.282229	-2.46529	0.0136901	0.818927
Pnoc	128.947	-1.04035	0.424066	-2.45326	0.0141567	0.841578
Cd200	93.1849	-1.05378	0.430198	-2.44951	0.0143049	0.84514
Camk2b	26.8062	-1.79049	0.733048	-2.44252	0.0145849	0.85174
Ccnb1	844.773	0.521034	0.213339	2.44228	0.0145947	0.85174
Trerf1	679.395	0.565503	0.231978	2.43774	0.0147793	0.852125
Cntnap5c	105.962	0.865924	0.354955	2.43953	0.0147064	0.852125
Adgrl2	245.672	-0.646523	0.265598	-2.43422	0.0149239	0.855308
Vstm2l	55.8747	-1.25733	0.517898	-2.42776	0.0151922	0.865506
Dusp10	83.4439	0.916158	0.378604	2.41983	0.0155276	0.876351
Stmn3	2243.54	-0.694929	0.28736	-2.41833	0.0155921	0.876351
Islr2	269.291	-0.736009	0.304538	-2.41681	0.0156573	0.876351
Rbms1	79.0684	0.956696	0.397481	2.4069	0.0160886	0.879906
Fxyd7	41.0726	-1.52552	0.633516	-2.40803	0.016039	0.879906
Zfhx3	1422.37	-0.484869	0.201175	-2.41019	0.0159444	0.879906
Nt5c	128.117	-0.90858	0.377238	-2.4085	0.0160181	0.879906
Ctnnd1	349.625	0.701809	0.293194	2.39367	0.0166808	0.880805
Gm20754	30.7052	-1.38886	0.581681	-2.38767	0.0169558	0.880805
Adgrl3	836.583	-0.562146	0.235006	-2.39205	0.0167546	0.880805
Selenow	2113.04	-0.601747	0.252085	-2.38708	0.0169828	0.880805
Fdx1	75.9015	-1.02498	0.429551	-2.38616	0.0170253	0.880805
Acvr2b	447.674	0.560679	0.233264	2.40363	0.0162333	0.880805
Rac3	142.922	-1.02814	0.429353	-2.39464	0.0166369	0.880805
Prkar2b	291.664	-0.68496	0.286162	-2.39361	0.0166835	0.880805
Rcor1	325.674	0.617299	0.257426	2.39797	0.0164863	0.880805
Rpgrip1	120.605	0.802918	0.335821	2.39091	0.0168067	0.880805
Auts2	14309.6	0.572431	0.240607	2.37911	0.0173545	0.888233
Wdr62	94.7059	0.897771	0.377132	2.38052	0.0172882	0.888233
Kif22	515.573	0.618144	0.260553	2.37243	0.0176713	0.894878
Cdk19	640.893	0.665067	0.28033	2.37245	0.0176708	0.894878
Prim2	423.227	0.610374	0.258078	2.36507	0.0180266	0.895573
Edf1	999.427	-0.68602	0.2907	-2.35989	0.0182803	0.895573
Haus5	112.496	0.810547	0.344437	2.35325	0.0186099	0.895573
Zfp536	1430.95	0.490753	0.208051	2.35881	0.0183335	0.895573
Xndc1	173.593	0.801845	0.339409	2.36247	0.0181535	0.895573
Hs3st4	78.4949	-1.0868	0.459234	-2.36655	0.0179547	0.895573
Rfwd3	219.224	0.679753	0.288997	2.35211	0.0186674	0.895573
Sirt6	62.9341	1.04527	0.444573	2.35117	0.0187143	0.895573
Nme1	1588.34	-0.597113	0.252229	-2.36735	0.0179161	0.895573
Srsf5	635.665	-0.548898	0.233254	-2.35322	0.0186114	0.895573
Plcxd3	765.999	0.607423	0.258179	2.35272	0.0186367	0.895573
Camk4	35.8532	-1.26373	0.538407	-2.34717	0.0189168	0.900762
Sdk1	248.543	0.708655	0.302651	2.34149	0.0192069	0.910045
Map1lc3a	493.652	-0.619447	0.266151	-2.32743	0.0199424	0.914493
Rps21	2748.82	-0.454045	0.195203	-2.32602	0.0200176	0.914493
Prdm16	45.0575	-1.16111	0.499374	-2.32513	0.0200651	0.914493
Lmtk2	129.194	0.75639	0.323768	2.33621	0.0194805	0.914493
Rabac1	242.754	-0.665072	0.285359	-2.33065	0.0197717	0.914493
Psap	245.301	0.623554	0.267933	2.32728	0.0199504	0.914493
Fam241b	80.4162	-0.972999	0.417276	-2.33179	0.0197117	0.914493
Map3k3	258.23	0.653007	0.280475	2.32822	0.0199002	0.914493
Plekha6	42.9428	-1.17495	0.506247	-2.3209	0.0202921	0.919397
Eif4g2	2442.83	-0.493179	0.212618	-2.31956	0.0203649	0.919397
Ccnd2	774.529	0.544454	0.234937	2.31744	0.0204795	0.920232
Hist1h2ac	113.053	-0.832691	0.359624	-2.31545	0.0205883	0.920799
Atp5g1	1098.42	-0.579011	0.250734	-2.30927	0.0209289	0.931675
Igfbpl1	1189.68	-0.573492	0.248772	-2.30529	0.0211501	0.937164
Odf2	287.493	0.625627	0.272001	2.30009	0.0214432	0.943064
Ralgps1	327.643	0.615922	0.267858	2.29943	0.0214803	0.943064
Ap4m1	108.62	0.794182	0.345807	2.2966	0.0216414	0.945799
Park7	978.329	-0.570602	0.249013	-2.29146	0.0219368	0.954351
Gpcpd1	284.732	0.611155	0.267918	2.28112	0.0225411	0.967448
Cdca3	658.521	0.491797	0.215303	2.28421	0.0223591	0.967448
Polr2l	76.552	-0.940653	0.412217	-2.28194	0.0224931	0.967448
Srsf9	526.925	-0.650688	0.286459	-2.27149	0.0231175	0.983368
Sema5b	495.674	0.662338	0.291548	2.2718	0.0230986	0.983368
Ebf1	851.527	-0.645344	0.28454	-2.26802	0.0233278	0.987922
Ptprm	147.462	-0.77035	0.340233	-2.26419	0.0235627	0.993475
Ppp1r10	335.509	-0.553204	0.244564	-2.262	0.0236973	0.994767
Klhl11	66.039	-0.976308	0.432041	-2.25976	0.0238364	0.996236
Xkr4	622.919	-0.109465	0.263263	-0.415802	0.677555	0.997492
Gm19938	39.9394	0.225735	0.557393	0.404984	0.685489	0.997492
Mrpl15	290.785	-0.0686616	0.249929	-0.274724	0.783528	0.997492
Lypla1	93.7285	0.399945	0.389891	1.02579	0.304991	0.997492
Tcea1	404.02	-0.278011	0.233041	-1.19297	0.232882	0.997492
Rgs20	43.4355	0.18056	0.48969	0.368723	0.712335	0.997492
Atp6v1h	242.201	0.0571276	0.263851	0.216515	0.828587	0.997492
Rb1cc1	377.498	0.0900168	0.239674	0.37558	0.707229	0.997492
St18	712.288	0.360623	0.296553	1.21605	0.223967	0.997492
Pcmtd1	353.36	0.095605	0.240501	0.397524	0.690981	0.997492
Sntg1	476.935	-0.551894	0.25775	-2.1412	0.0322578	0.997492
Rrs1	78.8712	-0.197821	0.400221	-0.494279	0.621109	0.997492
Mybl1	92.2426	0.319989	0.358485	0.892617	0.372063	0.997492
Vcpip1	111.973	-0.0716158	0.339152	-0.211161	0.832762	0.997492
Sgk3	29.1986	0.151044	0.609839	0.247679	0.804383	0.997492
Snhg6	160.868	-0.0658487	0.350088	-0.188092	0.850805	0.997492
Cops5	363.05	0.0104749	0.239995	0.0436463	0.965186	0.997492
Cspp1	473.187	0.507248	0.233536	2.17203	0.0298531	0.997492
Arfgef1	227.127	-0.288778	0.26655	-1.08339	0.278636	0.997492
Slco5a1	197.525	0.159364	0.281644	0.565837	0.571505	0.997492
Ncoa2	573.02	0.326617	0.246625	1.32435	0.185388	0.997492
Tram1	83.847	0.113136	0.372632	0.303613	0.761423	0.997492
Eya1	85.0687	0.432009	0.414237	1.0429	0.296993	0.997492
Kcnb2	325.212	0.217305	0.308948	0.703369	0.481826	0.997492
Terf1	498.591	0.380373	0.243433	1.56254	0.118161	0.997492
Rpl7	5171.95	-0.104967	0.182215	-0.576061	0.564574	0.997492
Stau2	405.105	-0.0191007	0.236185	-0.0808719	0.935544	0.997492
Ube2w	266.022	0.0624876	0.255859	0.244227	0.807055	0.997492
Eloc	703.42	-0.159997	0.209999	-0.761895	0.446123	0.997492
Tmem70	142.678	-0.0520141	0.337727	-0.154012	0.8776	0.997492
Gdap1	192.468	-0.108719	0.282416	-0.384961	0.700266	0.997492
Mcm3	210.992	0.278432	0.276032	1.00869	0.313122	0.997492
Tmem14a	31.2865	0.347959	0.564941	0.61592	0.537947	0.997492
Kcnq5	65.8565	0.210105	0.465816	0.451048	0.651955	0.997492
Rims1	322.357	0.031613	0.268377	0.117793	0.906231	0.997492
Smap1	516.745	-0.0635394	0.243065	-0.261409	0.793777	0.997492
Sdhaf4	259.481	-0.304051	0.30736	-0.989234	0.322549	0.997492
Fam135a	191.862	0.311523	0.309902	1.00523	0.314786	0.997492
Lmbrd1	102.743	0.0464001	0.377082	0.12305	0.902067	0.997492
Adgrb3	956.762	0.155413	0.28843	0.538824	0.590008	0.997492
Phf3	409.546	0.0705865	0.242105	0.291553	0.770628	0.997492
Khdrbs2	427.515	0.0132023	0.23105	0.0571406	0.954433	0.997492
Rab23	60.5222	0.10665	0.428441	0.248925	0.803419	0.997492
Zfp451	322.043	-0.0491457	0.248355	-0.197885	0.843135	0.997492
Dst	263.055	0.0599988	0.259009	0.231647	0.816812	0.997492
Ccdc115	158.866	-0.183742	0.328743	-0.558924	0.576214	0.997492
Imp4	99.4451	0.217677	0.350385	0.621251	0.534435	0.997492
Fam168b	509.491	0.222408	0.231324	0.961454	0.336324	0.997492
Plekhb2	30.7454	0.880028	0.58088	1.51499	0.129775	0.997492
Hs6st1	33.5325	-0.759777	0.588018	-1.2921	0.196323	0.997492
Uggt1	157.184	0.0564749	0.296023	0.190779	0.848699	0.997492
Kansl3	83.3357	0.150444	0.386613	0.389133	0.697178	0.997492
Lman2l	111.646	0.175124	0.357278	0.490162	0.624019	0.997492
Cnnm3	43.2949	0.052957	0.491391	0.107769	0.914179	0.997492
Sema4c	81.1556	-0.304072	0.419301	-0.725188	0.468337	0.997492
Cox5b	1210.95	-0.13421	0.203549	-0.659351	0.50967	0.997492
Actr1b	106.881	0.246006	0.338348	0.727081	0.467176	0.997492
Tmem131	218.499	0.0295465	0.274694	0.107561	0.914344	0.997492
Inpp4a	86.4873	-0.0624477	0.371799	-0.167961	0.866614	0.997492
Coa5	44.071	-0.676261	0.490176	-1.37963	0.167701	0.997492
Unc50	146.835	-0.585001	0.353805	-1.65345	0.0982384	0.997492
Mgat4a	40.1246	0.353208	0.503961	0.700865	0.483387	0.997492
Mrpl30	456.879	-0.292055	0.231458	-1.2618	0.20702	0.997492
Txndc9	441.843	-0.257895	0.248449	-1.03802	0.29926	0.997492
Eif5b	573.596	0.157936	0.251459	0.628077	0.529953	0.997492
Rev1	161.935	-0.0864137	0.296313	-0.29163	0.770569	0.997492
Aff3	593.142	0.175225	0.263341	0.665392	0.5058	0.997492
Lonrf2	35.3182	-0.983808	0.541228	-1.81773	0.069105	0.997492
Chst10	38.8344	-0.131723	0.525326	-0.250746	0.80201	0.997492
Pdcl3	309.387	-0.357103	0.27268	-1.3096	0.19033	0.997492
Rpl31	1729.96	-0.177481	0.21046	-0.843301	0.39906	0.997492
Cnot11	84.9943	0.365303	0.370973	0.984717	0.324763	0.997492
Rnf149	34.5799	-0.275882	0.548815	-0.502687	0.615184	0.997492
Map4k4	1752.46	0.241606	0.203894	1.18496	0.236034	0.997492
Gm28175	44.2427	0.190287	0.505669	0.376307	0.706689	0.997492
Pantr1	1294.91	-0.152905	0.200833	-0.761355	0.446445	0.997492
Gm20646	70.4689	-0.735524	0.432665	-1.69999	0.0891333	0.997492
Pou3f3	724.114	-0.23842	0.213971	-1.11426	0.265167	0.997492
Pantr2	55.6631	0.0505123	0.435748	0.115921	0.907715	0.997492
Mrps9	175.402	0.438053	0.311581	1.4059	0.159753	0.997492
Gpr45	105.02	0.135821	0.365501	0.371601	0.71019	0.997492
Tgfbrap1	39.993	0.266293	0.514729	0.517346	0.604914	0.997492
AI597479	43.2761	-0.390466	0.490985	-0.79527	0.426456	0.997492
Nck2	247.451	0.455493	0.271484	1.67779	0.0933878	0.997492
Uxs1	111.38	0.137341	0.356412	0.385344	0.699983	0.997492
Tpp2	193.712	0.104465	0.279961	0.373143	0.709042	0.997492
Tex30	220.802	0.199252	0.27612	0.721615	0.470531	0.997492
Poglut2	37.697	-0.311263	0.549951	-0.565983	0.571405	0.997492
Bivm	44.2553	-0.406557	0.491533	-0.827121	0.408169	0.997492
Ercc5	145.813	0.0480613	0.306407	0.156854	0.87536	0.997492
Col5a2	90.0608	-0.122883	0.361588	-0.339843	0.733975	0.997492
Wdr75	123.14	-0.341174	0.34499	-0.98894	0.322693	0.997492
Slc39a10	214.334	-0.4022	0.281305	-1.42976	0.152785	0.997492
Myo1b	726.121	-0.0216671	0.221423	-0.0978539	0.922048	0.997492
Stat1	26.7688	0.0339045	0.606459	0.0559056	0.955417	0.997492
Gls	313.605	0.204746	0.249129	0.821851	0.411162	0.997492
Nab1	65.9297	0.391389	0.438448	0.892667	0.372035	0.997492
Nemp2	46.1652	0.485141	0.488402	0.993322	0.320553	0.997492
Mfsd6	71.1992	0.168969	0.438877	0.385003	0.700235	0.997492
Inpp1	30.4339	-0.501765	0.600315	-0.835836	0.403247	0.997492
Hibch	84.3521	-0.17688	0.369863	-0.478231	0.632486	0.997492
Pms1	62.3838	0.0941178	0.420674	0.223731	0.822967	0.997492
Ormdl1	161.384	0.0353003	0.301668	0.117017	0.906846	0.997492
Osgepl1	56.2379	0.141239	0.43583	0.324069	0.745885	0.997492
Asnsd1	150.965	0.151844	0.316507	0.479749	0.631406	0.997492
Dnah7a	40.5633	-0.159027	0.500682	-0.31762	0.750773	0.997492
Stk17b	30.4219	0.693119	0.581013	1.19295	0.232889	0.997492
Hecw2	91.9432	0.321192	0.363083	0.884624	0.376359	0.997492
Gtf3c3	79.9163	-0.104005	0.379089	-0.274355	0.783812	0.997492
Pgap1	289.086	-0.0747205	0.267713	-0.279107	0.780163	0.997492
Ankrd44	221.649	0.141655	0.306708	0.461855	0.644185	0.997492
Sf3b1	1418.6	0.226987	0.197374	1.15004	0.250129	0.997492
Coq10b	119.297	-0.0764972	0.326647	-0.234189	0.814838	0.997492
Hspd1	847.082	-0.237209	0.206226	-1.15024	0.250045	0.997492
Hspe1	907.308	-0.235061	0.212002	-1.10877	0.26753	0.997492
Mob4	574.142	-0.131143	0.224023	-0.5854	0.558279	0.997492
Rftn2	102.789	0.21407	0.361092	0.592839	0.553289	0.997492
Plcl1	335.108	-0.131388	0.285624	-0.460004	0.645514	0.997492
Tyw5	47.331	0.160369	0.471937	0.339811	0.733999	0.997492
Maip1	99.8168	-0.429716	0.350741	-1.22517	0.220512	0.997492
Spats2l	233.445	-0.325689	0.278546	-1.16925	0.242304	0.997492
Kctd18	305.913	0.654822	0.308489	2.12268	0.0337808	0.997492
Sgo2a	589.772	-0.0792818	0.223885	-0.354118	0.72325	0.997492
Bzw1	1195.46	-0.316504	0.210997	-1.50004	0.133604	0.997492
Clk1	242.087	0.119726	0.272728	0.438993	0.660667	0.997492
Ppil3	81.6073	-0.185586	0.376714	-0.492643	0.622265	0.997492
Nif3l1	73.0992	0.240033	0.405321	0.592205	0.553713	0.997492
Orc2	174.758	0.128332	0.288123	0.445407	0.656026	0.997492
Fam126b	77.3891	0.343197	0.394928	0.869011	0.384841	0.997492
Ndufb3	522.378	-0.359545	0.231377	-1.55394	0.1202	0.997492
Cflar	38.8512	0.0850273	0.540351	0.157356	0.874964	0.997492
Trak2	57.8107	-0.214548	0.43052	-0.498346	0.61824	0.997492
Stradb	56.3329	-0.379155	0.438666	-0.864338	0.387402	0.997492
Tmem237	135.201	0.302104	0.312775	0.965882	0.334103	0.997492
Als2	43.1385	0.622832	0.497982	1.25071	0.21104	0.997492
Sumo1	1242.17	-0.0337428	0.203467	-0.165839	0.868284	0.997492
Nop58	347.059	0.16904	0.259478	0.651463	0.514748	0.997492
Bmpr2	524.526	0.388715	0.267167	1.45495	0.145683	0.997492
Fam117b	204.366	-0.0757315	0.275997	-0.274392	0.783783	0.997492
Wdr12	78.6715	-0.305333	0.392423	-0.778071	0.436527	0.997492
Carf	34.8576	0.749762	0.590242	1.27026	0.203991	0.997492
Nbeal1	190.644	-0.134862	0.282689	-0.47707	0.633312	0.997492
Cyp20a1	49.3902	0.255383	0.465236	0.548933	0.583052	0.997492
Abi2	479.934	0.298558	0.228591	1.30608	0.191526	0.997492
Raph1	820.087	0.450827	0.259216	1.7392	0.0820005	0.997492
Pard3b	138.971	0.459878	0.344808	1.33372	0.182295	0.997492
Nrp2	129.465	-0.510192	0.374347	-1.36288	0.172919	0.997492
Ino80d	160.876	0.157884	0.29482	0.535528	0.592285	0.997492
Ino80dos	35.6854	0.0518204	0.533654	0.0971047	0.922643	0.997492
Ndufs1	191.126	0.138067	0.279994	0.493105	0.621938	0.997492
Eef1b2	2756.84	-0.229113	0.192934	-1.18752	0.235021	0.997492
Zdbf2	219.822	-0.413482	0.277637	-1.48929	0.136411	0.997492
Adam23	67.399	-0.690676	0.431011	-1.60246	0.109055	0.997492
Fastkd2	39.8604	-0.534789	0.505475	-1.05799	0.290059	0.997492
Klf7	560.315	0.282447	0.237148	1.19102	0.233647	0.997492
Creb1	422.255	0.117839	0.234704	0.502074	0.615616	0.997492
2810408I11Rik	49.447	0.352749	0.483029	0.730284	0.465217	0.997492
Ccnyl1	60.8707	-0.105193	0.430138	-0.244555	0.806801	0.997492
Plekhm3	83.1072	-0.129201	0.401435	-0.321848	0.747568	0.997492
Idh1	439.07	-0.161391	0.23166	-0.696673	0.486007	0.997492
Pikfyve	112.154	0.0565148	0.334204	0.169103	0.865716	0.997492
Map2	2655.09	-0.0487166	0.206733	-0.23565	0.813704	0.997492
Rpe	86.5698	0.0851505	0.379097	0.224614	0.82228	0.997492
Kansl1l	314.641	0.140123	0.275006	0.509526	0.610383	0.997492
Acadl	47.9993	-0.0444063	0.463271	-0.0958539	0.923637	0.997492
Lancl1	200.944	0.247931	0.279367	0.887475	0.374823	0.997492
Ikzf2	81.3371	0.0607186	0.40901	0.148452	0.881986	0.997492
Bard1	61.9945	0.40505	0.459958	0.880624	0.378521	0.997492
Atic	68.5896	-0.236648	0.40118	-0.589881	0.555271	0.997492
Tmem169	68.6998	-0.11538	0.404305	-0.285379	0.775354	0.997492
Smarcal1	59.0568	0.140285	0.425371	0.329795	0.741555	0.997492
Igfbp2	196.633	-0.321726	0.296053	-1.08672	0.277162	0.997492
Arpc2	835.911	-0.0467178	0.205547	-0.227286	0.820202	0.997492
Aamp	265.115	-0.0726009	0.260785	-0.278394	0.78071	0.997492
Pnkd	201.229	0.182927	0.27588	0.663067	0.507288	0.997492
Usp37	230.468	0.253152	0.284539	0.889692	0.373631	0.997492
Cnot9	113.102	0.397835	0.34844	1.14176	0.253554	0.997492
Zfp142	39.6932	0.0646767	0.504108	0.128299	0.897912	0.997492
Bcs1l	43.675	0.0775134	0.482933	0.160505	0.872483	0.997492
Rnf25	69.4311	0.153941	0.418185	0.368116	0.712787	0.997492
Ttll4	109.23	0.379033	0.349795	1.08359	0.278548	0.997492
Nhej1	28.6327	0.789539	0.596088	1.32453	0.185325	0.997492
Cnppd1	49.688	-0.29132	0.457761	-0.636403	0.524514	0.997492
Retreg2	121.4	0.0641802	0.330443	0.194225	0.846	0.997492
Zfand2b	58.7178	-0.326028	0.438166	-0.744074	0.456832	0.997492
Ankzf1	26.7683	0.278045	0.604173	0.460208	0.645367	0.997492
Stk16	202.76	-0.379446	0.325516	-1.16568	0.243745	0.997492
Dnajb2	32.3023	-0.37611	0.56422	-0.666602	0.505026	0.997492
Resp18	116.955	-0.644233	0.40109	-1.6062	0.108229	0.997492
Dnpep	184.756	0.146283	0.293871	0.497781	0.618638	0.997492
Gmppa	30.4344	0.208835	0.569066	0.366978	0.713635	0.997492
Slc4a3	30.4241	-0.471988	0.566378	-0.833344	0.404651	0.997492
Epha4	1630.58	0.0701503	0.226782	0.309329	0.757071	0.997492
Farsb	136.563	0.250143	0.31452	0.795317	0.426429	0.997492
Acsl3	201.231	-0.303096	0.277076	-1.09391	0.273996	0.997492
Utp14b	41.3838	-0.304287	0.516477	-0.589158	0.555756	0.997492
Mrpl44	93.131	-0.246142	0.371961	-0.661742	0.508137	0.997492
Serpine2	66.8412	0.21562	0.417798	0.516086	0.605794	0.997492
Cul3	504.124	0.153933	0.223245	0.689525	0.490493	0.997492
Nyap2	100.758	0.0651467	0.354599	0.183719	0.854234	0.997492
Irs1	46.9019	0.0389349	0.48122	0.0809086	0.935515	0.997492
Rhbdd1	48.2431	0.344503	0.475995	0.723753	0.469217	0.997492
Mff	408.509	-0.135377	0.235327	-0.575274	0.565106	0.997492
Agfg1	226.728	0.0866607	0.266804	0.324811	0.745324	0.997492
Pid1	182.325	-0.0990214	0.295609	-0.334975	0.737644	0.997492
Dner	380.398	-0.458163	0.251755	-1.81988	0.0687778	0.997492
Trip12	489.691	0.116313	0.224208	0.518773	0.603919	0.997492
Fbxo36	26.6091	0.205309	0.625469	0.328247	0.742725	0.997492
Cab39	477.321	0.0970373	0.224321	0.432581	0.665319	0.997492
Itm2c	80.93	-0.443534	0.391905	-1.13174	0.257744	0.997492
Psmd1	523.301	0.249832	0.226844	1.10134	0.270748	0.997492
Armc9	58.3229	0.0407169	0.436065	0.0933734	0.925607	0.997492
Ncl	1734.78	-0.067178	0.194362	-0.345633	0.729618	0.997492
Ptma	26276.7	-0.0884124	0.182381	-0.484768	0.627841	0.997492
Pde6d	288.925	0.144316	0.254054	0.568051	0.57	0.997492
Cops7b	94.5006	-0.329221	0.360708	-0.912708	0.361396	0.997492
Dis3l2	356.897	0.323433	0.26	1.24397	0.21351	0.997492
Gm28375	44.8734	0.381095	0.507641	0.750718	0.452823	0.997492
Ecel1	58.694	-0.964587	0.466705	-2.0668	0.0387529	0.997492
Eif4e2	313.94	-0.271143	0.257892	-1.05138	0.293084	0.997492
Gigyf2	280.887	0.15809	0.256223	0.617002	0.537233	0.997492
Atg16l1	92.0649	0.209276	0.369463	0.566432	0.5711	0.997492
Dgkd	112.263	0.530627	0.340762	1.55718	0.119428	0.997492
Usp40	83.2552	0.593863	0.40461	1.46774	0.142175	0.997492
Dnajb3	44.3107	0.0795331	0.479772	0.165773	0.868336	0.997492
Hjurp	484.721	0.293209	0.231099	1.26876	0.204527	0.997492
Arl4c	226.82	-0.165477	0.276399	-0.598686	0.549382	0.997492
Sh3bp4	54.5837	0.588322	0.446309	1.3182	0.187438	0.997492
Agap1	693.887	0.336589	0.24921	1.35062	0.176816	0.997492
Ackr3	205.176	-0.471125	0.300967	-1.56537	0.117496	0.997492
Cops8	301.762	0.193327	0.253406	0.762912	0.445516	0.997492
Lrrfip1	43.6083	-0.405273	0.493078	-0.821924	0.41112	0.997492
Ube2f	173.273	0.100904	0.292561	0.344901	0.730169	0.997492
Ilkap	349.846	-0.0674314	0.249109	-0.270691	0.786629	0.997492
Hes6	334.652	-0.515965	0.291638	-1.7692	0.0768605	0.997492
Traf3ip1	51.7979	-0.235381	0.46458	-0.506653	0.612398	0.997492
Asb1	31.8187	-0.324735	0.554603	-0.585528	0.558193	0.997492
Hdac4	154.847	0.326506	0.321553	1.0154	0.309914	0.997492
Cops9	419.071	-0.223334	0.233607	-0.956023	0.339061	0.997492
Gpc1	111.496	0.138427	0.334315	0.414063	0.678828	0.997492
Dusp28	33.2695	-0.132362	0.544779	-0.242964	0.808033	0.997492
Rnpepl1	28.9544	-0.286234	0.580538	-0.49305	0.621978	0.997492
Capn10	75.8895	0.0800513	0.404224	0.198037	0.843016	0.997492
Kif1a	191.428	-0.374091	0.283411	-1.31996	0.186849	0.997492
Mterf4	58.8974	-0.0589663	0.433069	-0.136159	0.891695	0.997492
Pask	54.3037	0.0436419	0.445935	0.097866	0.922039	0.997492
Ppp1r7	263.572	-0.282285	0.270072	-1.04522	0.29592	0.997492
Hdlbp	203.46	-0.1384	0.278433	-0.497065	0.619143	0.997492
Farp2	38.2659	-0.108123	0.51539	-0.209789	0.833832	0.997492
Stk25	196.54	-0.221542	0.281403	-0.787278	0.431119	0.997492
Bok	100.777	-0.60181	0.373428	-1.61158	0.107052	0.997492
Thap4	35.306	0.175763	0.535468	0.328241	0.742729	0.997492
Atg4b	128.376	0.379442	0.321123	1.18161	0.237361	0.997492
Dtymk	420.668	-0.190231	0.234522	-0.811144	0.417283	0.997492
Ing5	40.9273	0.131459	0.500056	0.262888	0.792637	0.997492
Fam174a	46.2198	-0.613455	0.489913	-1.25217	0.210508	0.997492
St8sia4	134.28	-0.34969	0.326117	-1.07228	0.283593	0.997492
D1Ertd622e	75.2701	0.259697	0.386415	0.672069	0.50154	0.997492
Ppip5k2	201.685	-0.164622	0.28378	-0.580107	0.561843	0.997492
Gin1	92.7146	0.387268	0.368685	1.0504	0.293532	0.997492
Pam	207.273	0.141383	0.298629	0.473439	0.6359	0.997492
Cntnap5b	89.9235	0.149099	0.370336	0.402604	0.687239	0.997492
Cdh20	40.9519	0.113051	0.527236	0.214422	0.830218	0.997492
Pign	73.6789	0.19649	0.409564	0.479753	0.631403	0.997492
Relch	204.596	-0.0689308	0.277263	-0.248611	0.803661	0.997492
Phlpp1	443.164	0.44891	0.273238	1.64293	0.100398	0.997492
Bcl2	108.939	0.231458	0.350301	0.660741	0.508778	0.997492
Kdsr	38.3653	-0.213389	0.521004	-0.409572	0.68212	0.997492
Vps4b	154.827	-0.259799	0.300562	-0.864377	0.387381	0.997492
Cdh7	26.7049	0.330187	0.61192	0.539591	0.589479	0.997492
Dsel	27.6615	-0.506325	0.600546	-0.843107	0.399169	0.997492
Tsn	1034.71	-0.0875582	0.219301	-0.399261	0.689701	0.997492
Nifk	124.406	-0.0636688	0.323943	-0.196544	0.844185	0.997492
Clasp1	867.764	0.116157	0.207167	0.56069	0.575009	0.997492
2900060B14Rik	56.9716	0.566238	0.434983	1.30175	0.193003	0.997492
Ralb	51.9914	-0.420343	0.454364	-0.925124	0.354902	0.997492
Epb41l5	167.906	-0.0844586	0.296979	-0.284392	0.77611	0.997492
Ptpn4	506.593	0.277937	0.273172	1.01744	0.308942	0.997492
Dbi	1090.73	-0.0944965	0.20317	-0.46511	0.641852	0.997492
3110009E18Rik	81.8869	-0.432674	0.381921	-1.13289	0.257262	0.997492
Insig2	89.4076	0.0134803	0.374365	0.0360083	0.971276	0.997492
Ccdc93	41.3401	0.238145	0.50367	0.47282	0.636342	0.997492
Ddx18	146.234	0.0556974	0.303918	0.183264	0.854591	0.997492
Dpp10	62.7889	-0.232211	0.539379	-0.430516	0.66682	0.997492
Actr3	564.944	0.128891	0.216997	0.593976	0.552528	0.997492
Nckap5	319.74	-0.0561585	0.274362	-0.204688	0.837816	0.997492
Mgat5	320.909	0.212384	0.265269	0.800638	0.423341	0.997492
2900009J06Rik	31.3709	-0.7382	0.5617	-1.31422	0.188771	0.997492
Ccnt2	234.005	0.257149	0.270662	0.950072	0.342076	0.997492
Rab3gap1	111.11	0.191374	0.336911	0.568026	0.570018	0.997492
Zranb3	91.0185	0.205735	0.393381	0.522993	0.600979	0.997492
R3hdm1	506.886	-0.00969114	0.221419	-0.0437683	0.965089	0.997492
Ubxn4	412.625	0.0264772	0.233042	0.113615	0.909543	0.997492
Mcm6	248.977	0.509713	0.318992	1.59789	0.110068	0.997492
Dars	112.458	-0.208957	0.340677	-0.613358	0.53964	0.997492
Thsd7b	33.0961	-0.917815	0.56693	-1.61892	0.105464	0.997492
Yod1	56.5045	0.351301	0.435606	0.806463	0.419976	0.997492
Mapkapk2	90.8682	0.349772	0.369087	0.947669	0.343298	0.997492
Dyrk3	30.1838	0.0679336	0.613632	0.110707	0.911848	0.997492
Srgap2	394.417	0.16624	0.236574	0.7027	0.482243	0.997492
Fam72a	44.2849	0.30085	0.494279	0.608665	0.542746	0.997492
Nucks1	2274.14	0.094344	0.199205	0.473603	0.635783	0.997492
Elk4	41.8563	-0.368311	0.496256	-0.742181	0.457978	0.997492
Lemd1	65.6921	-0.210498	0.411035	-0.512117	0.608569	0.997492
Nuak2	72.7874	-0.0760508	0.433526	-0.175424	0.860747	0.997492
Tmcc2	48.081	0.401898	0.468439	0.857953	0.390918	0.997492
Dstyk	70.5253	0.151287	0.41605	0.363628	0.716136	0.997492
6030442K20Rik	28.2721	-0.406163	0.595883	-0.681614	0.495483	0.997492
Rbbp5	66.6884	0.0625147	0.425121	0.147052	0.883091	0.997492
Nfasc	100.724	-0.617274	0.361037	-1.70972	0.0873168	0.997492
Lrrn2	35.9408	-0.4174	0.550781	-0.757833	0.448551	0.997492
Mdm4	288.451	0.18486	0.253563	0.729052	0.46597	0.997492
Pik3c2b	77.9542	0.0827488	0.391535	0.211345	0.832618	0.997492
Ppp1r15b	55.84	-0.362941	0.44844	-0.809341	0.418319	0.997492
Snrpe	2553.51	-0.130796	0.186489	-0.701361	0.483078	0.997492
Atp2b4	38.1827	-0.241542	0.523457	-0.461436	0.644486	0.997492
Btg2	181.815	0.0524084	0.346392	0.151298	0.879741	0.997492
Tmem183a	250.577	-0.11127	0.260819	-0.426617	0.669658	0.997492
Cyb5r1	28.4202	0.214109	0.587555	0.364406	0.715555	0.997492
Adipor1	107.184	-0.204312	0.345951	-0.590582	0.5548	0.997492
Klhl12	64.9207	0.579618	0.4394	1.31911	0.187131	0.997492
Rabif	58.9759	0.144815	0.42868	0.337815	0.735502	0.997492
Kdm5b	777.319	-0.154102	0.218063	-0.706688	0.47976	0.997492
Ppp1r12b	243.168	0.452498	0.300481	1.50591	0.13209	0.997492
Ube2t	216.145	0.0686266	0.310422	0.221075	0.825034	0.997492
Arl8a	293.615	-0.0641348	0.249588	-0.256962	0.797208	0.997492
Rnpep	116.175	0.0283343	0.327568	0.0864989	0.93107	0.997492
Shisa4	85.8749	0.461645	0.371333	1.24321	0.213791	0.997492
Ipo9	340.109	0.383382	0.255345	1.50143	0.133245	0.997492
Nav1	647.26	0.061291	0.219787	0.278865	0.780349	0.997492
Csrp1	43.5501	0.022671	0.501675	0.0451906	0.963955	0.997492
Tmem9	115.579	0.0240882	0.329205	0.0731707	0.94167	0.997492
Kif21b	192.779	-0.182809	0.293471	-0.622922	0.533336	0.997492
Inava	34.6545	0.325244	0.559807	0.580992	0.561246	0.997492
Camsap2	311.981	0.241451	0.276873	0.872062	0.383174	0.997492
Ddx59	34.9739	0.0892295	0.539749	0.165317	0.868695	0.997492
Kif14	212.674	0.136828	0.272424	0.502262	0.615483	0.997492
Zfp281	102.575	0.0315532	0.345414	0.091349	0.927215	0.997492
Gm4258	887.612	-0.110071	0.212872	-0.517074	0.605104	0.997492
Gm26936	58.5615	0.263485	0.449643	0.585986	0.557885	0.997492
Gm26930	27.3692	-0.088114	0.601993	-0.14637	0.883629	0.997492
Nek7	71.9728	0.102454	0.422356	0.242577	0.808333	0.997492
2310009B15Rik	114.408	-0.336904	0.350655	-0.960784	0.336661	0.997492
Dennd1b	132.766	-0.0903166	0.329925	-0.273749	0.784278	0.997492
Crb1	58.2114	-0.21307	0.45145	-0.471968	0.63695	0.997492
Zbtb41	103.085	-0.596288	0.345234	-1.7272	0.0841322	0.997492
Aspm	487.207	-0.213408	0.228497	-0.933961	0.350324	0.997492
Kcnt2	86.0784	-0.247431	0.373493	-0.662478	0.507665	0.997492
Cdc73	262.706	0.113775	0.261207	0.435572	0.663147	0.997492
Glrx2	391.797	-0.447638	0.247529	-1.80842	0.0705405	0.997492
Ro60	290.208	0.254264	0.258277	0.984463	0.324888	0.997492
Uchl5	200.478	-0.100355	0.27594	-0.363684	0.716094	0.997492
Gm29170	33.0528	-0.218725	0.549225	-0.398243	0.690451	0.997492
Rgs2	217.004	-0.230331	0.271682	-0.847799	0.39655	0.997492
Odr4	86.2392	0.444117	0.384906	1.15383	0.248568	0.997492
Tpr	987.569	-0.104026	0.210033	-0.495283	0.6204	0.997492
Gm10138	36.8575	-0.175378	0.521573	-0.336249	0.736683	0.997492
Ivns1abp	400.333	0.0341404	0.240534	0.141936	0.887131	0.997492
Trmt1l	74.7416	0.0296573	0.389417	0.0761582	0.939293	0.997492
Rnf2	280.381	-0.137073	0.251837	-0.544294	0.586239	0.997492
Edem3	75.7787	-0.221475	0.397821	-0.556719	0.57772	0.997492
1700025G04Rik	298.619	0.257413	0.255105	1.00905	0.312952	0.997492
Tsen15	68.3887	0.201773	0.404528	0.498787	0.61793	0.997492
Rgl1	60.7536	-0.273359	0.424843	-0.643435	0.519942	0.997492
Arpc5	652.848	-0.371589	0.259527	-1.43179	0.152203	0.997492
Smg7	290.744	0.223458	0.266217	0.839382	0.401255	0.997492
Nmnat2	219.527	-0.179162	0.27561	-0.650056	0.515656	0.997492
Lamc1	41.1922	-0.146701	0.503129	-0.291578	0.770609	0.997492
Rgs16	34.4643	-0.17722	0.561376	-0.315689	0.752239	0.997492
Rnasel	83.7013	-0.342919	0.375037	-0.914362	0.360526	0.997492
Glul	239.678	-0.0355243	0.29126	-0.121968	0.902924	0.997492
Cacna1e	70.2044	-0.889629	0.416251	-2.13724	0.0325785	0.997492
Ier5	340.258	0.138993	0.259223	0.536191	0.591826	0.997492
Stx6	266.312	0.155233	0.260276	0.596418	0.550896	0.997492
Xpr1	373.008	-0.412882	0.250486	-1.64832	0.0992863	0.997492
Acbd6	365.51	-0.467324	0.261247	-1.78882	0.0736438	0.997492
Cep350	237.031	0.111353	0.262963	0.423455	0.671963	0.997492
Tor1aip1	114.646	0.170877	0.334539	0.510785	0.609502	0.997492
Tor1aip2	130.482	-0.0769667	0.327226	-0.235209	0.814046	0.997492
Gm2000	130.579	0.137774	0.324571	0.424479	0.671217	0.997492
Soat1	46.7325	0.111992	0.476555	0.235004	0.814205	0.997492
Abl2	185.036	0.449819	0.289711	1.55265	0.120508	0.997492
Fam20b	68.7799	-0.191584	0.40891	-0.468523	0.639411	0.997492
Ralgps2	307.177	-0.135794	0.269909	-0.50311	0.614887	0.997492
Rasal2	503.066	0.216084	0.256045	0.843927	0.39871	0.997492
Brinp2	65.0729	-0.598787	0.428016	-1.39898	0.161819	0.997492
Astn1	671.316	0.114666	0.222024	0.516457	0.605535	0.997492
Gm37679	43.0139	-0.143469	0.500813	-0.286472	0.774517	0.997492
Cop1	450.878	0.0347759	0.236907	0.146792	0.883297	0.997492
Tnr	36.6518	-1.07325	0.56994	-1.8831	0.0596875	0.997492
Mrps14	529.865	-0.315328	0.233889	-1.3482	0.177596	0.997492
Cacybp	784.144	-0.267597	0.223257	-1.1986	0.230682	0.997492
Rabgap1l	199.482	-0.216917	0.285485	-0.759821	0.447362	0.997492
Rc3h1	262.007	0.564666	0.280045	2.01634	0.0437644	0.997492
Zbtb37	73.4901	0.10944	0.396243	0.276194	0.782399	0.997492
Gas5	1080.52	-0.187894	0.201933	-0.930476	0.352125	0.997492
Dars2	89.0516	0.152652	0.376885	0.405036	0.685451	0.997492
Cenpl	203.428	0.0532816	0.301869	0.176506	0.859897	0.997492
Klhl20	47.3211	0.176905	0.484169	0.365378	0.714829	0.997492
Prdx6	392.02	-0.188023	0.238856	-0.787181	0.431176	0.997492
Suco	236.593	0.107754	0.264052	0.408078	0.683216	0.997492
Pigc	36.0771	-0.061354	0.525597	-0.116732	0.907072	0.997492
Dnm3	240.081	-0.228017	0.277197	-0.82258	0.410747	0.997492
Vamp4	108.413	0.154541	0.344528	0.448558	0.65375	0.997492
Prrc2c	1228.88	-0.012156	0.196861	-0.0617489	0.950763	0.997492
Gorab	92.9251	-0.143284	0.365035	-0.392522	0.694672	0.997492
Kifap3	516.367	-0.0774811	0.229037	-0.33829	0.735145	0.997492
Scyl3	29.3125	-0.201379	0.580575	-0.346861	0.728696	0.997492
BC055324	84.1616	0.554493	0.412986	1.34265	0.179387	0.997492
Ccdc181	33.2717	-0.462599	0.558881	-0.827724	0.407827	0.997492
Blzf1	33.2155	-0.425763	0.546501	-0.779069	0.435939	0.997492
Nme7	135.348	0.215683	0.322854	0.668051	0.504101	0.997492
Atp1b1	94.8548	-0.441188	0.384879	-1.1463	0.25167	0.997492
Tiprl	353.511	-0.215594	0.262533	-0.821206	0.411529	0.997492
Gpr161	43.5597	0.0478179	0.490892	0.0974103	0.922401	0.997492
Dcaf6	92.7849	0.329829	0.360982	0.913699	0.360875	0.997492
Mpc2	476.522	-0.401106	0.262309	-1.52914	0.126231	0.997492
Mpzl1	168.619	0.184581	0.295846	0.623909	0.532687	0.997492
Pou2f1	527.691	0.396099	0.242731	1.63184	0.102713	0.997492
Ildr2	56.28	-0.333732	0.482087	-0.692266	0.48877	0.997492
Tada1	90.3821	0.609587	0.388293	1.56991	0.116435	0.997492
Pogk	161.803	0.0476335	0.30745	0.154931	0.876876	0.997492
Fam78b	52.5406	-0.460525	0.452586	-1.01754	0.308896	0.997492
Uck2	171.122	-0.0379563	0.289157	-0.131266	0.895565	0.997492
Gm37982	35.5405	0.219678	0.548675	0.400379	0.688878	0.997492
Mgst3	193.551	-0.673413	0.395746	-1.70163	0.0888244	0.997492
Pbx1	3361.78	0.326443	0.248841	1.31185	0.189569	0.997492
Nuf2	297.53	0.229923	0.25301	0.908751	0.363482	0.997492
Rgs4	37.0084	-0.829277	0.623301	-1.33046	0.183367	0.997492
Hsd17b7	32.0869	0.355853	0.571252	0.622936	0.533327	0.997492
3110045C21Rik	46.2446	-0.0526165	0.473491	-0.111124	0.911518	0.997492
Uap1	94.6898	0.0815395	0.375731	0.217016	0.828196	0.997492
Uhmk1	44.7327	-0.0309531	0.483109	-0.0640707	0.948914	0.997492
Nos1ap	136.171	0.0711159	0.316006	0.225046	0.821943	0.997492
Atf6	104.842	0.0999584	0.341654	0.292572	0.769849	0.997492
Dusp12	81.4628	-0.148811	0.377837	-0.393851	0.693691	0.997492
Sdhc	231.407	0.347876	0.278397	1.24957	0.211458	0.997492
Ndufs2	593.617	0.0644512	0.222552	0.2896	0.772122	0.997492
B4galt3	80.5022	-0.190682	0.380319	-0.501373	0.616109	0.997492
Ppox	53.1577	-0.539905	0.4457	-1.21136	0.225756	0.997492
Usp21	51.1318	0.415389	0.458915	0.905156	0.365383	0.997492
Ufc1	445.68	-0.267798	0.254828	-1.0509	0.293305	0.997492
Dedd	56.8278	-0.0186213	0.433332	-0.0429725	0.965723	0.997492
Nit1	116.529	-0.308581	0.329679	-0.936004	0.349271	0.997492
Pfdn2	993.332	-0.381199	0.221555	-1.72056	0.0853307	0.997492
Usf1	263.812	-0.322605	0.337261	-0.956543	0.338798	0.997492
Alyref2	55.9856	-0.110621	0.469647	-0.235541	0.813789	0.997492
Vangl2	206.456	0.0104648	0.274468	0.0381275	0.969586	0.997492
Ncstn	85.9626	0.127612	0.371929	0.343107	0.731518	0.997492
Copa	246.808	-0.16532	0.259655	-0.63669	0.524327	0.997492
Pex19	154.645	0.0116275	0.303113	0.0383604	0.9694	0.997492
Dcaf8	219.049	0.19842	0.271302	0.731363	0.464558	0.997492
Pea15a	133.247	0.181411	0.314192	0.57739	0.563676	0.997492
Igsf8	136.796	-0.165189	0.334109	-0.494416	0.621012	0.997492
Pigm	40.9568	-0.366647	0.503794	-0.727773	0.466753	0.997492
Cadm3	50.2408	-0.481145	0.460132	-1.04567	0.295714	0.997492
Aim2	208.991	0.796356	0.383583	2.0761	0.0378849	0.997492
Fmn2	398.952	0.338146	0.272231	1.24213	0.214188	0.997492
Rgs7	97.5146	-0.512292	0.350423	-1.46192	0.143762	0.997492
Fh1	157.782	-0.029505	0.297057	-0.0993246	0.920881	0.997492
Exo1	122.878	0.226007	0.354792	0.637013	0.524116	0.997492
Cep170	646.108	-0.200119	0.215226	-0.929809	0.35247	0.997492
Sdccag8	119.364	0.0195818	0.32666	0.0599454	0.952199	0.997492
Akt3	865.843	0.10475	0.222992	0.469747	0.638536	0.997492
Zbtb18	120.699	-0.360606	0.333852	-1.08013	0.280082	0.997492
Adss	132.972	0.141443	0.313847	0.450674	0.652225	0.997492
Desi2	149.611	-0.103032	0.302719	-0.340356	0.733588	0.997492
Cox20	288.736	-0.199004	0.253557	-0.78485	0.432541	0.997492
Hnrnpu	2101.96	-0.27754	0.189014	-1.46835	0.142008	0.997492
Efcab2	32.6378	-0.12991	0.605089	-0.214695	0.830005	0.997492
Kif26b	29.7132	-0.600113	0.611807	-0.980887	0.326649	0.997492
Smyd3	225.331	0.213485	0.291874	0.731429	0.464517	0.997492
Tfb2m	41.7948	-0.139058	0.49556	-0.280609	0.779011	0.997492
Cnst	88.9224	-0.268029	0.363499	-0.737359	0.460904	0.997492
Sccpdh	79.1819	-0.262894	0.392371	-0.670012	0.50285	0.997492
Ahctf1	194.87	0.402392	0.294997	1.36405	0.172551	0.997492
Cdc42bpa	354.948	0.0156847	0.258554	0.0606633	0.951627	0.997492
Parp1	549.865	-0.231044	0.217817	-1.06073	0.288813	0.997492
Lin9	176.739	0.41712	0.308846	1.35057	0.176832	0.997492
Acbd3	257.123	-0.123334	0.262352	-0.470109	0.638277	0.997492
H3f3a	14654	-0.262019	0.198957	-1.31696	0.187852	0.997492
Sde2	175.66	-0.321341	0.293802	-1.09373	0.274071	0.997492
Pycr2	131.627	-0.170065	0.326646	-0.520641	0.602617	0.997492
Nvl	182.505	-0.150195	0.290818	-0.516455	0.605537	0.997492
Cnih4	305.837	-0.135195	0.245719	-0.550202	0.582181	0.997492
Wdr26	466.392	0.276643	0.232972	1.18745	0.23505	0.997492
Lbr	213.56	0.339901	0.272381	1.24789	0.212072	0.997492
Enah	1536.12	0.300813	0.231572	1.299	0.193942	0.997492
Srp9	459.339	-0.270077	0.226158	-1.19419	0.232402	0.997492
Fbxo28	173.998	0.235703	0.290748	0.810679	0.41755	0.997492
Trp53bp2	184.343	-0.0233986	0.282178	-0.0829215	0.933914	0.997492
Capn2	61.1173	0.597643	0.491828	1.21515	0.22431	0.997492
Susd4	114.602	0.0922084	0.338837	0.272132	0.785521	0.997492
Disp1	84.8308	0.523462	0.374464	1.3979	0.162144	0.997492
Brox	111.766	-0.308998	0.339183	-0.911006	0.362292	0.997492
Aida	119.969	-0.0536153	0.329352	-0.16279	0.870684	0.997492
Mia3	188.493	0.162004	0.283165	0.57212	0.567241	0.997492
Taf1a	34.885	0.0464521	0.533352	0.0870947	0.930596	0.997492
2025-03-02	86.5367	-0.496949	0.376954	-1.31833	0.187394	0.997492
Mark1	259.082	0.0186793	0.271264	0.0688601	0.945101	0.997492
Gm38251	27.1242	0.0431624	0.651232	0.0662781	0.947156	0.997492
Rab3gap2	75.573	-0.234028	0.390626	-0.59911	0.5491	0.997492
Iars2	70.2328	-0.214278	0.39957	-0.536271	0.591771	0.997492
Bpnt1	65.3709	-0.217377	0.407559	-0.533363	0.593782	0.997492
Eprs	394.448	-0.109395	0.232114	-0.471299	0.637427	0.997492
Lyplal1	54.2576	-0.277558	0.441031	-0.62934	0.529126	0.997492
Rrp15	52.2744	-0.432798	0.46521	-0.930329	0.352201	0.997492
Gpatch2	142.514	0.0999423	0.306932	0.325617	0.744714	0.997492
Esrrg	80.8596	0.283159	0.386733	0.732183	0.464057	0.997492
Kctd3	77.7532	-0.0496732	0.394711	-0.125847	0.899853	0.997492
Kcnk2	116.76	-0.142756	0.328783	-0.434196	0.664146	0.997492
Cenpf	2110.86	0.00853527	0.18926	0.0450982	0.964029	0.997492
Prox1	272.599	0.0408225	0.270854	0.150718	0.880199	0.997492
Prox1os	53.9166	0.262455	0.477173	0.550021	0.582305	0.997492
Rps6kc1	96.1028	-0.189245	0.353285	-0.535671	0.592186	0.997492
Angel2	200.499	0.145659	0.279883	0.52043	0.602764	0.997492
Vash2	62.3041	-0.313915	0.423748	-0.740805	0.458812	0.997492
Flvcr1	36.7401	0.341853	0.525506	0.650521	0.515355	0.997492
Tatdn3	28.3257	-0.358176	0.586314	-0.610894	0.54127	0.997492
Nsl1	64.9194	0.34628	0.445767	0.776819	0.437266	0.997492
Nenf	222.389	-0.555842	0.307368	-1.80839	0.0705452	0.997492
Pacc1	47.8015	0.228666	0.470402	0.486108	0.626891	0.997492
Ppp2r5a	61.2825	-0.0973243	0.421608	-0.230841	0.817438	0.997492
Dtl	140.98	0.388806	0.33688	1.15414	0.248443	0.997492
Ints7	174.066	0.35302	0.309318	1.14129	0.253751	0.997492
Lpgat1	162.524	0.160119	0.293352	0.545824	0.585187	0.997492
Nek2	112.335	-0.126829	0.331831	-0.38221	0.702306	0.997492
Rcor3	60.8165	0.207454	0.425536	0.487512	0.625895	0.997492
Sertad4	47.7871	-0.217694	0.468915	-0.46425	0.642468	0.997492
Syt14	169.776	0.12086	0.290958	0.415388	0.677858	0.997492
Utp25	37.0363	0.104089	0.527318	0.197393	0.84352	0.997492
G0s2	36.4859	-0.334844	0.522404	-0.640966	0.521545	0.997492
Plxna2	1525.43	0.159654	0.235445	0.678096	0.497711	0.997492
Cr1l	37.3423	0.138104	0.525681	0.262715	0.792771	0.997492
Fam171a1	119.889	0.101261	0.351369	0.28819	0.773202	0.997492
Nmt2	203.036	0.478484	0.319005	1.49993	0.133633	0.997492
Dclre1c	63.7298	0.693988	0.422824	1.64132	0.100732	0.997492
Suv39h2	136.034	0.0812927	0.31648	0.256865	0.797283	0.997492
Hspa14	277.208	0.414374	0.254088	1.63082	0.102927	0.997492
Fam107b	144.528	0.347546	0.305532	1.13751	0.255326	0.997492
Frmd4a	558.713	0.0314277	0.271897	0.115587	0.90798	0.997492
Prpf18	149.215	0.072522	0.301409	0.24061	0.809858	0.997492
Bend7	40.3479	-0.179017	0.50902	-0.351691	0.72507	0.997492
Sephs1	275.97	0.415564	0.267794	1.5518	0.120709	0.997492
Phyh	46.0239	-0.133349	0.47256	-0.282183	0.777803	0.997492
Mcm10	104.671	0.422596	0.386224	1.09418	0.273878	0.997492
Cdc123	583.071	0.0250857	0.226523	0.110742	0.911821	0.997492
Nudt5	209.561	0.0656942	0.284958	0.23054	0.817672	0.997492
Sec61a2	107.227	0.547054	0.345034	1.5855	0.112852	0.997492
Upf2	194.617	0.125167	0.300761	0.416167	0.677288	0.997492
Usp6nl	149.789	0.139003	0.305412	0.455132	0.649014	0.997492
Celf2	3608.73	0.199419	0.220728	0.903461	0.366281	0.997492
Taf3	285.097	0.394353	0.261153	1.51005	0.131031	0.997492
Atp5c1	1380.66	-0.0831209	0.201479	-0.412554	0.679934	0.997492
Kin	267.709	-0.297546	0.272795	-1.09073	0.275392	0.997492
Sfmbt2	49.6279	0.528243	0.52593	1.0044	0.315187	0.997492
Rbm17	339.625	0.0175945	0.240136	0.073269	0.941592	0.997492
Fbh1	92.4778	0.131401	0.356372	0.368718	0.712338	0.997492
Ankrd16	51.6544	-0.0530598	0.450329	-0.117825	0.906207	0.997492
Mindy3	157.991	0.0898651	0.302774	0.296806	0.766615	0.997492
Rsu1	66.8025	0.241752	0.418197	0.578082	0.563209	0.997492
Vim	1749.7	0.135593	0.192251	0.705292	0.480628	0.997492
Hacd1	90.4581	-0.448014	0.398786	-1.12344	0.261249	0.997492
Stam	152.782	0.116251	0.328625	0.35375	0.723526	0.997492
Cacnb2	220.587	-0.0265732	0.30917	-0.0859501	0.931506	0.997492
Nsun6	65.3401	0.0698403	0.408938	0.170785	0.864393	0.997492
Arl5b	208.411	0.0634944	0.272483	0.233021	0.815745	0.997492
Plxdc2	38.6343	0.143102	0.509525	0.280855	0.778822	0.997492
Nebl	48.4746	-0.41764	0.493397	-0.846458	0.397297	0.997492
A930004D18Rik	28.9692	-0.631484	0.614822	-1.0271	0.304373	0.997492
Skida1	181.633	-0.375314	0.297044	-1.2635	0.20641	0.997492
Mllt10	690.92	0.209909	0.22619	0.92802	0.353397	0.997492
Dnajc1	381.596	0.144716	0.24167	0.598817	0.549295	0.997492
Commd3	451.187	-0.325035	0.252087	-1.28938	0.197268	0.997492
Bmi1	213.383	-0.152438	0.27742	-0.549485	0.582673	0.997492
Pip4k2a	123.821	-0.155338	0.326041	-0.476437	0.633763	0.997492
Arhgap21	590.709	0.203531	0.224965	0.904724	0.365612	0.997492
Gpr158	91.1294	-0.207883	0.383896	-0.541508	0.588157	0.997492
Myo3a	34.4829	-0.518848	0.588489	-0.881662	0.37796	0.997492
Gad2	2144.46	-0.0272226	0.191752	-0.141968	0.887105	0.997492
Abi1	236.803	0.094733	0.26412	0.358674	0.719839	0.997492
Acbd5	253.305	0.084517	0.260324	0.324661	0.745437	0.997492
Mastl	230.545	0.310041	0.275603	1.12496	0.260608	0.997492
Yme1l1	313.991	0.0367942	0.247544	0.148637	0.88184	0.997492
Spopl	94.6759	0.0853714	0.399933	0.213464	0.830965	0.997492
Cacna1b	136.802	0.0445621	0.310447	0.143542	0.885862	0.997492
Ehmt1	936.623	0.208497	0.217987	0.956466	0.338837	0.997492
Zmynd19	112.458	0.0326141	0.351207	0.092863	0.926012	0.997492
Dph7	47.838	0.416944	0.470625	0.885937	0.375651	0.997492
Mrpl41	308.316	-0.305775	0.269633	-1.13404	0.256777	0.997492
Nsmf	40.3611	-0.391174	0.508275	-0.769611	0.441531	0.997492
Nrarp	71.5734	-0.0188175	0.418644	-0.0449487	0.964148	0.997492
Nelfb	117.612	0.423689	0.331754	1.27712	0.201561	0.997492
Tubb4b	1572.35	0.201557	0.209128	0.963798	0.335147	0.997492
Rnf208	33.9522	-0.224246	0.542767	-0.413153	0.679495	0.997492
Ndor1	30.2253	-0.159647	0.584788	-0.273001	0.784853	0.997492
Tmem203	38.8364	-0.598375	0.522167	-1.14594	0.251818	0.997492
Ssna1	437.821	-0.277655	0.240159	-1.15613	0.247629	0.997492
Anapc2	170.446	0.120671	0.289234	0.41721	0.676525	0.997492
Man1b1	78.7487	0.321919	0.382218	0.842238	0.399655	0.997492
Sapcd2	209.196	0.430294	0.276991	1.55346	0.120313	0.997492
Npdc1	334.089	-0.300203	0.262762	-1.14249	0.253249	0.997492
Paxx	77.6849	-0.54794	0.435512	-1.25815	0.208336	0.997492
Fbxw5	67.4284	-0.122983	0.405448	-0.303326	0.761642	0.997492
Traf2	36.8499	0.348171	0.523275	0.665368	0.505815	0.997492
Phpt1	88.429	0.13448	0.371338	0.362149	0.717241	0.997492
Rabl6	222.725	0.376785	0.273132	1.3795	0.16774	0.997492
Bmyc	169.633	-0.682774	0.333611	-2.04662	0.0406955	0.997492
Camsap1	385.45	0.0942628	0.234487	0.401996	0.687687	0.997492
Ubac1	173.437	-0.128482	0.315789	-0.406862	0.684109	0.997492
Qsox2	36.3985	0.295767	0.53038	0.557652	0.577082	0.997492
Gpsm1	136.788	-0.0177012	0.310014	-0.0570981	0.954467	0.997492
Dnlz	183.235	-0.203151	0.309009	-0.657427	0.510907	0.997492
Entr1	132.387	0.262395	0.330035	0.795053	0.426582	0.997492
Pmpca	126.66	0.120076	0.318765	0.376693	0.706402	0.997492
Sec16a	90.7453	0.101806	0.359099	0.283502	0.776792	0.997492
Notch1	184.853	-0.0814739	0.303172	-0.268738	0.788131	0.997492
Dipk1b	103.893	-0.785075	0.412317	-1.90406	0.0569027	0.997492
Surf6	31.3437	-0.361106	0.559018	-0.645964	0.518303	0.997492
Med22	331.963	-0.0252996	0.242385	-0.104378	0.91687	0.997492
Rpl7a	3788.71	-0.0892385	0.192985	-0.462412	0.643786	0.997492
Surf1	71.6478	0.0722502	0.400526	0.180388	0.856848	0.997492
Surf2	81.0773	-0.646402	0.418043	-1.54626	0.122043	0.997492
Surf4	76.9535	0.0547853	0.382258	0.14332	0.886037	0.997492
Rexo4	81.3201	0.212061	0.378343	0.560499	0.575139	0.997492
Cacfd1	196.881	0.0625908	0.279405	0.224015	0.822746	0.997492
Vav2	121.766	0.0974414	0.324362	0.300409	0.763865	0.997492
Brd3	813.291	0.410755	0.242715	1.69233	0.0905828	0.997492
Wdr5	78.7486	0.0141507	0.386027	0.0366573	0.970758	0.997492
Olfm1	164.811	-0.3836	0.306544	-1.25137	0.210801	0.997492
Mrps2	36.7727	0.0653271	0.525833	0.124236	0.901129	0.997492
Ralgds	87.5271	-0.071229	0.367601	-0.193767	0.846358	0.997492
Gtf3c5	51.4253	0.436337	0.452724	0.963803	0.335145	0.997492
Tsc1	126.351	0.433007	0.360362	1.20159	0.229523	0.997492
Gtf3c4	75.1812	-0.552652	0.392889	-1.40664	0.159534	0.997492
Ddx31	33.908	0.228315	0.542585	0.420791	0.673908	0.997492
Ttf1	60.3875	-0.35331	0.424953	-0.83141	0.405742	0.997492
Setx	219.856	0.0208508	0.276085	0.075523	0.939799	0.997492
Med27	205.182	0.235939	0.278841	0.84614	0.397475	0.997492
Rapgef1	220.52	0.280695	0.299989	0.935687	0.349434	0.997492
Trub2	75.8862	0.627365	0.42885	1.4629	0.143495	0.997492
Coq4	46.7243	-0.427615	0.482212	-0.886779	0.375198	0.997492
Slc27a4	28.6787	0.0897624	0.583328	0.15388	0.877704	0.997492
Gle1	165.735	0.326802	0.297478	1.09858	0.271953	0.997492
Sptan1	472.721	-0.0454817	0.226356	-0.20093	0.840754	0.997492
Wdr34	65.5446	-0.0803445	0.417105	-0.192624	0.847254	0.997492
Set	2855.04	0.0542372	0.188316	0.288011	0.773338	0.997492
Zdhhc12	44.4842	-0.309698	0.490664	-0.63118	0.527923	0.997492
Zer1	42.3001	0.492047	0.514375	0.956591	0.338774	0.997492
Tbc1d13	44.3279	-0.0779712	0.490336	-0.159016	0.873656	0.997492
Endog	31.704	-0.530118	0.562039	-0.943205	0.345576	0.997492
Spout1	69.9625	0.566677	0.405398	1.39783	0.162164	0.997492
Lrrc8a	82.0635	0.130448	0.376607	0.346376	0.72906	0.997492
Dolk	26.7293	-0.0679796	0.600768	-0.113154	0.909908	0.997492
Nup188	121.161	0.139996	0.341848	0.409525	0.682154	0.997492
Sh3glb2	68.6055	-0.13602	0.409361	-0.332273	0.739683	0.997492
Dolpp1	57.0612	0.248683	0.432745	0.574665	0.565518	0.997492
Ptpa	205.217	0.204486	0.288722	0.708245	0.478793	0.997492
Ier5l	268.679	0.434077	0.286181	1.51679	0.129319	0.997492
Ntmt1	206.386	0.103477	0.29878	0.346331	0.729094	0.997492
Asb6	38.7692	0.089321	0.524609	0.170262	0.864804	0.997492
Tor1b	41.977	-0.0343431	0.494569	-0.0694405	0.944639	0.997492
Tor1a	170.216	-0.23137	0.295907	-0.781901	0.434273	0.997492
BC005624	208.459	-0.18897	0.290936	-0.649526	0.515998	0.997492
Usp20	38.8509	-0.125041	0.513562	-0.243477	0.807636	0.997492
Fnbp1	57.7922	0.132643	0.429588	0.308768	0.757498	0.997492
Gpr107	78.0119	0.599431	0.394878	1.51802	0.129011	0.997492
Ncs1	134.664	-0.493917	0.314313	-1.57142	0.116086	0.997492
Fubp3	109.943	0.128803	0.336241	0.383066	0.701671	0.997492
Exosc2	51.8923	0.409423	0.456011	0.897836	0.369273	0.997492
Abl1	194.226	0.339863	0.301585	1.12692	0.259776	0.997492
Aif1l	39.1693	-0.0923386	0.505644	-0.182616	0.855099	0.997492
Nup214	145.227	0.023517	0.307399	0.0765032	0.939019	0.997492
Prrc2b	538.721	0.019953	0.219574	0.0908715	0.927595	0.997492
Pomt1	40.2137	0.0801974	0.513763	0.156098	0.875956	0.997492
Uck1	46.3493	-0.141186	0.470628	-0.299994	0.764181	0.997492
Swi5	991.476	-0.16799	0.201738	-0.832717	0.405004	0.997492
Golga2	55.325	0.0944471	0.444017	0.21271	0.831553	0.997492
Dnm1	26.1584	-0.748771	0.609791	-1.22792	0.219479	0.997492
Ciz1	82.2396	0.217543	0.381926	0.569595	0.568952	0.997492
1110008P14Rik	155.274	-0.43114	0.304188	-1.41735	0.156381	0.997492
Ptges2	45.1708	-0.318269	0.484109	-0.657433	0.510903	0.997492
Slc25a25	105.633	0.528244	0.345578	1.52858	0.126368	0.997492
Fam102a	27.1232	0.521023	0.599693	0.868815	0.384948	0.997492
Dpm2	201.105	-0.377897	0.338908	-1.11504	0.264832	0.997492
Cdk9	159.07	0.184191	0.295885	0.622507	0.533609	0.997492
Tor2a	97.9889	-0.223826	0.380202	-0.588702	0.556061	0.997492
Stxbp1	109.167	-0.400678	0.353057	-1.13488	0.256424	0.997492
Rpl12	2848.38	0.0416726	0.226569	0.183929	0.854069	0.997492
Slc2a8	34.3257	0.200024	0.549793	0.363817	0.715995	0.997492
Garnl3	46.5256	0.0706585	0.489096	0.144467	0.885131	0.997492
Angptl2	34.0351	0.401771	0.546798	0.73477	0.46248	0.997492
Zbtb43	57.0687	0.105078	0.434479	0.241848	0.808898	0.997492
Mvb12b	295.29	-0.0175937	0.24976	-0.0704424	0.943842	0.997492
Pbx3	1167.69	0.245384	0.231121	1.06171	0.288366	0.997492
C79798	36.7534	0.483697	0.526883	0.918035	0.3586	0.997492
Mapkap1	265.06	0.205412	0.25487	0.80595	0.420272	0.997492
Gapvd1	378.686	0.275967	0.236995	1.16444	0.244245	0.997492
Hspa5	525.531	-0.262703	0.237762	-1.1049	0.269202	0.997492
Rabepk	40.6945	0.33736	0.500709	0.673765	0.500461	0.997492
Fbxw2	180.393	0.19895	0.290522	0.6848	0.49347	0.997492
Psmd5	180.928	0.157317	0.289495	0.543417	0.586843	0.997492
Cntrl	208.22	0.132809	0.273103	0.486296	0.626757	0.997492
Rab14	931.717	0.161759	0.210513	0.768404	0.442247	0.997492
Dab2ip	190.762	-0.195329	0.31671	-0.616746	0.537403	0.997492
Ttll11	52.075	0.373166	0.45679	0.816931	0.413968	0.997492
Ndufa8	894.328	-0.398916	0.223767	-1.78273	0.0746299	0.997492
Lhx6	814.815	0.335358	0.227376	1.47491	0.140238	0.997492
Rbm18	302.602	-0.117968	0.252831	-0.466586	0.640796	0.997492
Mrrf	104.237	0.109213	0.35491	0.307721	0.758295	0.997492
Gm13429	27.9427	0.157337	0.620687	0.253488	0.799891	0.997492
Pdcl	189.935	-0.0383703	0.282175	-0.135981	0.891837	0.997492
Rc3h2	302.792	0.292521	0.26212	1.11598	0.26443	0.997492
Zbtb6	50.5894	-0.415004	0.457175	-0.907757	0.364006	0.997492
Zbtb26	41.7045	0.121926	0.501504	0.243121	0.807912	0.997492
Rabgap1	443.611	0.170933	0.230299	0.742223	0.457953	0.997492
Strbp	1209.08	0.0909154	0.204496	0.444582	0.656622	0.997492
Dennd1a	436.795	0.387128	0.252116	1.53551	0.124658	0.997492
Lhx2	67.9508	0.684785	0.449445	1.52362	0.127603	0.997492
Nek6	27.6932	0.481556	0.609984	0.789456	0.429845	0.997492
Psmb7	824.687	-0.0569645	0.205266	-0.277516	0.781384	0.997492
Nr6a1	220.01	0.444063	0.305369	1.45419	0.145895	0.997492
Nr6a1os	134.173	0.351615	0.382442	0.919395	0.357889	0.997492
Arpc5l	446.767	-0.079362	0.24416	-0.325041	0.74515	0.997492
Golga1	139.752	0.105122	0.308256	0.341021	0.733087	0.997492
Scai	343.685	0.380591	0.288917	1.3173	0.187737	0.997492
Ppp6c	219.919	0.15365	0.278066	0.552568	0.580559	0.997492
Lrp1b	45.6763	-1.19608	0.565251	-2.11602	0.0343432	0.997492
Gtdc1	436.501	0.467403	0.268407	1.7414	0.0816142	0.997492
Zeb2	1580.46	0.249284	0.240865	1.03495	0.300692	0.997492
Zeb2os	33.9658	-0.222223	0.551298	-0.403092	0.686881	0.997492
Acvr2a	220.194	-0.219241	0.27081	-0.809576	0.418184	0.997492
Orc4	201.441	-0.112979	0.277107	-0.407707	0.683488	0.997492
Mbd5	651.273	0.15155	0.238765	0.634725	0.525608	0.997492
Epc2	426.874	0.137318	0.231812	0.592368	0.553604	0.997492
Kif5c	1228.96	-0.240845	0.212301	-1.13445	0.256607	0.997492
Mmadhc	219.107	0.137713	0.268058	0.513744	0.607431	0.997492
Rnd3	757.046	-0.361695	0.212946	-1.69853	0.0894076	0.997492
Tnfaip6	66.3417	0.205357	0.415697	0.494007	0.621301	0.997492
Rif1	429.93	0.220348	0.263069	0.837605	0.402253	0.997492
Neb	62.3016	-0.328289	0.426659	-0.769442	0.441631	0.997492
Arl5a	297.31	-0.344134	0.274537	-1.25351	0.210021	0.997492
Cacnb4	171.548	0.057576	0.291144	0.197758	0.843235	0.997492
Stam2	137.597	0.125579	0.318514	0.394264	0.693386	0.997492
Fmnl2	632.384	0.0719848	0.223823	0.321615	0.747744	0.997492
Prpf40a	1057.16	0.283607	0.230801	1.2288	0.219148	0.997492
Arl6ip6	320.692	-0.0329491	0.24305	-0.135565	0.892165	0.997492
Rprm	205.031	0.105721	0.33872	0.312121	0.754949	0.997492
Galnt13	102.195	-0.361059	0.397211	-0.908985	0.363358	0.997492
Nr4a2	31.701	-0.353038	0.633169	-0.557574	0.577136	0.997492
Gpd2	41.9007	0.153337	0.493499	0.310714	0.756018	0.997492
Acvr1	172.552	0.517694	0.291253	1.77747	0.0754905	0.997492
Upp2	74.2439	-0.0723151	0.393835	-0.183618	0.854313	0.997492
Ccdc148	68.231	0.181398	0.411995	0.440291	0.659726	0.997492
Pkp4	477.752	0.282987	0.255474	1.10769	0.267994	0.997492
Tanc1	38.394	0.135628	0.517507	0.262079	0.793261	0.997492
Baz2b	1058.35	0.111884	0.222054	0.50386	0.61436	0.997492
2025-03-07	405.362	0.490224	0.233617	2.09841	0.0358691	0.997492
Tank	85.2452	0.200945	0.380982	0.527439	0.597889	0.997492
Psmd14	639.445	-0.05529	0.218363	-0.253202	0.800112	0.997492
Kcnh7	737.088	-0.0615961	0.646786	-0.0952341	0.924129	0.997492
Scn3a	207.448	-0.517587	0.291767	-1.77398	0.0760671	0.997492
Csrnp3	1182.17	0.0375043	0.218913	0.171321	0.863972	0.997492
Ttc21b	66.053	-0.0160371	0.443393	-0.036169	0.971148	0.997492
Scn1a	59.4571	0.21513	0.435406	0.494091	0.621242	0.997492
Scn9a	35.5544	-0.633781	0.586741	-1.08017	0.280066	0.997492
B3galt1	866.895	0.0962777	0.259985	0.370321	0.711144	0.997492
Stk39	109.423	0.047439	0.354157	0.133949	0.893443	0.997492
Cers6	316.387	-0.0188481	0.273902	-0.0688134	0.945138	0.997492
Spc25	889.298	0.242142	0.208628	1.16064	0.245788	0.997492
Bbs5	36.636	-0.109798	0.529961	-0.207181	0.835868	0.997492
Ppig	751.591	0.0973242	0.21567	0.451265	0.651799	0.997492
Ccdc173	54.3075	0.153811	0.440759	0.348968	0.727113	0.997492
Phospho2	60.2205	0.0156741	0.421362	0.0371987	0.970327	0.997492
Klhl23	130.472	-0.260364	0.327301	-0.795489	0.426329	0.997492
Ssb	1802.1	-0.0146095	0.190451	-0.0767102	0.938854	0.997492
Mettl5	54.4694	-0.126766	0.447954	-0.28299	0.777185	0.997492
Ubr3	366.747	0.34114	0.24653	1.38376	0.16643	0.997492
Myo3b	26.6167	-0.0326831	0.608167	-0.0537404	0.957142	0.997492
Gad1os	33.812	-0.158425	0.549462	-0.288327	0.773097	0.997492
Gad1	603.768	0.253068	0.216377	1.16957	0.242174	0.997492
Gorasp2	127.656	0.270351	0.322687	0.837811	0.402137	0.997492
Tlk1	432.803	0.135918	0.228073	0.595944	0.551213	0.997492
Mettl8	43.5465	-0.0681847	0.483825	-0.140928	0.887926	0.997492
Dcaf17	118.01	0.150594	0.330124	0.456174	0.648265	0.997492
Dync1i2	985.865	-0.160407	0.202563	-0.791887	0.428427	0.997492
Slc25a12	166.296	0.0807605	0.323633	0.249543	0.802941	0.997492
Hat1	478.934	0.0279616	0.232761	0.12013	0.90438	0.997492
Metap1d	228.119	0.018668	0.291189	0.0641094	0.948883	0.997492
Dlx1as	856.042	0.32865	0.205336	1.60055	0.109478	0.997492
Dlx1	1243.89	-0.304955	0.210875	-1.44614	0.148139	0.997492
Dlx2	1846.17	0.150412	0.197396	0.761982	0.446071	0.997492
Itga6	30.9013	-0.252221	0.561368	-0.449297	0.653218	0.997492
Map3k20	70.6541	-0.172501	0.396816	-0.434712	0.663772	0.997492
Cdca7	493.799	0.0218088	0.232811	0.0936758	0.925367	0.997492
Sp3	489.763	0.420758	0.250084	1.68246	0.0924791	0.997492
Gm11084	39.5807	-0.28294	0.509737	-0.555071	0.578846	0.997492
Sp3os	120.717	-0.30503	0.334856	-0.910928	0.362333	0.997492
Ola1	649.895	-0.0291276	0.229388	-0.12698	0.898956	0.997492
Cir1	162.466	-0.0112839	0.315019	-0.0358196	0.971426	0.997492
Scrn3	29.4092	-0.0283594	0.598796	-0.0473607	0.962226	0.997492
Chn1	899.304	0.184206	0.208606	0.883032	0.377219	0.997492
Atf2	385.227	0.080292	0.250159	0.320964	0.748237	0.997492
Lnpk	308.428	0.0869072	0.249286	0.348625	0.727371	0.997492
Mtx2	365.898	-0.432557	0.25253	-1.71289	0.0867327	0.997492
Hnrnpa3	1890.92	-0.265008	0.19055	-1.39075	0.1643	0.997492
Agps	181.696	0.137177	0.28452	0.482134	0.629711	0.997492
Rbm45	46.8316	0.0924565	0.469043	0.197117	0.843736	0.997492
Osbpl6	99.0905	-0.318735	0.349586	-0.911748	0.361901	0.997492
Prkra	279.943	-0.268223	0.267104	-1.00419	0.315287	0.997492
Plekha3	56.6096	-0.0157337	0.434827	-0.0361837	0.971136	0.997492
Sestd1	356.744	0.0411189	0.23989	0.171407	0.863903	0.997492
Zfp385b	37.2514	-1.33097	0.6082	-2.18837	0.0286425	0.997492
Cwc22	94.5005	0.1177	0.355831	0.330774	0.740815	0.997492
Ube2e3	1027	-0.0414887	0.209109	-0.198407	0.842726	0.997492
Pde1a	46.013	0.165864	0.478507	0.346628	0.728871	0.997492
Dnajc10	120.074	0.0744514	0.326099	0.228309	0.819406	0.997492
Nckap1	325.845	-0.0643666	0.248431	-0.259092	0.795564	0.997492
Dusp19	33.6904	-0.396646	0.550046	-0.721113	0.47084	0.997492
Nup35	227.596	0.135404	0.27265	0.496621	0.619456	0.997492
Zfp804a	56.3633	-1.0244	0.474493	-2.15894	0.0308545	0.997492
Fam171b	126.415	-0.721151	0.33844	-2.13081	0.0331046	0.997492
Selenoh	1881.19	0.0198174	0.19756	0.100311	0.920098	0.997492
Tmx2	201.814	0.350629	0.284948	1.2305	0.21851	0.997492
Med19	473.374	0.0857553	0.230686	0.371741	0.710086	0.997492
Clp1	60.6106	0.187706	0.439786	0.426813	0.669516	0.997492
Timm10	106.22	-0.597848	0.391888	-1.52556	0.12712	0.997492
Ssrp1	701.575	0.471377	0.24793	1.90125	0.0572694	0.997492
Ptprj	43.4631	0.109522	0.539749	0.202913	0.839203	0.997492
Nup160	160.91	0.197875	0.298997	0.661795	0.508103	0.997492
Fnbp4	268.467	0.285675	0.266031	1.07384	0.282894	0.997492
Mtch2	335.532	0.230557	0.270511	0.852302	0.394046	0.997492
C1qtnf4	197.377	-1.4253	0.804941	-1.77069	0.0766119	0.997492
Ndufs3	464.329	-0.110947	0.246695	-0.449735	0.652901	0.997492
Kbtbd4	86.6013	-0.0652086	0.371888	-0.175345	0.860809	0.997492
Ptpmt1	119.366	-0.420276	0.331386	-1.26824	0.204714	0.997492
Celf1	751.704	0.329718	0.228091	1.44556	0.148302	0.997492
Psmc3	555.268	0.0445434	0.218089	0.204245	0.838162	0.997492
Madd	61.5361	-0.019306	0.422412	-0.0457042	0.963546	0.997492
Acp2	53.7242	0.592933	0.454533	1.30449	0.192067	0.997492
Arfgap2	147.171	0.252982	0.306182	0.826248	0.408664	0.997492
1110051M20Rik	265.55	0.189161	0.286627	0.659954	0.509283	0.997492
Ckap5	1359.48	0.198809	0.214659	0.926162	0.354362	0.997492
Zfp408	55.6488	0.391667	0.451721	0.867054	0.385912	0.997492
Arhgap1	83.0609	-0.128177	0.373022	-0.343619	0.731133	0.997492
Atg13	58.8833	-0.035196	0.434593	-0.080986	0.935453	0.997492
Ambra1	452.316	0.547179	0.300042	1.82367	0.0682015	0.997492
Mdk	826.274	-0.13295	0.208025	-0.639105	0.522755	0.997492
Dgkz	32.2865	0.203616	0.560457	0.363303	0.716379	0.997492
Phf21a	887.609	0.312417	0.225679	1.38435	0.166253	0.997492
Pex16	56.858	0.0263058	0.436028	0.0603304	0.951892	0.997492
Mapk8ip1	103.429	0.0333626	0.343535	0.0971155	0.922635	0.997492
Cry2	32.4728	0.356127	0.608304	0.585441	0.558251	0.997492
Syt13	26.9519	-0.584973	0.669459	-0.8738	0.382227	0.997492
Trp53i11	284.579	-0.112177	0.256802	-0.436822	0.662241	0.997492
Tspan18	36.8646	-0.172812	0.616559	-0.280284	0.779259	0.997492
Ext2	109.801	-0.114633	0.339386	-0.337766	0.73554	0.997492
Accs	53.1349	0.58983	0.550601	1.07125	0.284057	0.997492
Gm13889	507.588	-0.120837	0.273133	-0.44241	0.658192	0.997492
Alkbh3	74.4641	0.055121	0.401027	0.13745	0.890675	0.997492
Hsd17b12	276.762	0.183598	0.258022	0.71156	0.476737	0.997492
Mir670hg	59.1924	0.16149	0.438557	0.368231	0.712701	0.997492
Ttc17	148.791	0.226965	0.310021	0.732094	0.464111	0.997492
Api5	261.69	-0.168524	0.264742	-0.636559	0.524412	0.997492
Lrrc4c	236.351	-0.155016	0.344285	-0.450255	0.652527	0.997492
B230118H07Rik	86.4768	0.100658	0.378245	0.266119	0.790147	0.997492
Traf6	103.996	0.187312	0.42153	0.444361	0.656782	0.997492
Commd9	191.953	-0.282417	0.306912	-0.920188	0.357475	0.997492
Ldlrad3	272.772	0.367123	0.291774	1.25824	0.208303	0.997492
Gm13919	27.2885	0.275031	0.617298	0.44554	0.655929	0.997492
Trim44	403.899	-0.136371	0.231503	-0.589066	0.555817	0.997492
Fjx1	202.997	-0.535651	0.315291	-1.69891	0.0893365	0.997492
Slc1a2	100.841	-0.576966	0.421156	-1.36996	0.1707	0.997492
Pdhx	125.873	0.10363	0.321713	0.322118	0.747363	0.997492
Apip	176.094	-0.173746	0.289684	-0.599777	0.548655	0.997492
Cat	107.856	-0.150695	0.339532	-0.443832	0.657164	0.997492
Abtb2	110.763	0.0605527	0.341803	0.177157	0.859385	0.997492
Nat10	29.0092	-0.174464	0.654987	-0.266363	0.78996	0.997492
Caprin1	1155.38	-0.122594	0.197896	-0.619487	0.535595	0.997492
Fbxo3	132.515	-0.040399	0.324213	-0.124606	0.900835	0.997492
Hipk3	49.4046	0.349585	0.470322	0.743289	0.457306	0.997492
Cstf3	364.777	0.0784111	0.245089	0.319929	0.749022	0.997492
Tcp11l1	114.328	-0.0772159	0.335689	-0.230022	0.818074	0.997492
Qser1	228.153	-0.0256054	0.284125	-0.0901204	0.928192	0.997492
Eif3m	641.037	-0.0127982	0.216175	-0.059203	0.95279	0.997492
Rcn1	30.5215	-0.855604	0.602763	-1.41947	0.155762	0.997492
Pax6	87.8318	-1.1996	1.02469	-1.17069	0.241722	0.997492
Elp4	305.821	0.248839	0.268386	0.927167	0.35384	0.997492
Immp1l	306.987	-0.179894	0.253129	-0.710683	0.47728	0.997492
Dnajc24	161.049	0.108928	0.294582	0.369771	0.711553	0.997492
Mpped2	3000.53	0.343765	0.235541	1.45947	0.144435	0.997492
Arl14ep	54.8936	-0.120013	0.443796	-0.270424	0.786834	0.997492
Mettl15	119.977	0.301225	0.381202	0.790198	0.429412	0.997492
Kif18a	350.582	0.14022	0.246369	0.569145	0.569258	0.997492
Lin7c	282.796	-0.24395	0.255345	-0.955377	0.339387	0.997492
Lgr4	40.8737	0.172172	0.520254	0.330938	0.740691	0.997492
Ccdc34	1553.11	0.134989	0.204372	0.660507	0.508929	0.997492
Nop10	391.838	-0.26926	0.245344	-1.09748	0.272432	0.997492
Slc12a6	184.998	0.248185	0.310894	0.798295	0.4247	0.997492
Emc4	183.192	0.0643986	0.296926	0.216884	0.828299	0.997492
Katnbl1	213.275	0.428208	0.283457	1.51066	0.130875	0.997492
Emc7	120.787	-0.218219	0.323289	-0.674997	0.499678	0.997492
Aven	54.1279	-0.191982	0.453763	-0.423089	0.67223	0.997492
Ryr3	39.3496	0.095244	0.543118	0.175365	0.860793	0.997492
Scg5	434.715	0.040518	0.229313	0.176693	0.85975	0.997492
Arhgap11a	370.727	-0.0974703	0.243161	-0.400847	0.688533	0.997492
Aqr	168.298	-0.209452	0.293972	-0.712487	0.476163	0.997492
Zfp770	46.9533	-0.660878	0.487253	-1.35633	0.174993	0.997492
Dph6	101.056	0.314922	0.347964	0.905041	0.365444	0.997492
BC052040	141.666	0.471911	0.33221	1.42052	0.155457	0.997492
Spred1	125.98	0.347753	0.321923	1.08024	0.280037	0.997492
Fam98b	248.563	-0.476236	0.275118	-1.73103	0.0834471	0.997492
Eif2ak4	33.1884	-0.527396	0.558766	-0.943857	0.345243	0.997492
Srp14	804.25	-0.380376	0.232882	-1.63334	0.102398	0.997492
Bub1b	378.093	0.0866544	0.261951	0.330804	0.740793	0.997492
Knstrn	410.172	0.218514	0.235044	0.929671	0.352541	0.997492
Ivd	117.05	0.293742	0.332436	0.883603	0.37691	0.997492
Ccdc32	113.693	-0.0973996	0.337597	-0.288509	0.772957	0.997492
Rad51	189.86	0.414257	0.301636	1.37337	0.169638	0.997492
Rmdn3	58.4953	-0.114653	0.428495	-0.267572	0.789029	0.997492
Dnajc17	88.8128	0.209996	0.378598	0.554669	0.579121	0.997492
Zfyve19	42.7961	0.121246	0.488905	0.247995	0.804138	0.997492
Vps18	26.6577	-0.0418415	0.614869	-0.0680495	0.945746	0.997492
Ino80	201.83	0.328509	0.280441	1.1714	0.241437	0.997492
Chp1	123.328	0.550343	0.359665	1.53015	0.125978	0.997492
Oip5	60.305	0.291436	0.449073	0.648973	0.516356	0.997492
Nusap1	1289.26	0.254581	0.209417	1.21567	0.224111	0.997492
Ndufaf1	32.695	-0.0412171	0.574292	-0.0717703	0.942785	0.997492
Rtf1	975.737	0.173003	0.213399	0.810702	0.417537	0.997492
Rpap1	44.6063	0.352435	0.488926	0.720836	0.47101	0.997492
Mga	193.192	-0.193599	0.285328	-0.678513	0.497446	0.997492
Jmjd7	37.3744	0.327049	0.550576	0.594013	0.552503	0.997492
Vps39	50.4414	0.053039	0.458407	0.115703	0.907888	0.997492
Tmem87a	83.3922	0.314759	0.376226	0.83662	0.402806	0.997492
Zfp106	267.544	-0.195072	0.262536	-0.74303	0.457464	0.997492
Snap23	51.0908	0.926496	0.472973	1.95888	0.050127	0.997492
Lrrc57	52.944	-0.117252	0.448856	-0.261225	0.793919	0.997492
Haus2	64.4543	-0.0972513	0.414799	-0.234454	0.814632	0.997492
Cdan1	38.1731	-0.219837	0.526558	-0.417498	0.676314	0.997492
Ttbk2	54.5446	-0.334637	0.446503	-0.749464	0.453578	0.997492
Ubr1	192.618	-0.00875112	0.278003	-0.0314785	0.974888	0.997492
Ccndbp1	101.119	0.0168128	0.348811	0.0482005	0.961556	0.997492
Lcmt2	36.6209	0.641085	0.534279	1.19991	0.230176	0.997492
Adal	43.8194	-0.288444	0.48329	-0.596834	0.550618	0.997492
Zscan29	27.106	0.308953	0.598792	0.515961	0.605882	0.997492
Tubgcp4	90.1278	0.181039	0.378644	0.478124	0.632562	0.997492
Trp53bp1	334.332	-0.134608	0.24898	-0.54064	0.588756	0.997492
Map1a	99.4831	-0.196123	0.372715	-0.5262	0.59875	0.997492
Ppip5k1	36.3105	-0.092184	0.535023	-0.172299	0.863202	0.997492
Pdia3	426.664	-0.19456	0.234371	-0.830136	0.406462	0.997492
Serf2	1764.15	-0.308534	0.19895	-1.55081	0.120948	0.997492
Hypk	210.819	-0.0370845	0.277979	-0.133407	0.893871	0.997492
Mfap1b	102.674	0.276809	0.345915	0.800222	0.423582	0.997492
Mfap1a	121.913	0.0106912	0.342392	0.0312251	0.97509	0.997492
Wdr76	189.683	0.0482062	0.30987	0.155569	0.876373	0.997492
Frmd5	1146.1	0.373947	0.275701	1.35635	0.174988	0.997492
Casc4	300.956	-0.16136	0.251903	-0.640564	0.521806	0.997492
Ctdspl2	372.391	-0.00871286	0.246954	-0.0352813	0.971855	0.997492
Eif3j1	169	-0.222626	0.29015	-0.767281	0.442914	0.997492
Spg11	69.6436	0.195245	0.411199	0.474819	0.634916	0.997492
B2m	43.3849	-0.162339	0.492108	-0.329885	0.741487	0.997492
Sord	46.2645	-0.228644	0.471851	-0.484568	0.627983	0.997492
Shf	103.899	0.365957	0.345193	1.06015	0.289076	0.997492
Bloc1s6	110.519	-0.322342	0.333987	-0.965133	0.334478	0.997492
Slc24a5	594.63	0.301223	0.219222	1.37405	0.169425	0.997492
Myef2	842.409	0.188671	0.207446	0.909494	0.363089	0.997492
Dut	1540.8	0.0128125	0.196778	0.0651113	0.948085	0.997492
Cep152	89.8278	0.384613	0.428958	0.896622	0.369921	0.997492
Eid1	1968.09	-0.270392	0.223884	-1.20773	0.227151	0.997492
Secisbp2l	111.396	-0.0461122	0.335514	-0.137437	0.890685	0.997492
Cops2	242.899	0.0177571	0.261858	0.067812	0.945935	0.997492
Galk2	77.6633	0.203206	0.404416	0.502469	0.615338	0.997492
Dtwd1	29.7488	-0.0957452	0.579628	-0.165184	0.868799	0.997492
Gm27003	27.3972	0.158996	0.613426	0.259193	0.795486	0.997492
Usp8	103.986	0.0163394	0.347823	0.0469763	0.962532	0.997492
Usp50	30.2328	0.119449	0.567548	0.210465	0.833305	0.997492
Trpm7	289.104	0.468313	0.265187	1.76597	0.0774002	0.997492
Sppl2a	141.332	0.307139	0.308158	0.996693	0.318913	0.997492
Ap4e1	65.9786	0.475902	0.423524	1.12367	0.261153	0.997492
Blvra	59.9893	0.312925	0.430489	0.726906	0.467284	0.997492
Ncaph	234.369	0.079964	0.271804	0.294197	0.768607	0.997492
Snrnp200	263.484	-0.484495	0.255692	-1.89484	0.0581137	0.997492
Ciao1	91.8804	-0.287845	0.365323	-0.78792	0.430743	0.997492
Tmem127	49.2958	-0.141347	0.461821	-0.306064	0.759556	0.997492
Stard7	158.1	0.110224	0.311544	0.353799	0.723489	0.997492
Fahd2a	47.3769	-0.537726	0.470369	-1.1432	0.252955	0.997492
Kcnip3	41.0309	0.655957	0.511098	1.28343	0.199343	0.997492
Mrps5	287.841	-0.201889	0.250225	-0.806829	0.419765	0.997492
Nphp1	42.6706	0.221527	0.490615	0.451529	0.651609	0.997492
Mtln	56.7288	-0.20688	0.442275	-0.467764	0.639954	0.997492
Bub1	425.826	0.276104	0.24128	1.14433	0.252486	0.997492
Bcl2l11	46.0963	-0.0434334	0.479345	-0.09061	0.927802	0.997492
Anapc1	230.564	0.223305	0.271332	0.822995	0.410511	0.997492
Tmem87b	88.5948	0.771481	0.37453	2.05987	0.0394113	0.997492
Zc3h8	35.501	0.152498	0.538824	0.283021	0.777161	0.997492
Gm10762	127.968	-0.125223	0.318779	-0.392821	0.694452	0.997492
Zc3h6	80.929	0.301529	0.392777	0.767686	0.442674	0.997492
Ttl	73.697	0.232717	0.398153	0.584492	0.558889	0.997492
Chchd5	95.6637	-0.063205	0.352197	-0.179459	0.857577	0.997492
Slc20a1	87.0173	0.607992	0.371721	1.63561	0.101921	0.997492
Ckap2l	598.202	0.158552	0.22519	0.70408	0.481383	0.997492
Gm14023	49.7271	0.657102	0.472623	1.39033	0.164428	0.997492
Stk35	58.8127	0.0871093	0.429656	0.202742	0.839337	0.997492
Snrpb	1263.06	-0.0223893	0.201428	-0.111153	0.911495	0.997492
Nop56	349.645	0.0140409	0.239684	0.058581	0.953286	0.997492
Idh3b	252.567	0.119491	0.264515	0.451738	0.651458	0.997492
Ebf4	36.6913	-0.190063	0.522087	-0.364044	0.715825	0.997492
Vps16	91.8308	0.436953	0.37883	1.15342	0.248736	0.997492
Ptpra	284.677	0.0525346	0.255356	0.205731	0.837001	0.997492
Mrps26	219.186	-0.469026	0.285168	-1.64474	0.100024	0.997492
Ddrgk1	112.145	-0.432057	0.333827	-1.29426	0.195577	0.997492
Itpa	352.585	0.0180341	0.246797	0.0730726	0.941748	0.997492
4930402H24Rik	683.826	0.45532	0.236956	1.92154	0.0546637	0.997492
Atrn	151.061	0.197599	0.301515	0.655355	0.512239	0.997492
1700037H04Rik	65.4939	0.50053	0.422127	1.18573	0.235727	0.997492
Spef1	26.9428	0.191644	0.609878	0.314233	0.753344	0.997492
Cenpb	193.516	-0.0137133	0.279395	-0.0490819	0.960854	0.997492
Cdc25b	152.212	-0.0574112	0.302499	-0.18979	0.849474	0.997492
Pank2	231.451	0.168113	0.273121	0.615525	0.538208	0.997492
Rnf24	220.361	0.105956	0.274071	0.386599	0.699053	0.997492
Smox	61.2709	-0.197902	0.426428	-0.464094	0.64258	0.997492
Prnp	137.864	-0.318387	0.334485	-0.951872	0.341162	0.997492
Rassf2	28.7822	-0.135936	0.58705	-0.231558	0.816881	0.997492
Slc23a2	65.0598	-0.0812479	0.408413	-0.198936	0.842313	0.997492
Tmem230	95.1024	-0.207636	0.366255	-0.566917	0.57077	0.997492
Pcna	829.779	0.135693	0.265715	0.510671	0.609581	0.997492
Cds2	64.5317	0.20852	0.432314	0.482336	0.629567	0.997492
Shld1	73.875	-0.117537	0.393947	-0.298356	0.765431	0.997492
Chgb	92.0625	-0.107425	0.36615	-0.293391	0.769223	0.997492
Trmt6	96.4364	-0.328827	0.35174	-0.93486	0.34986	0.997492
Mcm8	75.0978	0.514454	0.390509	1.31739	0.187707	0.997492
Crls1	101.053	-0.0171865	0.346746	-0.0495651	0.960469	0.997492
Tmx4	296.29	-0.209138	0.2725	-0.767479	0.442797	0.997492
Plcb1	319.074	-0.268137	0.309319	-0.866864	0.386016	0.997492
Plcb4	197.124	-0.215055	0.296789	-0.724606	0.468694	0.997492
Pak7	331.765	-0.138213	0.245351	-0.563328	0.573211	0.997492
Snap25	296.999	0.194838	0.301357	0.646535	0.517933	0.997492
Slx4ip	238.419	0.223658	0.29334	0.762454	0.445789	0.997492
Btbd3	67.244	-0.627593	0.434202	-1.44539	0.148348	0.997492
Tasp1	157.494	0.155221	0.30864	0.502919	0.615021	0.997492
Esf1	291.804	0.227857	0.255986	0.890112	0.373406	0.997492
Ndufaf5	64.552	0.0778681	0.419573	0.185589	0.852767	0.997492
Macrod2	969.961	0.153805	0.215807	0.712699	0.476032	0.997492
Flrt3	125.877	-0.0850705	0.326304	-0.26071	0.794317	0.997492
Kif16b	47.4564	0.309365	0.482484	0.641193	0.521397	0.997492
Snrpb2	373.65	0.179114	0.27786	0.644618	0.519175	0.997492
Pcsk2os1	63.4421	-0.0141805	0.434914	-0.0326054	0.973989	0.997492
Pcsk2	153.07	-0.17275	0.313289	-0.551406	0.581355	0.997492
Dstn	1005.27	0.214184	0.205898	1.04024	0.298227	0.997492
Rrbp1	121.719	-0.209813	0.326219	-0.643166	0.520116	0.997492
Snx5	144.752	0.268966	0.31649	0.849841	0.395413	0.997492
Mgme1	29.0211	-0.129464	0.579086	-0.223567	0.823095	0.997492
Kat14	60.2536	0.657878	0.449908	1.46225	0.143673	0.997492
Polr3f	71.2986	0.309866	0.430116	0.720424	0.471264	0.997492
Rbbp9	57.0556	-0.233618	0.43143	-0.541496	0.588166	0.997492
Sec23b	137.577	0.204971	0.310006	0.661185	0.508494	0.997492
Smim26	104.246	-0.52153	0.352203	-1.48076	0.138669	0.997492
Dtd1	122.562	-0.728342	0.348937	-2.08732	0.0368594	0.997492
Slc24a3	27.764	-0.439017	0.632793	-0.693776	0.487823	0.997492
Rin2	57.5158	-0.30284	0.440897	-0.686873	0.492163	0.997492
Naa20	188.158	-0.318779	0.296468	-1.07526	0.28226	0.997492
Crnkl1	140.642	-0.0747357	0.307499	-0.243043	0.807972	0.997492
Insm1	368.656	0.311269	0.262709	1.18484	0.236079	0.997492
Ralgapa2	214.151	0.230873	0.275464	0.838125	0.40196	0.997492
Gm14114	34.9102	-0.44657	0.575714	-0.77568	0.437938	0.997492
Kiz	233.842	0.167747	0.28597	0.586589	0.55748	0.997492
Xrn2	774.717	0.0573109	0.207481	0.276222	0.782377	0.997492
Nxt1	303.157	0.0456222	0.249906	0.182557	0.855145	0.997492
Gzf1	86.672	-0.390089	0.398872	-0.97798	0.328084	0.997492
Napb	80.3949	-0.0410661	0.385534	-0.106518	0.915172	0.997492
Cst3	474.278	-0.368928	0.248589	-1.48409	0.137786	0.997492
Zfp120	32.7635	0.450177	0.556142	0.809465	0.418248	0.997492
3300002I08Rik	79.3616	-0.118171	0.398859	-0.296272	0.767023	0.997492
Apmap	44.9015	0.278502	0.480367	0.57977	0.56207	0.997492
Acss1	67.6811	0.459697	0.434712	1.05748	0.290295	0.997492
Pygb	72.2202	-0.0703181	0.394195	-0.178384	0.858421	0.997492
Abhd12	157.528	0.257811	0.301504	0.855083	0.392505	0.997492
Gins1	219.65	0.356226	0.270678	1.31605	0.188157	0.997492
Ninl	133.889	0.203025	0.316116	0.642246	0.520713	0.997492
Nanp	44.1737	0.0417172	0.482991	0.0863725	0.93117	0.997492
Nsfl1c	366.25	-0.238319	0.246628	-0.96631	0.333889	0.997492
Fkbp1a	648.073	-0.122162	0.226913	-0.538365	0.590325	0.997492
Psmf1	84.3917	0.340972	0.369717	0.922252	0.356397	0.997492
Fam110a	168.216	0.174383	0.291748	0.597717	0.550029	0.997492
Scrt2	112.603	0.0576443	0.351347	0.164067	0.869679	0.997492
Csnk2a1	993.488	-0.020458	0.206955	-0.0988523	0.921256	0.997492
Tbc1d20	61.8844	-0.413095	0.41855	-0.986967	0.323659	0.997492
Rbck1	100.77	0.174414	0.345704	0.50452	0.613896	0.997492
Nrsn2	28.0182	-0.416296	0.623006	-0.668207	0.504002	0.997492
Sox12	279.449	-0.192385	0.252672	-0.761402	0.446417	0.997492
Zcchc3	166.269	0.51501	0.308826	1.66764	0.0953874	0.997492
H13	190.061	0.0742507	0.285265	0.260287	0.794643	0.997492
Mcts2	126.078	-0.456492	0.331786	-1.37586	0.168864	0.997492
Id1	79.3135	-0.53409	0.479817	-1.11311	0.26566	0.997492
Bcl2l1	206.983	0.0282203	0.281958	0.100087	0.920275	0.997492
Tpx2	1343.02	0.0112735	0.200089	0.0563427	0.955069	0.997492
Pdrg1	147.371	-0.277951	0.329827	-0.842718	0.399386	0.997492
Tm9sf4	152.746	-0.246486	0.301122	-0.818557	0.413039	0.997492
Plagl2	82.8858	-0.0761924	0.389181	-0.195776	0.844785	0.997492
Pofut1	54.427	0.61469	0.455063	1.35078	0.176766	0.997492
Kif3b	85.5228	-0.0908923	0.379669	-0.239399	0.810796	0.997492
Asxl1	561.991	0.233145	0.221664	1.0518	0.292893	0.997492
Nol4l	104.522	-0.274794	0.340515	-0.806995	0.419669	0.997492
Commd7	163.798	-0.389459	0.319985	-1.21712	0.22356	0.997492
Mapre1	929.069	0.1664	0.203057	0.819474	0.412516	0.997492
Cbfa2t2	328.689	0.322915	0.251841	1.28222	0.199767	0.997492
E2f1	104.816	0.252672	0.346072	0.730114	0.46532	0.997492
Pxmp4	27.6326	0.481318	0.597718	0.80526	0.420669	0.997492
Zfp341	35.6812	0.446939	0.533161	0.838281	0.401873	0.997492
Chmp4b	308.23	-0.420742	0.248717	-1.69165	0.0907126	0.997492
Raly	684.011	0.0663982	0.215984	0.307422	0.758522	0.997492
a	32.4108	-0.341174	0.60217	-0.566573	0.571004	0.997492
Eif2s2	913.315	-0.0203938	0.21006	-0.0970857	0.922658	0.997492
Itch	402.963	0.357713	0.283855	1.2602	0.207599	0.997492
Dynlrb1	1081.09	-0.0471016	0.19927	-0.23637	0.813145	0.997492
Pigu	91.6188	0.329197	0.388686	0.84695	0.397023	0.997492
Trp53inp2	135.895	0.355563	0.326733	1.08824	0.276491	0.997492
Ncoa6	252.999	0.334961	0.279589	1.19805	0.230898	0.997492
Ggt7	67.9137	-0.172241	0.411361	-0.418711	0.675427	0.997492
Acss2	46.5231	-0.0191073	0.470579	-0.0406039	0.967612	0.997492
Gss	38.366	0.296065	0.519971	0.569387	0.569094	0.997492
Trpc4ap	196.399	-0.0285961	0.284663	-0.100456	0.919982	0.997492
Edem2	54.4871	-0.0747665	0.44163	-0.169297	0.865563	0.997492
Mmp24	49.039	-0.096817	0.458837	-0.211005	0.832883	0.997492
Eif6	299.722	-0.278972	0.26524	-1.05177	0.292903	0.997492
Uqcc1	98.8382	0.485889	0.357731	1.35825	0.174383	0.997492
Cep250	116.97	0.452723	0.352464	1.28445	0.198984	0.997492
Ergic3	239.451	-0.0621345	0.271768	-0.228631	0.819156	0.997492
Cpne1	324.389	0.218276	0.251003	0.869616	0.384511	0.997492
Nfs1	83.354	0.26301	0.387666	0.678444	0.49749	0.997492
Rbm39	2125.55	0.120367	0.214245	0.561817	0.57424	0.997492
Phf20	407.3	0.253961	0.232153	1.09394	0.273982	0.997492
Scand1	734.957	-0.49971	0.248395	-2.01176	0.0442454	0.997492
2900097C17Rik	288.952	-0.137242	0.25249	-0.543556	0.586747	0.997492
Epb41l1	64.2546	-0.412162	0.441394	-0.933772	0.350422	0.997492
Aar2	44.2692	0.488696	0.482691	1.01244	0.311327	0.997492
Dlgap4	572.704	0.0410313	0.218589	0.18771	0.851104	0.997492
Tgif2	57.8703	0.390672	0.449056	0.869983	0.384309	0.997492
5430405H02Rik	74.1627	0.144909	0.39027	0.371304	0.710411	0.997492
Rab5if	442.148	-0.349043	0.252956	-1.37986	0.167631	0.997492
Ndrg3	101.154	-0.175545	0.352772	-0.497617	0.618754	0.997492
Dsn1	110.082	0.017727	0.349435	0.0507304	0.95954	0.997492
Soga1	197.062	0.296981	0.305264	0.972866	0.33062	0.997492
Samhd1	67.7282	0.042448	0.40308	0.105309	0.916131	0.997492
Rbl1	165.944	0.502715	0.314074	1.60062	0.10946	0.997492
Rpn2	257.194	0.37332	0.257183	1.45157	0.14662	0.997492
Manbal	180.883	0.145183	0.298633	0.48616	0.626854	0.997492
Src	97.2089	-0.119414	0.349813	-0.341366	0.732828	0.997492
Blcap	149.223	0.107823	0.304875	0.353663	0.723592	0.997492
Nnat	9253.65	-0.236904	0.20953	-1.13064	0.258206	0.997492
Ctnnbl1	346.917	0.0538223	0.238621	0.225556	0.821547	0.997492
Tti1	48.9452	-0.0884575	0.486535	-0.181811	0.855731	0.997492
Rprd1b	211.785	0.326314	0.272584	1.19711	0.231262	0.997492
Snhg17	26.6367	0.145612	0.608822	0.23917	0.810973	0.997492
Snhg11	380.637	-0.306321	0.647032	-0.473425	0.63591	0.997492
Gm14204	585.968	0.0896649	0.216746	0.413687	0.679104	0.997492
Slc32a1	355.631	-0.109771	0.249432	-0.440083	0.659877	0.997492
Actr5	89.1563	0.328367	0.370562	0.886133	0.375546	0.997492
Fam83d	202.171	0.39166	0.285217	1.3732	0.16969	0.997492
Dhx35	41.6576	-0.103521	0.52648	-0.196629	0.844118	0.997492
Mafb	136.05	-0.442398	0.353746	-1.25061	0.211076	0.997492
Top1	2850.06	0.0538484	0.19268	0.279471	0.779884	0.997492
Plcg1	182.828	0.299005	0.293081	1.02022	0.307626	0.997492
Zhx3	83.8656	0.0312679	0.371305	0.0842109	0.932889	0.997492
Chd6	805.05	0.353912	0.229429	1.54258	0.122934	0.997492
Srsf6	677.338	-0.115116	0.222549	-0.517262	0.604973	0.997492
Ift52	96.4053	-0.170818	0.395292	-0.43213	0.665647	0.997492
Mybl2	110.543	0.575995	0.356233	1.6169	0.105899	0.997492
Tox2	142.082	0.139991	0.31493	0.444513	0.656672	0.997492
Oser1	88.9442	-0.0800593	0.36368	-0.220137	0.825765	0.997492
Gdap1l1	139.897	-0.397188	0.309924	-1.28157	0.199995	0.997492
Ttpal	34.7319	-0.204148	0.543053	-0.375927	0.706971	0.997492
Serinc3	107.359	0.306699	0.347795	0.881838	0.377864	0.997492
Pkig	486.551	0.0363707	0.224169	0.162247	0.871111	0.997492
Ywhab	933.608	-0.084422	0.211859	-0.398482	0.690275	0.997492
Tomm34	62.0521	0.261742	0.422454	0.619574	0.535538	0.997492
Stk4	188.393	0.0329872	0.280355	0.117662	0.906335	0.997492
Sys1	300.864	-0.379162	0.274347	-1.38205	0.166956	0.997492
Pigt	83.9792	-0.0349237	0.409428	-0.0852988	0.932024	0.997492
Dnttip1	235.795	0.222666	0.276734	0.80462	0.421039	0.997492
Gm11457	38.1602	0.245398	0.51918	0.472665	0.636452	0.997492
Ube2c	3146.98	-0.0949472	0.211081	-0.449814	0.652844	0.997492
Acot8	49.2981	0.530961	0.465051	1.14173	0.253568	0.997492
Zswim3	37.1473	-0.519142	0.567174	-0.915314	0.360027	0.997492
Zswim1	33.0366	0.556563	0.549269	1.01328	0.310926	0.997492
Ctsa	56.6263	0.166848	0.436166	0.382534	0.702065	0.997492
Pcif1	254.605	0.0243772	0.265411	0.091847	0.92682	0.997492
Zfp335	26.8564	0.14061	0.610807	0.230204	0.817933	0.997492
Zfp335os	42.7633	0.39872	0.491131	0.811839	0.416884	0.997492
Ncoa5	312.777	0.131448	0.257473	0.510533	0.609678	0.997492
Cdh22	70.2046	0.290326	0.400859	0.724259	0.468907	0.997492
Slc35c2	56.3065	0.175224	0.435926	0.401958	0.687715	0.997492
Elmo2	104.604	0.179424	0.343432	0.522445	0.601361	0.997492
Zfp334	96.7145	-0.665288	0.363639	-1.82953	0.0673208	0.997492
Trp53rka	57.0607	0.0739497	0.433194	0.170708	0.864453	0.997492
Zmynd8	421.673	0.186008	0.243357	0.764344	0.444662	0.997492
Ncoa3	104.122	0.16807	0.342699	0.49043	0.62383	0.997492
Sulf2	166.678	0.161938	0.30122	0.537607	0.590848	0.997492
Prex1	41.9199	0.152075	0.496879	0.30606	0.759559	0.997492
Trp53rkb	34.9214	-0.172416	0.530964	-0.324722	0.745391	0.997492
Arfgef2	31.5909	0.0726828	0.566394	0.128326	0.897891	0.997492
Cse1l	261.696	0.20248	0.259747	0.779528	0.435669	0.997492
Stau1	168.288	-0.116766	0.293468	-0.397884	0.690716	0.997492
Ddx27	142.279	0.0163691	0.307032	0.0533138	0.957482	0.997492
Zfas1	246.567	-0.231741	0.266559	-0.86938	0.384639	0.997492
B4galt5	28.6857	0.0307041	0.580513	0.0528914	0.957818	0.997492
Slc9a8	50.2435	0.600928	0.4904	1.22538	0.220431	0.997492
Spata2	37.662	0.211027	0.515877	0.409064	0.682493	0.997492
Rnf114	163.321	0.285876	0.298529	0.957616	0.338257	0.997492
Ube2v1	342.828	0.193201	0.245854	0.785838	0.431963	0.997492
Tmem189	40.6425	-0.129658	0.524484	-0.24721	0.804746	0.997492
Ptpn1	369.398	0.178226	0.236893	0.752347	0.451843	0.997492
Adnp	610.504	-0.359996	0.21966	-1.63888	0.101239	0.997492
Dpm1	286.149	-0.280965	0.275508	-1.01981	0.30782	0.997492
Atp9a	101.739	-0.179226	0.35232	-0.508702	0.610961	0.997492
Zfp64	51.6248	0.635451	0.455057	1.39642	0.162588	0.997492
Tshz2	257.752	-0.304208	0.260043	-1.16983	0.242068	0.997492
Pfdn4	415.497	-0.175959	0.231097	-0.761407	0.446414	0.997492
Dok5	27.2178	-0.450466	0.611923	-0.736148	0.461641	0.997492
Fam210b	35.3883	-0.201605	0.536821	-0.375554	0.707248	0.997492
Aurka	450.067	0.294341	0.229248	1.28394	0.199162	0.997492
Cstf1	57.2165	0.209738	0.431457	0.486116	0.626885	0.997492
Rtf2	232.336	-0.2656	0.291218	-0.912032	0.361752	0.997492
Rae1	202.308	0.197042	0.277895	0.709051	0.478293	0.997492
Rbm38	44.0955	0.277964	0.495481	0.560998	0.574799	0.997492
Pmepa1	125.447	0.0694691	0.326643	0.212676	0.83158	0.997492
Rab22a	188.165	-0.0182412	0.284067	-0.0642144	0.9488	0.997492
Vapb	215.755	-0.157459	0.273378	-0.575974	0.564633	0.997492
Stx16	304.492	0.16225	0.249445	0.650445	0.515405	0.997492
Npepl1	41.0635	0.0623474	0.5114	0.121915	0.902966	0.997492
Gnasas1	136.07	0.433789	0.368748	1.17638	0.239441	0.997492
Gnas	3479.12	-0.216432	0.209538	-1.0329	0.30165	0.997492
Nelfcd	222.576	0.386619	0.272143	1.42065	0.15542	0.997492
Ctsz	83.1234	-0.538545	0.386881	-1.39202	0.163917	0.997492
Prelid3b	204.835	0.081233	0.27422	0.296233	0.767053	0.997492
Gm6710	35.2601	-0.0468894	0.530784	-0.0883399	0.929607	0.997492
Gm14325	64.2201	-0.161789	0.420558	-0.3847	0.700459	0.997492
Phactr3	189.637	-0.193055	0.288268	-0.669705	0.503046	0.997492
Cdh4	192.471	-0.153105	0.296891	-0.515695	0.606068	0.997492
Taf4	71.7035	0.531771	0.416655	1.27629	0.201855	0.997492
4921531C22Rik	29.4958	0.0679287	0.586619	0.115797	0.907814	0.997492
Lsm14b	211.02	0.12574	0.271482	0.463163	0.643248	0.997492
Psma7	1736.6	-0.175788	0.199415	-0.881519	0.378037	0.997492
Ss18l1	57.8342	-0.224938	0.434139	-0.518125	0.604371	0.997492
Mtg2	81.3099	0.0763274	0.380181	0.200766	0.840882	0.997492
Osbpl2	66.0497	0.506608	0.434123	1.16697	0.243223	0.997492
Adrm1	204.633	-0.34861	0.275218	-1.26667	0.205274	0.997492
Cables2	48.3826	-0.102614	0.463167	-0.221548	0.824666	0.997492
Mrgbp	167.954	-0.093537	0.295048	-0.317024	0.751226	0.997492
Ogfr	169.84	0.183484	0.289484	0.633831	0.526191	0.997492
Col9a3	27.0123	-0.109899	0.619743	-0.17733	0.859249	0.997492
Dido1	165.389	-0.39755	0.292184	-1.36062	0.173635	0.997492
Gid8	157.22	-0.174544	0.317003	-0.550606	0.581904	0.997492
Gm14342	61.9997	0.277022	0.42415	0.653123	0.513677	0.997492
Gm27032	36.422	-0.127286	0.525659	-0.242145	0.808668	0.997492
Ythdf1	151.063	0.153774	0.304583	0.504869	0.613651	0.997492
Nkain4	70.5476	-0.212546	0.408438	-0.520388	0.602793	0.997492
Arfgap1	74.6901	0.369034	0.406501	0.90783	0.363968	0.997492
Kcnq2	132.911	0.189409	0.315103	0.601103	0.547772	0.997492
Eef1a2	31.4274	-0.778942	0.594472	-1.31031	0.190092	0.997492
Ppdpf	1063.29	-0.362648	0.222408	-1.63055	0.102984	0.997492
Gmeb2	146.738	0.690005	0.373677	1.84653	0.0648155	0.997492
Rtel1	55.1597	0.413331	0.472471	0.874829	0.381667	0.997492
Arfrp1	245.207	-0.142149	0.266059	-0.534278	0.593149	0.997492
Zgpat	61.3158	0.109253	0.426746	0.256013	0.797941	0.997492
Zbtb46	33.5199	-0.292449	0.549599	-0.532114	0.594647	0.997492
Tpd52l2	206.398	-0.395208	0.290953	-1.35832	0.174362	0.997492
Dnajc5	203.526	0.00944495	0.273545	0.0345279	0.972456	0.997492
Uckl1	44.7955	-0.216302	0.500263	-0.432376	0.665468	0.997492
Zfp512b	70.6855	-0.109076	0.403787	-0.270134	0.787057	0.997492
Prpf6	214.8	0.112792	0.275634	0.409208	0.682387	0.997492
Samd10	95.6412	-0.272247	0.359655	-0.756967	0.449069	0.997492
Rgs19	27.7622	-0.159695	0.594811	-0.26848	0.78833	0.997492
Myt1	293.625	0.331681	0.264539	1.25381	0.209913	0.997492
Pcmtd2	91.8855	-0.575696	0.373271	-1.5423	0.123001	0.997492
Polr3k	477.033	-0.524623	0.248284	-2.11299	0.0346014	0.997492
2700069I18Rik	74.2887	-0.620919	0.458543	-1.35411	0.175701	0.997492
Zfhx4	486.755	-0.504123	0.256307	-1.96687	0.0491978	0.997492
Pex2	113.716	-0.0310408	0.331786	-0.0935568	0.925461	0.997492
Gm8797	151.836	0.821209	0.842134	0.975153	0.329484	0.997492
Pkia	484.656	-0.0557065	0.225591	-0.246936	0.804958	0.997492
Zc2hc1a	279.869	-0.266297	0.254415	-1.0467	0.295237	0.997492
Mrps28	142.386	-0.34738	0.313095	-1.1095	0.267213	0.997492
Tpd52	29.5829	-0.669697	0.579967	-1.15471	0.248207	0.997492
Zbtb10	64.1699	-0.0971235	0.42452	-0.228785	0.819036	0.997492
Zfp704	533.554	0.157532	0.270241	0.582932	0.559939	0.997492
Pag1	66.3599	0.147732	0.415002	0.355979	0.721857	0.997492
Fabp5	3749.22	-0.355126	0.214592	-1.65489	0.0979461	0.997492
Impa1	165.36	0.0128546	0.294095	0.043709	0.965136	0.997492
Zfand1	80.2338	-0.279189	0.385482	-0.724258	0.468907	0.997492
Snx16	89.3395	-0.357485	0.372417	-0.959907	0.337102	0.997492
Ralyl	286.356	-0.175366	0.250502	-0.700058	0.483891	0.997492
Lrrcc1	187.441	-0.0513977	0.302306	-0.170019	0.864995	0.997492
E2f5	108.543	0.251458	0.344238	0.730477	0.465099	0.997492
Rbis	286.903	-0.335735	0.259549	-1.29353	0.195828	0.997492
Ythdf3	282.446	0.232298	0.276256	0.840879	0.400415	0.997492
Mir124-2hg	495.338	0.0763526	0.24537	0.311173	0.755669	0.997492
Armc1	302.991	-0.060505	0.258502	-0.23406	0.814938	0.997492
Mtfr1	85.9847	0.263618	0.380903	0.692087	0.488882	0.997492
Pde7a	612.474	0.303512	0.27501	1.10364	0.269749	0.997492
Gm16093	54.2397	-0.297944	0.445525	-0.668747	0.503657	0.997492
Hltf	166.126	-0.138615	0.291409	-0.475674	0.634307	0.997492
Tbl1xr1	326.105	0.326371	0.257115	1.26936	0.204314	0.997492
Nlgn1	772.004	0.204585	0.209301	0.977469	0.328337	0.997492
Ect2	719.83	0.505324	0.224612	2.24976	0.024464	0.997492
Fndc3b	90.4109	-0.116682	0.361089	-0.323138	0.746591	0.997492
Tnik	198.805	-0.362968	0.28943	-1.25408	0.209814	0.997492
Rpl22l1	1420.2	-0.316501	0.194697	-1.62561	0.104032	0.997492
Mynn	74.2782	0.139325	0.395557	0.352224	0.724671	0.997492
Sec62	467.14	-0.0204074	0.225079	-0.0906675	0.927757	0.997492
Phc3	99.8071	-0.038414	0.354956	-0.108222	0.91382	0.997492
Skil	148.918	-0.210009	0.311168	-0.674904	0.499737	0.997492
Slc7a14	28.8154	-0.252922	0.585083	-0.432284	0.665535	0.997492
Kcnmb2	35.3198	-0.663179	0.561122	-1.18188	0.237253	0.997492
Zmat3	65.0252	0.598726	0.411841	1.45378	0.146008	0.997492
Pik3ca	306.034	0.191943	0.249668	0.768792	0.442017	0.997492
Zfp639	103.592	-0.156428	0.36203	-0.432086	0.665679	0.997492
Gnb4	86.2107	0.170781	0.374369	0.456182	0.648259	0.997492
Actl6a	592.11	0.222731	0.22716	0.980507	0.326836	0.997492
Mrpl47	106.784	0.0114054	0.349628	0.0326216	0.973976	0.997492
Ndufb5	958.443	-0.295107	0.236049	-1.25019	0.211229	0.997492
Usp13	53.038	0.777216	0.479148	1.62208	0.104787	0.997492
Pex5l	37.1319	0.22955	0.518271	0.442915	0.657827	0.997492
Ttc14	244.118	0.120042	0.26388	0.45491	0.649174	0.997492
Fxr1	436.12	0.0466604	0.243088	0.191949	0.847782	0.997492
Dnajc19	315.245	-0.027714	0.255549	-0.108449	0.913639	0.997492
Sox2ot	3884.6	0.211212	0.61525	0.343295	0.731376	0.997492
Gm38505	410.397	-0.265388	0.305706	-0.868115	0.385331	0.997492
Sox2	1341.05	0.0774426	0.197366	0.39238	0.694778	0.997492
Atp11b	202.675	0.0317151	0.289058	0.109719	0.912632	0.997492
Dcun1d1	165.587	0.162786	0.305129	0.533497	0.593689	0.997492
Mccc1	47.3072	0.530622	0.475171	1.1167	0.264124	0.997492
Acad9	67.7539	-0.302291	0.408304	-0.740356	0.459084	0.997492
Zfp267	43.9968	0.306347	0.488131	0.627592	0.530271	0.997492
Anxa5	27.1518	0.107821	0.599193	0.179944	0.857197	0.997492
Exosc9	174.745	0.265717	0.290052	0.916098	0.359615	0.997492
Ccna2	523.664	0.173388	0.220281	0.787119	0.431212	0.997492
Bbs7	53.6386	0.418028	0.464702	0.899561	0.368354	0.997492
4932438A13Rik	167.944	0.171273	0.297771	0.575182	0.565168	0.997492
Spata5	164.631	0.0340703	0.293903	0.115924	0.907713	0.997492
Ankrd50	105.374	-0.303152	0.35106	-0.863533	0.387845	0.997492
Fat4	112.81	-0.432811	0.343007	-1.26181	0.207016	0.997492
Intu	31.3251	-0.139933	0.56059	-0.249617	0.802883	0.997492
Hspa4l	134.757	0.0598549	0.32106	0.186429	0.852108	0.997492
Plk4	247.352	-0.0176936	0.263322	-0.0671936	0.946428	0.997492
Mfsd8	47.4713	0.112775	0.466186	0.24191	0.80885	0.997492
Abhd18	66.9882	0.178963	0.431518	0.41473	0.678339	0.997492
6430590A07Rik	44.1994	0.0638799	0.489019	0.130629	0.896069	0.997492
Larp1b	50.9865	0.0434508	0.457749	0.0949228	0.924376	0.997492
Pgrmc2	110.72	-0.635371	0.346329	-1.83459	0.0665663	0.997492
Jade1	153.616	0.380882	0.303573	1.25467	0.2096	0.997492
Sclt1	291.858	0.349909	0.285586	1.22523	0.220487	0.997492
D3Ertd751e	61.199	0.0815574	0.420763	0.193832	0.846307	0.997492
Noct	35.6818	-0.152117	0.535869	-0.28387	0.77651	0.997492
Elf2	531.899	0.216031	0.219528	0.984071	0.325081	0.997492
Ndufc1	782.995	-0.382572	0.213645	-1.79069	0.0733429	0.997492
Naa15	350.53	0.38297	0.267975	1.42912	0.152969	0.997492
Rab33b	32.1553	-0.310002	0.584496	-0.530375	0.595852	0.997492
Setd7	128.678	0.102859	0.317728	0.323734	0.74614	0.997492
Maml3	974.514	0.211462	0.224619	0.941427	0.346486	0.997492
Gm37229	28.615	-0.170506	0.625157	-0.272741	0.785052	0.997492
Foxo1	44.7031	0.132073	0.480417	0.274914	0.783382	0.997492
Cog6	87.1947	-0.0513508	0.369013	-0.139157	0.889326	0.997492
Proser1	142.929	0.143433	0.316931	0.452568	0.65086	0.997492
Ufm1	244.051	-0.314593	0.272745	-1.15343	0.248733	0.997492
Trpc4	33.7369	-0.353472	0.545749	-0.647683	0.51719	0.997492
Supt20	202.109	0.0749575	0.276691	0.270907	0.786462	0.997492
Exosc8	351.068	-0.0241378	0.238506	-0.101204	0.919388	0.997492
Alg5	80.5338	-0.013356	0.381298	-0.0350277	0.972058	0.997492
Rfxap	172.092	-0.481754	0.33272	-1.44793	0.147638	0.997492
Spg20	51.7371	-0.149584	0.473658	-0.315805	0.75215	0.997492
Dclk1	1014.61	0.0689006	0.218405	0.315472	0.752403	0.997492
Nbea	1376.38	0.109425	0.221256	0.494562	0.620909	0.997492
Commd2	255.228	-0.24386	0.268291	-0.908936	0.363384	0.997492
Rnf13	159.471	0.350116	0.302887	1.15593	0.247711	0.997492
Pfn2	1616.09	0.183442	0.195403	0.938789	0.347839	0.997492
Tsc22d2	217.366	-0.0170918	0.286614	-0.0596335	0.952448	0.997492
Serp1	157.492	0.167142	0.301558	0.55426	0.579401	0.997492
Eif2a	211.442	0.08838	0.286231	0.308772	0.757495	0.997492
Selenot	229.627	0.19284	0.274431	0.702691	0.482249	0.997492
Med12l	273.616	-0.387126	0.253465	-1.52734	0.126677	0.997492
P2ry14	82.7386	-0.508377	0.377007	-1.34846	0.177511	0.997492
Mbnl1	94.9474	0.145963	0.371348	0.393062	0.694274	0.997492
Rap2b	241.2	-0.0917102	0.30027	-0.305426	0.760042	0.997492
Arhgef26	59.7882	0.442328	0.42583	1.03874	0.298924	0.997492
Dhx36	681.828	-0.166953	0.216375	-0.771588	0.440358	0.997492
Plch1	59.0341	-0.229412	0.426314	-0.538127	0.590489	0.997492
Slc33a1	33.4594	0.540968	0.552519	0.979093	0.327534	0.997492
Gmps	472.976	-0.1746	0.232496	-0.750982	0.452663	0.997492
Kcnab1	50.2065	-0.484717	0.454513	-1.06645	0.286219	0.997492
Ssr3	259.945	-0.295151	0.265595	-1.11128	0.266447	0.997492
Tiparp	221.457	-0.0211387	0.278649	-0.0758616	0.939529	0.997492
Ccnl1	304.475	-0.0706666	0.246931	-0.28618	0.77474	0.997492
Rsrc1	508.54	0.0201928	0.261959	0.0770837	0.938557	0.997492
Mlf1	69.4164	0.122975	0.401193	0.306523	0.759206	0.997492
Gfm1	61.7134	0.37703	0.42801	0.88089	0.378377	0.997492
Lxn	54.4727	-0.171261	0.450542	-0.380122	0.703855	0.997492
Mfsd1	39.1515	0.643859	0.514347	1.2518	0.210643	0.997492
Schip1	177.211	0.048806	0.316428	0.154241	0.87742	0.997492
Ift80	140.087	0.490452	0.318234	1.54117	0.123276	0.997492
Smc4	2010.13	0.218445	0.242937	0.899184	0.368555	0.997492
Trim59	452.143	-0.0248954	0.24786	-0.100441	0.919994	0.997492
Kpna4	398.485	0.20644	0.237198	0.870329	0.38412	0.997492
Ppm1l	535.932	0.130377	0.237403	0.549182	0.58288	0.997492
B3galnt1	33.1147	-0.264662	0.548085	-0.482884	0.629178	0.997492
Nmd3	94.4962	-0.0139853	0.354366	-0.0394656	0.968519	0.997492
Pdcd10	295.578	-0.255379	0.26498	-0.963766	0.335163	0.997492
Serpini1	92.1371	-0.149531	0.356983	-0.418873	0.675309	0.997492
Golim4	128.539	0.235617	0.324147	0.726882	0.467298	0.997492
Fstl5	279.241	0.0749862	0.285407	0.262734	0.792755	0.997492
Rapgef2	366.237	0.260205	0.248378	1.04762	0.294815	0.997492
4921511C10Rik	28.4992	0.885291	0.602403	1.4696	0.14167	0.997492
Fnip2	98.0394	0.337936	0.353045	0.957204	0.338464	0.997492
Ppid	294.528	-0.244753	0.25459	-0.961361	0.336371	0.997492
Etfdh	55.9939	0.32224	0.440552	0.731445	0.464507	0.997492
Gria2	315.193	-0.270293	0.254373	-1.06259	0.28797	0.997492
Pdgfc	27.8885	-0.249291	0.601563	-0.414404	0.678578	0.997492
Gucy1b1	52.1506	-0.698368	0.448674	-1.55651	0.119586	0.997492
Gucy1a1	33.7425	-0.765918	0.548962	-1.39521	0.162952	0.997492
Map9	143.44	-0.31241	0.332989	-0.9382	0.348142	0.997492
Plrg1	132.374	-0.201927	0.321693	-0.627701	0.5302	0.997492
Tmem131l	1314.79	0.154645	0.216091	0.715649	0.474208	0.997492
Trim2	872.124	0.1482	0.232356	0.637812	0.523596	0.997492
Gm37240	164.73	-0.181847	0.298119	-0.609983	0.541873	0.997492
Fbxw7	277.171	0.0699637	0.270022	0.259104	0.795555	0.997492
Gatb	39.6782	0.0622795	0.511407	0.121781	0.903073	0.997492
Sh3d19	65.1331	-0.0292122	0.464096	-0.0629442	0.949811	0.997492
Rps3a1	6177.85	-0.168281	0.183415	-0.917485	0.358888	0.997492
Lrba	125.194	-0.355398	0.324166	-1.09635	0.272927	0.997492
Dclk2	1867.49	0.471217	0.231011	2.0398	0.0413703	0.997492
Cd1d1	107.22	0.100539	0.346313	0.290311	0.771578	0.997492
Kirrel	113.075	0.209571	0.358076	0.585269	0.558367	0.997492
Etv3	33.4983	0.418284	0.554726	0.754036	0.450828	0.997492
Arhgef11	254.831	0.29837	0.289956	1.02902	0.303471	0.997492
Prcc	109.105	0.14985	0.335576	0.446545	0.655204	0.997492
Hdgf	860.978	0.132678	0.206448	0.64267	0.520438	0.997492
Mrpl24	354.231	-0.144427	0.25493	-0.566536	0.57103	0.997492
Rrnad1	70.0144	0.600856	0.406506	1.4781	0.139381	0.997492
Isg20l2	67.1057	-0.0858972	0.4069	-0.211101	0.832808	0.997492
Crabp2	594.107	0.22699	0.216036	1.0507	0.293395	0.997492
Nes	217.061	0.25471	0.275375	0.924956	0.354989	0.997492
Naxe	191.108	0.169306	0.29037	0.583071	0.559846	0.997492
Iqgap3	80.9578	0.143921	0.385292	0.373537	0.708749	0.997492
Mef2d	54.7025	0.244418	0.448879	0.544508	0.586092	0.997492
Gm3764	760.403	0.420021	0.210561	1.99477	0.0460678	0.997492
Cct3	913.756	-0.118649	0.204511	-0.580157	0.561809	0.997492
Glmp	32.9716	0.285567	0.55519	0.514358	0.607001	0.997492
Smg5	126.096	0.478764	0.335308	1.42783	0.153339	0.997492
Pmf1	247.537	0.418152	0.262534	1.59275	0.111216	0.997492
Slc25a44	46.6197	-0.121674	0.469355	-0.259236	0.795453	0.997492
Mex3a	731.79	0.278494	0.237511	1.17255	0.240976	0.997492
Lamtor2	470.109	-0.536692	0.29402	-1.82536	0.067947	0.997492
Ubqln4	71.1007	0.36013	0.406193	0.886597	0.375296	0.997492
Ssr2	311.176	0.0172299	0.26047	0.0661494	0.947259	0.997492
Arhgef2	205.002	-0.0201457	0.275548	-0.0731113	0.941718	0.997492
Khdc4	157.019	0.472601	0.29749	1.58863	0.112144	0.997492
Rit1	57.6837	-0.0288933	0.466312	-0.0619613	0.950594	0.997492
Syt11	584.201	0.174106	0.218746	0.795925	0.426075	0.997492
1500004A13Rik	364.622	0.0632936	0.241614	0.261962	0.793351	0.997492
Gon4l	393.253	0.0669867	0.232603	0.287987	0.773357	0.997492
Gm43713	51.8743	0.46793	0.456595	1.02482	0.305446	0.997492
Msto1	33.3282	-0.0598636	0.545391	-0.109763	0.912597	0.997492
Dap3	277.059	-0.299101	0.268514	-1.11391	0.265317	0.997492
Ash1l	537.478	0.307492	0.248718	1.23631	0.216344	0.997492
Rusc1	69.8915	-0.65029	0.411832	-1.57902	0.114333	0.997492
Fdps	535.482	-0.469691	0.248464	-1.89038	0.0587071	0.997492
Clk2	78.6151	0.186077	0.384783	0.483589	0.628678	0.997492
Scamp3	110.428	0.0556157	0.335799	0.165622	0.868455	0.997492
Mtx1	142.561	-0.0976552	0.310059	-0.314957	0.752794	0.997492
Thbs3	40.2926	-0.105237	0.499138	-0.210838	0.833013	0.997492
Trim46	67.4293	-0.216383	0.410912	-0.526592	0.598477	0.997492
Krtcap2	433.08	-0.353833	0.262309	-1.34891	0.177365	0.997492
Dpm3	142.847	-0.501282	0.317465	-1.57901	0.114333	0.997492
Slc50a1	29.6566	0.497054	0.589604	0.843031	0.399211	0.997492
Efna4	43.1901	0.155578	0.493068	0.315531	0.752359	0.997492
Flad1	37.0268	0.0442625	0.540422	0.0819037	0.934723	0.997492
Cks1b	1185.25	-0.0323659	0.208721	-0.155067	0.876768	0.997492
Pygo2	28.0176	0.34667	0.616941	0.561917	0.574172	0.997492
Pmvk	213.741	-0.653724	0.327102	-1.99853	0.045659	0.997492
Adar	90.8366	0.0196599	0.360617	0.0545173	0.956523	0.997492
Chrnb2	26.6372	0.022192	0.609408	0.0364157	0.970951	0.997492
Ube2q1	253.754	-0.0210827	0.258864	-0.081443	0.93509	0.997492
Hax1	132.268	0.123088	0.323862	0.380063	0.703899	0.997492
Ubap2l	536.928	-0.148911	0.22688	-0.656345	0.511602	0.997492
4933434E20Rik	199.133	0.330027	0.31576	1.04519	0.295937	0.997492
Tpm3	639.45	0.0251012	0.216912	0.115721	0.907874	0.997492
Nup210l	50.4086	0.0605416	0.461022	0.13132	0.895522	0.997492
Rab13	46.4908	-0.150427	0.470553	-0.31968	0.749211	0.997492
Jtb	128.446	-0.379364	0.373779	-1.01494	0.310133	0.997492
Gatad2b	443.188	0.433769	0.282758	1.53406	0.125014	0.997492
Ints3	111.378	0.264182	0.333171	0.792933	0.427817	0.997492
Ilf2	1233.85	0.244566	0.203966	1.19906	0.230507	0.997492
Snapin	67.4957	-0.322933	0.402729	-0.801862	0.422633	0.997492
Chtop	374.935	-0.0904581	0.234463	-0.385809	0.699638	0.997492
S100a16	34.5648	0.0449639	0.54759	0.0821124	0.934557	0.997492
S100a11	49.9264	-0.163309	0.466305	-0.350219	0.726174	0.997492
S100a10	409.194	-0.222966	0.260063	-0.857353	0.39125	0.997492
Them4	55.6412	-0.185785	0.442532	-0.419823	0.674615	0.997492
Tdrkh	209.632	0.0591585	0.279369	0.211758	0.832296	0.997492
Mrpl9	203.535	-0.24584	0.282955	-0.86883	0.38494	0.997492
Riiad1	45.6284	-0.420757	0.480129	-0.876343	0.380844	0.997492
Celf3	420.619	-0.175022	0.232501	-0.752781	0.451581	0.997492
Snx27	266.482	0.316171	0.27242	1.1606	0.245805	0.997492
Pogz	270.629	0.252733	0.263249	0.96005	0.33703	0.997492
Psmb4	1136.21	-0.0620044	0.224687	-0.275959	0.782579	0.997492
Pi4kb	81.412	0.15849	0.389736	0.406661	0.684257	0.997492
Zfp687	30.485	-0.206557	0.569794	-0.362512	0.71697	0.997492
Psmd4	773.187	-0.10404	0.212748	-0.489029	0.624821	0.997492
Pip5k1a	195.744	0.316145	0.281261	1.12403	0.261001	0.997492
Vps72	530.607	0.112565	0.224891	0.500533	0.6167	0.997492
Scnm1	160.237	-0.0709661	0.296508	-0.23934	0.810842	0.997492
Lysmd1	32.8067	-0.123272	0.551827	-0.223388	0.823233	0.997492
Sema6c	94.9943	0.0395216	0.359931	0.109803	0.912565	0.997492
Gabpb2	114.113	0.415156	0.33342	1.24514	0.213079	0.997492
Gm16740	27.2204	-0.427012	0.608378	-0.701886	0.48275	0.997492
Mllt11	1008.77	-0.15763	0.221222	-0.712541	0.47613	0.997492
Cdc42se1	86.9529	-0.342129	0.374507	-0.913543	0.360957	0.997492
Prune1	52.3172	0.262026	0.450304	0.581887	0.560643	0.997492
Mindy1	41.7878	-0.0996842	0.492343	-0.202469	0.83955	0.997492
Cers2	44.5425	-0.176431	0.477941	-0.369148	0.712017	0.997492
Setdb1	203.452	0.148086	0.283033	0.523211	0.600827	0.997492
Arnt	143.417	0.248789	0.319459	0.778783	0.436108	0.997492
Golph3l	119.042	0.651318	0.350506	1.85822	0.0631371	0.997492
Ensa	252.509	-0.067535	0.260004	-0.259746	0.79506	0.997492
Mcl1	345.92	-0.266293	0.272968	-0.975547	0.329289	0.997492
Tars2	43.3738	0.193772	0.499805	0.387695	0.698242	0.997492
Rprd2	211.538	0.226933	0.271795	0.834941	0.403751	0.997492
Prpf3	92.0422	0.0113561	0.356894	0.0318193	0.974616	0.997492
Mrps21	388.393	-0.455718	0.246059	-1.85207	0.0640163	0.997492
Aph1a	107.388	-0.0282318	0.344017	-0.0820653	0.934595	0.997492
Anp32e	1997.85	0.098631	0.189937	0.519281	0.603565	0.997492
Plekho1	355.59	0.193521	0.237729	0.814039	0.415623	0.997492
Vps45	88.2783	0.0192058	0.380914	0.0504203	0.959787	0.997492
Otud7b	91.0621	0.392061	0.408098	0.960703	0.336702	0.997492
Sf3b4	198.424	0.278673	0.287906	0.967931	0.333079	0.997492
Sv2a	62.3889	-0.462496	0.441446	-1.04768	0.294784	0.997492
Bola1	326.076	-0.231824	0.250926	-0.923876	0.355551	0.997492
Txnip	66.3697	-0.237622	0.462032	-0.514297	0.607044	0.997492
Polr3gl	112.658	-0.0789959	0.334193	-0.236378	0.813139	0.997492
Lix1l	146.644	-0.200201	0.312886	-0.639853	0.522268	0.997492
Rbm8a	916.37	0.039845	0.207697	0.191842	0.847866	0.997492
Pex11b	49.2086	-0.203288	0.476259	-0.426843	0.669494	0.997492
Pias3	29.2325	-0.133917	0.584883	-0.228965	0.818896	0.997492
Polr3c	91.2522	0.234441	0.361854	0.647888	0.517057	0.997492
Rnf115	255.252	0.333636	0.262009	1.27337	0.202885	0.997492
Gpr89	70.2841	-0.273998	0.398541	-0.687503	0.491766	0.997492
Bcl9	436.135	0.183142	0.234569	0.780758	0.434945	0.997492
Pde4dip	146.577	-0.0871768	0.307388	-0.283605	0.776713	0.997492
Sec22b	150.315	-0.0338921	0.300651	-0.112729	0.910245	0.997492
Notch2	48.9488	0.401966	0.466192	0.862234	0.388559	0.997492
Phgdh	244.102	0.119785	0.264609	0.452689	0.650773	0.997492
Zfp697	121.101	-0.165315	0.327618	-0.504596	0.613842	0.997492
Wars2	62.4803	0.201756	0.472549	0.426953	0.669414	0.997492
Wdr3	70.0564	-0.0914165	0.400694	-0.228146	0.819533	0.997492
Gdap2	54.0753	0.421763	0.445215	0.947326	0.343473	0.997492
Man1a2	185.58	0.0568906	0.281424	0.202152	0.839798	0.997492
Igsf3	44.1887	-0.0297878	0.510171	-0.0583879	0.95344	0.997492
Atp1a1	48.0627	-0.375831	0.469528	-0.800444	0.423454	0.997492
Tspan2	33.6131	-0.264551	0.542034	-0.48807	0.6255	0.997492
Sike1	133.407	-0.232401	0.316408	-0.734497	0.462646	0.997492
Csde1	924.943	0.117261	0.213283	0.54979	0.582463	0.997492
Nras	316.312	0.435204	0.259443	1.67745	0.0934537	0.997492
Bcas2	954.467	-0.264935	0.215237	-1.2309	0.21836	0.997492
Trim33	521.466	0.283227	0.23078	1.22726	0.219724	0.997492
Hipk1	119.449	0.100932	0.333959	0.302228	0.762478	0.997492
Ap4b1	34.9828	-0.0314881	0.536054	-0.0587405	0.953159	0.997492
Rsbn1	407.875	-0.0971709	0.232935	-0.417158	0.676563	0.997492
Phtf1	149.635	-0.0897749	0.32179	-0.278986	0.780256	0.997492
Magi3	222.47	0.0317314	0.28451	0.11153	0.911196	0.997492
Lrig2	139.266	0.220873	0.316638	0.697557	0.485454	0.997492
Gm43696	35.8137	0.967465	0.619527	1.56162	0.118378	0.997492
4930509H03Rik	33.2815	0.785895	0.561517	1.39959	0.161635	0.997492
Rhoc	38.8212	0.159625	0.523828	0.304728	0.760573	0.997492
St7l	123.39	0.255357	0.321755	0.793638	0.427406	0.997492
Cttnbp2nl	199.127	-0.277119	0.29217	-0.948486	0.342882	0.997492
Kcnd3	188.052	0.0824751	0.312589	0.263846	0.791899	0.997492
Ddx20	85.8374	0.477305	0.391914	1.21788	0.22327	0.997492
Rap1a	303.408	-0.070188	0.255085	-0.275155	0.783197	0.997492
Atp5f1	2034.77	-0.190828	0.210457	-0.906733	0.364548	0.997492
Wdr77	58.9503	0.290102	0.426707	0.679862	0.496592	0.997492
Cept1	94.1593	0.123398	0.39565	0.311887	0.755126	0.997492
Dram2	58.6364	0.355911	0.48302	0.736845	0.461216	0.997492
Lrif1	104.429	0.103581	0.348459	0.297253	0.766273	0.997492
AI504432	32.8471	-0.328967	0.54688	-0.601533	0.547485	0.997492
Lamtor5	432.279	-0.257076	0.239249	-1.07451	0.282594	0.997492
Slc16a4	53.7711	0.255033	0.478412	0.533081	0.593977	0.997492
Rbm15	124.063	0.340064	0.325846	1.04364	0.296654	0.997492
Strip1	183.95	0.30403	0.288837	1.0526	0.292524	0.997492
Ahcyl1	269.804	0.108599	0.257335	0.422016	0.673013	0.997492
Gstm5	307.01	-0.10321	0.249977	-0.412879	0.679695	0.997492
Gstm7	211.816	0.107903	0.279571	0.385959	0.699527	0.997492
Gstm1	26.331	0.0234024	0.626638	0.0373459	0.970209	0.997492
Gnai3	405.457	-0.177265	0.248702	-0.71276	0.475994	0.997492
Atxn7l2	36.6991	-0.0950959	0.530223	-0.179351	0.857662	0.997492
Psma5	841.42	-0.426559	0.235218	-1.81346	0.0697604	0.997492
Sort1	332.39	0.365802	0.254772	1.4358	0.151059	0.997492
Psrc1	293.682	0.179768	0.250028	0.718992	0.472146	0.997492
Celsr2	132.417	-0.146347	0.313744	-0.466453	0.640891	0.997492
Sars	397.599	-0.0339524	0.235103	-0.144415	0.885173	0.997492
Tmem167b	74.2344	0.305919	0.395547	0.773406	0.439282	0.997492
Taf13	198.081	0.122369	0.28758	0.425512	0.670464	0.997492
Wdr47	186.143	-0.0283017	0.296566	-0.0954315	0.923972	0.997492
Clcc1	80.8883	0.445606	0.380015	1.1726	0.240956	0.997492
Gpsm2	174.979	0.420025	0.298107	1.40897	0.158843	0.997492
Stxbp3	27.4963	0.137368	0.600629	0.228708	0.819096	0.997492
Prpf38b	286.126	0.0196655	0.280784	0.0700379	0.944164	0.997492
Fam102b	55.7291	-0.0204045	0.484935	-0.0420767	0.966438	0.997492
Vav3	101.804	-0.147806	0.356978	-0.414047	0.67884	0.997492
Ntng1	61.2092	-0.509436	0.482313	-1.05624	0.29086	0.997492
Prmt6	28.1496	0.235594	0.588186	0.400543	0.688756	0.997492
Amy1	32.7331	-0.314228	0.55101	-0.570278	0.568489	0.997492
Rnpc3	93.0557	-0.0267964	0.367767	-0.0728625	0.941916	0.997492
Col11a1	160.375	0.362013	0.302713	1.1959	0.231736	0.997492
A930005H10Rik	29.0081	0.105081	0.580589	0.18099	0.856376	0.997492
Dph5	41.7873	0.0617318	0.502368	0.122882	0.902201	0.997492
Slc30a7	65.8915	0.331977	0.451789	0.734805	0.462458	0.997492
Cdc14a	138.989	-0.123832	0.341557	-0.362551	0.71694	0.997492
Rtca	137.001	-0.0603785	0.309797	-0.194897	0.845473	0.997492
Dbt	36.1417	0.272716	0.535621	0.509158	0.610641	0.997492
Trmt13	99.7829	0.0470743	0.353122	0.133309	0.893949	0.997492
Sass6	243.846	-0.083769	0.265306	-0.315745	0.752196	0.997492
Mfsd14a	83.8676	-0.215403	0.372327	-0.578531	0.562906	0.997492
Agl	76.7692	0.0978854	0.382804	0.255706	0.798178	0.997492
Gm26871	349.533	-0.449259	0.329541	-1.36329	0.172793	0.997492
Dpyd	95.5824	-0.0919229	0.38927	-0.236142	0.813323	0.997492
Ptbp2	1195.02	0.0174041	0.208045	0.0836557	0.93333	0.997492
Alg14	61.6653	0.1343	0.435932	0.308074	0.758026	0.997492
Cnn3	603.519	0.26787	0.255169	1.04978	0.293822	0.997492
Abcd3	102.814	0.251063	0.375431	0.668732	0.503667	0.997492
Gclm	127.44	-0.271464	0.320521	-0.846947	0.397024	0.997492
Dnttip2	263.341	-0.048021	0.256613	-0.187134	0.851555	0.997492
Fnbp1l	1420	-0.202196	0.19548	-1.03436	0.300968	0.997492
Gm43569	39.9436	-0.401314	0.502564	-0.798532	0.424562	0.997492
Pde5a	103.621	-0.0263162	0.378775	-0.0694772	0.94461	0.997492
1810037I17Rik	578.807	-0.174814	0.220155	-0.79405	0.427166	0.997492
Usp53	28.3116	-0.72488	0.595863	-1.21652	0.223787	0.997492
Mettl14	71.1891	0.0823711	0.413081	0.199407	0.841945	0.997492
Snhg8	115.341	-0.298986	0.331469	-0.902003	0.367055	0.997492
Ndst3	38.9803	-0.628752	0.537118	-1.17061	0.241758	0.997492
Tram1l1	71.5222	-0.562395	0.413224	-1.36099	0.173516	0.997492
Ndst4	26.5236	-0.17855	0.73131	-0.244151	0.807114	0.997492
Camk2d	82.9049	-0.337197	0.39898	-0.845146	0.398029	0.997492
Ank2	914.813	-0.081144	0.247182	-0.328276	0.742703	0.997492
Larp7	217.593	0.130941	0.289554	0.452215	0.651114	0.997492
Zgrf1	105.802	0.228976	0.353023	0.648615	0.516588	0.997492
Ap1ar	209.611	0.0599005	0.273765	0.218803	0.826804	0.997492
Elovl6	220.99	0.141722	0.271297	0.522389	0.6014	0.997492
Gar1	121.251	0.0267557	0.32405	0.0825668	0.934196	0.997492
Pla2g12a	46.7704	-0.649211	0.470703	-1.37924	0.167822	0.997492
Casp6	75.257	0.177798	0.391178	0.454518	0.649456	0.997492
Mcub	42.0048	-0.423253	0.50506	-0.838025	0.402017	0.997492
Sec24b	158.322	-0.110178	0.306693	-0.359245	0.719412	0.997492
Ostc	418.082	-0.44293	0.288394	-1.53585	0.124575	0.997492
Rpl34	3761.25	-0.368673	0.192022	-1.91995	0.0548639	0.997492
Hadh	29.3476	-0.0337036	0.587674	-0.0573508	0.954266	0.997492
Papss1	287.758	0.0165623	0.254857	0.0649865	0.948185	0.997492
Aimp1	498.826	-0.420132	0.226912	-1.85152	0.0640943	0.997492
Tbck	170.022	0.237756	0.289852	0.820265	0.412065	0.997492
Gstcd	124.815	0.0411044	0.319804	0.12853	0.897729	0.997492
Ints12	85.2089	0.122407	0.372901	0.328256	0.742718	0.997492
Ppa2	149.88	-0.316919	0.303098	-1.0456	0.295745	0.997492
Tet2	251.569	0.0524333	0.281371	0.186349	0.852171	0.997492
Gm26691	47.2901	0.093174	0.468057	0.199066	0.842211	0.997492
Cxxc4	295.039	0.0670983	0.254675	0.263467	0.792191	0.997492
Cenpe	1217.1	0.0246202	0.213143	0.11551	0.908041	0.997492
Cisd2	269.658	-0.239733	0.256196	-0.935742	0.349406	0.997492
Ube2d3	726.005	0.324235	0.212889	1.52302	0.127754	0.997492
Nfkb1	62.3552	0.266209	0.428581	0.621141	0.534507	0.997492
Ppp3ca	865.511	0.317579	0.217054	1.46313	0.143431	0.997492
H2afz	12020.4	-0.0765981	0.193934	-0.39497	0.692865	0.997492
Lamtor3	195.456	-0.329597	0.304882	-1.08107	0.279668	0.997492
Mttp	44.3	-0.273296	0.490535	-0.557138	0.577433	0.997492
Trmt10a	80.911	-0.0456716	0.40159	-0.113727	0.909454	0.997492
Adh5	649.739	-0.153398	0.226889	-0.676089	0.498984	0.997492
Metap1	84.0818	-0.0306854	0.381721	-0.080387	0.935929	0.997492
Eif4e	564.399	0.312404	0.223791	1.39597	0.162725	0.997492
Tspan5	390.5	0.0659045	0.252913	0.260582	0.794415	0.997492
Rap1gds1	250.324	-0.0242121	0.265607	-0.0911575	0.927367	0.997492
Unc5c	153.678	-0.391169	0.381091	-1.02644	0.304682	0.997492
Bmpr1b	26.94	0.214684	0.615878	0.348582	0.727403	0.997492
Pdlim5	31.089	-0.174607	0.565893	-0.308552	0.757663	0.997492
Gtf2b	371.605	-0.130955	0.241459	-0.54235	0.587577	0.997492
Pkn2	434.993	0.0156709	0.235427	0.0665636	0.946929	0.997492
Lmo4	484.742	0.126998	0.224224	0.566388	0.57113	0.997492
Hs2st1	382.14	0.359649	0.24356	1.47663	0.139774	0.997492
Selenof	583.519	-0.351784	0.242487	-1.45073	0.146854	0.997492
Sh3glb1	571.621	-0.245736	0.240273	-1.02274	0.306432	0.997492
Odf2l	209.227	0.105158	0.285461	0.36838	0.71259	0.997492
Znhit6	101.189	-0.190905	0.350646	-0.544439	0.58614	0.997492
Ccn1	50.8891	0.0977114	0.474725	0.205828	0.836926	0.997492
Ddah1	317.755	-0.105043	0.258298	-0.406673	0.684248	0.997492
Bcl10	137.141	-0.0100075	0.318382	-0.0314324	0.974925	0.997492
2410004B18Rik	172.216	-0.0595736	0.301492	-0.197596	0.843361	0.997492
Ssx2ip	79.5001	-0.0485001	0.383157	-0.12658	0.899273	0.997492
Spata1	37.5785	-0.315295	0.53985	-0.584043	0.559192	0.997492
Gng5	1196.25	-0.354525	0.201437	-1.75998	0.0784114	0.997492
Rpf1	145.061	-0.0703498	0.306317	-0.229663	0.818353	0.997492
Prkacb	298.986	-0.247098	0.254974	-0.969109	0.332491	0.997492
Ttll7	132.916	-0.0905579	0.318829	-0.284033	0.776385	0.997492
Gm30382	30.1757	-0.548515	0.573707	-0.956088	0.339028	0.997492
Dnajb4	45.6505	0.0877837	0.500411	0.175423	0.860747	0.997492
Fubp1	1286.79	-0.165923	0.19864	-0.835295	0.403552	0.997492
Miga1	70.3916	0.253727	0.403092	0.62945	0.529055	0.997492
Usp33	169.743	0.142455	0.297488	0.478859	0.632039	0.997492
Zzz3	202.446	0.0981557	0.275325	0.356508	0.72146	0.997492
Pigk	84.4531	-0.100013	0.382826	-0.261248	0.793901	0.997492
St6galnac3	315.634	0.490238	0.297667	1.64693	0.0995717	0.997492
Rabggtb	123.409	0.0550811	0.32503	0.169465	0.865431	0.997492
Acadm	52.4566	-0.349967	0.462241	-0.757109	0.448984	0.997492
Slc44a5	50.7026	-0.346011	0.506333	-0.683367	0.494375	0.997492
Lhx8	882.39	0.316812	0.210774	1.50309	0.132816	0.997492
AI606473	39.4492	-0.619195	0.656728	-0.942849	0.345758	0.997492
Tyw3	40.8197	-0.136224	0.513039	-0.265523	0.790606	0.997492
Negr1	1010.94	0.352485	0.211778	1.66441	0.0960302	0.997492
Zranb2	520.551	-0.0659807	0.221121	-0.298392	0.765404	0.997492
Ankrd13c	141.129	0.150424	0.333352	0.451247	0.651811	0.997492
Srsf11	1198.57	0.289148	0.198151	1.45923	0.144501	0.997492
Lrrc40	116.367	0.296006	0.333317	0.888063	0.374507	0.997492
Lrrc7	611.635	-0.389279	0.227211	-1.71329	0.0866596	0.997492
Depdc1a	231.365	0.196057	0.266317	0.736176	0.461623	0.997492
Wls	61.4895	-0.0148049	0.423604	-0.0349499	0.97212	0.997492
Tmem68	83.6904	0.249024	0.395562	0.629546	0.528992	0.997492
Tgs1	411.329	0.104193	0.235563	0.442314	0.658262	0.997492
Rps20	6822.09	-0.213381	0.185388	-1.151	0.249732	0.997492
Plag1	94.7688	0.459204	0.401266	1.14439	0.252463	0.997492
Chchd7	132.814	-0.295083	0.342387	-0.861839	0.388776	0.997492
Gm11808	91.8209	-0.586095	0.359113	-1.63206	0.102666	0.997492
Impad1	227.142	0.0547649	0.281067	0.194846	0.845513	0.997492
Fam110b	283.484	-0.104771	0.258212	-0.405756	0.684922	0.997492
Ubxn2b	97.5284	0.178122	0.36127	0.493045	0.621981	0.997492
Nsmaf	64.8141	0.0887473	0.417178	0.212732	0.831536	0.997492
Tox	1214.92	0.33321	0.25541	1.30461	0.192026	0.997492
Rab2a	1038.68	-0.318783	0.218631	-1.45809	0.144817	0.997492
Chd7	584.769	0.19636	0.232351	0.845103	0.398054	0.997492
Clvs1	59.5563	-0.234942	0.490082	-0.479393	0.631659	0.997492
Asph	75.2259	-0.053516	0.395942	-0.135161	0.892484	0.997492
2610301B20Rik	45.2299	0.2908	0.488587	0.595187	0.551719	0.997492
Plekhf2	41.1495	0.153889	0.507735	0.303088	0.761822	0.997492
Ndufaf6	61.4119	-0.363219	0.43986	-0.825761	0.40894	0.997492
Trp53inp1	108.476	0.0255826	0.358467	0.0713669	0.943106	0.997492
Ccne2	54.1958	-0.309168	0.445179	-0.694481	0.487381	0.997492
Ints8	214.413	0.239326	0.272074	0.879635	0.379057	0.997492
Dpy19l4	100.68	0.266867	0.35517	0.751377	0.452426	0.997492
Virma	210.733	-0.170824	0.275927	-0.61909	0.535857	0.997492
Rad54b	156.549	0.494608	0.312298	1.58377	0.113246	0.997492
Pdp1	66.1565	-0.0622842	0.41523	-0.149999	0.880765	0.997492
Tmem67	72.2863	0.235967	0.412667	0.571809	0.567451	0.997492
Rbm12b2	43.1032	0.542867	0.488585	1.1111	0.266526	0.997492
Fam92a	342.039	-0.209561	0.243212	-0.86164	0.388886	0.997492
Triqk	69.3891	0.0979883	0.398085	0.246149	0.805567	0.997492
Otud6b	99.9321	-0.0192387	0.345961	-0.0556094	0.955653	0.997492
Pip4p2	273.308	0.532683	0.291075	1.83005	0.067242	0.997492
Necab1	30.1625	0.210764	0.571837	0.368574	0.712445	0.997492
Calb1	210.396	-0.227731	0.303183	-0.751134	0.452572	0.997492
Decr1	56.8252	0.224334	0.443131	0.506248	0.612683	0.997492
Nbn	66.7676	-0.0932202	0.422147	-0.220824	0.82523	0.997492
Osgin2	58.3202	0.483548	0.432083	1.11911	0.263094	0.997492
Ripk2	42.7153	0.695003	0.521689	1.33222	0.182789	0.997492
Mmp16	406.362	-0.13218	0.289767	-0.456159	0.648276	0.997492
Cpne3	107.597	0.273069	0.35128	0.777353	0.436951	0.997492
Rmdn1	135.1	0.0823438	0.328723	0.250496	0.802203	0.997492
Gm12353	29.3022	-0.455809	0.578174	-0.78836	0.430486	0.997492
Wwp1	156.348	0.145559	0.296663	0.490653	0.623672	0.997492
Ggh	66.6028	-0.250081	0.404704	-0.617934	0.536619	0.997492
Nkain3	899.716	-0.256998	0.204261	-1.25819	0.208325	0.997492
Ccnc	156.902	0.0414326	0.308868	0.134143	0.893289	0.997492
Tstd3	46.1835	0.0912703	0.471547	0.193555	0.846524	0.997492
Usp45	104.539	0.23221	0.347707	0.667833	0.50424	0.997492
Pnisr	768.866	0.391722	0.257938	1.51866	0.128847	0.997492
Coq3	51.724	-0.202595	0.457839	-0.442503	0.658125	0.997492
[truncated: 12,277 more rows]

## Sheet: PostmitoticBasalProg
	baseMean	log2FoldChange	lfcSE	stat	pvalue	padj
Gm42418	11197.7	-1.97942	0.183386	-10.7937	3.68565e-27	3.87509e-23
AY036118	1201.59	-2.0924	0.210497	-9.9403	2.77987e-23	1.46138e-19
mt-Nd4l	517.296	-1.76362	0.2386	-7.39152	1.45162e-13	5.08746e-10
Cmss1	1438.53	-1.17624	0.170437	-6.90133	5.15191e-12	1.35418e-08
mt-Atp8	193.623	-2.04154	0.317665	-6.42669	1.30409e-10	2.74223e-07
Lars2	247.952	-1.41626	0.254261	-5.57011	2.54582e-08	4.46113e-05
Gm10076	618.625	-1.09293	0.20999	-5.20469	1.9432e-07	0.000291869
Ebf1	47.1575	-3.31833	0.642769	-5.16255	2.43608e-07	0.000320162
Rpl35	2275.65	-0.734196	0.150863	-4.86665	1.13507e-06	0.00132602
Hmgn2	2401.12	-0.941035	0.198607	-4.73818	2.15644e-06	0.00226729
Nrg3	85.7785	-1.86153	0.41618	-4.47288	7.71714e-06	0.00737618
Erh	685.231	-1.09755	0.253055	-4.33718	1.4432e-05	0.0126448
Ephb1	154.906	-2.30142	0.537531	-4.28146	1.85674e-05	0.0150167
Aspm	86.7353	-2.22004	0.537038	-4.13386	3.56719e-05	0.0250336
Nxph1	616.786	-1.13043	0.273474	-4.13359	3.57147e-05	0.0250336
Hs3st4	19.1099	-5.35818	1.30604	-4.1026	4.08528e-05	0.0268454
Tnik	76.3902	-1.89163	0.466422	-4.05562	5.00012e-05	0.0309243
Nfib	408.33	-1.42182	0.353026	-4.02752	5.63681e-05	0.0329252
Meis2	672.589	-1.16326	0.296907	-3.91793	8.93123e-05	0.0494226
Dab1	45.8289	-2.57268	0.662568	-3.8829	0.000103219	0.0542621
Galntl6	39.3172	-2.43926	0.640215	-3.81007	0.000138928	0.0695566
Zfpm2	61.6943	-2.05972	0.557761	-3.69284	0.000221762	0.105828
Il1rapl1	136.404	-1.18702	0.322392	-3.6819	0.000231506	0.105828
Cenpe	190.638	-1.47057	0.404158	-3.63861	0.000274118	0.120086
Mki67	185.567	-1.74518	0.486011	-3.59083	0.000329621	0.138625
Fut9	25.1504	-2.79571	0.789864	-3.53948	0.000400911	0.150542
Grin2b	36.9305	-2.26942	0.639777	-3.5472	0.00038935	0.150542
Dscam	27.8682	-3.21009	0.903501	-3.55295	0.000380942	0.150542
Astn2	115.556	-1.24673	0.354431	-3.51756	0.000435529	0.157902
Vcl	99.2698	1.30504	0.373987	3.48953	0.000483865	0.169579
Hist1h3e	56.1294	-2.03563	0.597271	-3.40821	0.000653899	0.221777
Knl1	95.2683	-1.97313	0.603255	-3.2708	0.00107243	0.300562
Pcdh10	81.2438	-2.18424	0.670997	-3.25521	0.00113309	0.300562
Ccnd2	1118.53	0.572738	0.176085	3.25262	0.00114347	0.300562
Tenm3	100.161	-1.57534	0.480923	-3.27566	0.00105414	0.300562
Plvap	23.7332	4.73639	1.45036	3.26565	0.00109212	0.300562
Mir100hg	376.975	-0.790301	0.241871	-3.26745	0.00108523	0.300562
Fabp7	357.243	-2.94296	0.899262	-3.27264	0.00106549	0.300562
Lsamp	951.876	-0.567059	0.172045	-3.29599	0.000980764	0.300562
Slc3a2	182.901	1.13989	0.344126	3.31242	0.000924938	0.300562
Cdk2ap1	325.462	0.734366	0.22869	3.21118	0.0013219	0.338986
Ube2c	904.767	-0.848481	0.26651	-3.18367	0.0014542	0.358319
Lrrc7	435.149	-0.723778	0.2275	-3.18144	0.00146545	0.358319
Cdkn1c	1024.8	0.538979	0.170104	3.16853	0.00153214	0.366112
Mir99ahg	1084.49	-0.997907	0.317502	-3.14299	0.0016723	0.390724
Hist1h4h	33.2835	-2.83775	0.90495	-3.13581	0.0017138	0.391715
Pid1	185.832	-0.932676	0.300061	-3.10828	0.00188178	0.420957
Bmper	70.7331	-1.47609	0.477152	-3.09353	0.00197788	0.433238
Nek10	26.3739	-3.76252	1.21925	-3.08594	0.00202912	0.435391
Hmga2	42.666	-2.90556	0.945297	-3.0737	0.00211424	0.444582
Slit1	103.256	-1.19536	0.396064	-3.01809	0.00254374	0.524409
Nfia	806.524	-0.63121	0.209588	-3.01166	0.00259819	0.525335
Ppp1r10	325.799	-0.686261	0.228809	-2.99928	0.00270618	0.536845
Adgrb3	373.263	-0.979328	0.330304	-2.96493	0.00302752	0.578752
Rps29	4362.08	-0.47109	0.158731	-2.96785	0.00299895	0.578752
Mis18bp1	74.2368	-1.66844	0.567641	-2.93925	0.00329004	0.617706
Spc24	88.0311	-1.79466	0.611919	-2.93284	0.0033588	0.619551
Adgrl2	138.253	-1.24567	0.42584	-2.92521	0.00344223	0.622604
Cenpa	314.937	-1.18712	0.408106	-2.90886	0.00362748	0.622604
Pcdh7	140.118	-0.997094	0.343816	-2.90008	0.00373065	0.622604
Hist1h3d	32.1398	2.01897	0.69233	2.9162	0.00354328	0.622604
Ednrb	28.5801	-3.40588	1.17371	-2.90181	0.00371016	0.622604
Kif20b	73.1277	-1.77904	0.611985	-2.907	0.00364914	0.622604
Actb	15737.9	0.525785	0.182195	2.88584	0.00390369	0.641303
Pou3f3	696.166	-0.587176	0.207836	-2.8252	0.00472516	0.65623
Vwa1	16.9411	4.32838	1.52674	2.83504	0.00458202	0.65623
Atp6v0a4	26.2947	-2.99551	1.05189	-2.84774	0.00440312	0.65623
Lmo1	942.826	-0.536332	0.189923	-2.82395	0.00474353	0.65623
Cdh8	61.0015	-1.40062	0.492584	-2.84342	0.00446321	0.65623
Thsd4	31.9183	-2.68083	0.94651	-2.83233	0.00462103	0.65623
Pcdh15	45.7698	-1.65958	0.585022	-2.83679	0.00455696	0.65623
Gen1	22.5897	-2.19722	0.769147	-2.85669	0.00428079	0.65623
Syt16	32.8097	-1.72174	0.6087	-2.82856	0.00467578	0.65623
Gli3	75.4091	-1.89791	0.669141	-2.83633	0.00456346	0.65623
Il31ra	28.7435	-2.03167	0.708599	-2.86717	0.00414166	0.65623
Rps28	3085.64	-0.435192	0.152376	-2.85604	0.0042896	0.65623
Trim17	57.2382	1.59257	0.56495	2.81897	0.00481788	0.657859
Gm15564	26.9928	-1.92984	0.689772	-2.7978	0.00514523	0.693551
Slc35f1	586.324	-0.569956	0.204673	-2.78472	0.00535746	0.705557
Flrt2	40.0351	-1.55735	0.559383	-2.78405	0.00536852	0.705557
Cdk8	660.121	-0.510228	0.185741	-2.74698	0.00601471	0.771203
Cks2	273.335	-1.15695	0.421014	-2.74801	0.00599578	0.771203
Gm20646	75.0939	-1.61728	0.596062	-2.71328	0.0066621	0.805125
Dpp10	49.1761	-2.24486	0.833061	-2.69471	0.00704503	0.805125
Sema6d	77.8496	-1.57697	0.584137	-2.69965	0.00694124	0.805125
Nlgn1	986.918	-0.476629	0.176747	-2.69667	0.00700367	0.805125
Gm37876	47.886	-2.11295	0.78272	-2.6995	0.00694433	0.805125
Cacna2d1	50.3631	-4.40276	1.62179	-2.71475	0.0066325	0.805125
Kctd8	35.8258	-1.6653	0.61509	-2.70741	0.00678101	0.805125
Gria1	20.4878	-2.58636	0.949596	-2.72364	0.0064566	0.805125
Sall3	36.2242	-2.45515	0.905153	-2.71242	0.00667945	0.805125
Kif4	69.9144	-1.86718	0.686613	-2.71941	0.00653988	0.805125
Ntrk3	62.4639	-1.21342	0.450922	-2.69099	0.0071241	0.805407
Kif15	76.4232	-1.95427	0.729948	-2.67728	0.00742234	0.830197
Mest	581.354	0.570081	0.214111	2.66255	0.00775508	0.853598
Csmd1	47.1629	-1.3545	0.509046	-2.66087	0.00779393	0.853598
Lsm4	697.319	-0.697939	0.262871	-2.65506	0.00792937	0.859479
Bmpr1b	23.7892	-3.42873	1.30186	-2.63372	0.00844552	0.906083
Gm8251	21.3888	-3.07729	1.17197	-2.62575	0.00864576	0.916823
Usp1	141.348	-1.45104	0.553234	-2.62284	0.00872002	0.916823
Cacna2d3	434.577	0.557609	0.212978	2.61815	0.00884067	0.920305
Hist1h4c	15.7664	-2.75213	1.05566	-2.60704	0.00913294	0.941409
Lhx8	601.632	0.506472	0.195146	2.59535	0.00944951	0.964584
Uba52	328.433	-0.725332	0.280052	-2.58999	0.00959786	0.970307
Bub1	65.2252	-1.56032	0.608141	-2.56573	0.010296	0.970384
Ect2	89.1202	-1.68901	0.658469	-2.56506	0.0103157	0.970384
Ptn	111.518	-1.31943	0.514779	-2.5631	0.0103743	0.970384
Unc5d	159.436	-0.95863	0.375174	-2.55516	0.0106139	0.970384
Nfix	18.7226	-3.21333	1.24793	-2.57493	0.010026	0.970384
Tubb3	6025.27	0.386004	0.149871	2.57557	0.0100075	0.970384
Anln	23.2291	-2.13144	0.82456	-2.58494	0.00973948	0.970384
Snrpf	1197.46	-0.441384	0.17269	-2.55593	0.0105904	0.970384
Mycn	29.6904	-1.94866	0.760527	-2.56225	0.0103995	0.970384
Stmn4	312.547	0.590982	0.230815	2.56041	0.0104548	0.970384
Sgo1	32.1149	-1.96719	0.764829	-2.57207	0.0101093	0.970384
Xkr4	439.415	-0.146472	0.23234	-0.630418	0.528421	0.999649
Gm19938	24.328	0.961245	0.730164	1.31648	0.188014	0.999649
Mrpl15	243.712	-0.342214	0.263781	-1.29734	0.194515	0.999649
Lypla1	111.769	0.286998	0.410777	0.69867	0.484758	0.999649
Tcea1	351.945	-0.367717	0.22768	-1.61506	0.106297	0.999649
Rgs20	38.0846	-0.569145	0.574125	-0.991327	0.321526	0.999649
Atp6v1h	285.618	0.0546782	0.247948	0.220523	0.825464	0.999649
Rb1cc1	376.538	0.0224292	0.247746	0.0905331	0.927864	0.999649
4732440D04Rik	18.2528	-0.54801	0.775881	-0.706306	0.479998	0.999649
St18	1644.82	0.163234	0.277378	0.588487	0.556205	0.999649
Pcmtd1	308.775	-0.210331	0.234638	-0.896407	0.370035	0.999649
Sntg1	278.226	0.207883	0.329694	0.630534	0.528345	0.999649
Rrs1	60.2368	-0.79203	0.472472	-1.67635	0.0936688	0.999649
Vcpip1	108.899	-0.19857	0.352257	-0.563707	0.572954	0.999649
Sgk3	17.3868	0.646017	0.811452	0.796125	0.425959	0.999649
Snhg6	182.287	-0.260241	0.334203	-0.778689	0.436163	0.999649
Cops5	363.046	0.214926	0.271987	0.790207	0.429407	0.999649
Cspp1	391.926	0.309153	0.241697	1.27909	0.200865	0.999649
Arfgef1	240.098	-0.042399	0.291588	-0.145407	0.884389	0.999649
Prex2	15.5133	-0.130264	1.29129	-0.100879	0.919647	0.999649
Sulf1	17.9733	1.11322	0.860695	1.2934	0.195873	0.999649
Slco5a1	209.811	0.2982	0.304372	0.979722	0.327223	0.999649
Ncoa2	604.238	0.0564087	0.193762	0.291123	0.770957	0.999649
Tram1	70.0026	0.0849526	0.4218	0.201405	0.840382	0.999649
Eya1	69.2299	0.127813	0.426728	0.299519	0.764544	0.999649
Kcnb2	109.618	-0.524849	0.417518	-1.25707	0.208729	0.999649
Terf1	130.832	-0.487859	0.351129	-1.3894	0.164711	0.999649
Rpl7	5170.79	0.124869	0.151938	0.821841	0.411167	0.999649
Rdh10	17.4173	-0.35106	0.818133	-0.429099	0.667851	0.999649
Stau2	298	-0.198026	0.234187	-0.845589	0.397782	0.999649
Ube2w	293.395	-0.0943339	0.246272	-0.383047	0.701685	0.999649
Eloc	552.731	-0.102778	0.198083	-0.51886	0.603858	0.999649
Tmem70	131.603	-0.232664	0.345964	-0.672509	0.50126	0.999649
Gdap1	203.028	0.0408564	0.280571	0.145619	0.884222	0.999649
Mcm3	64.2471	-1.43605	0.7719	-1.8604	0.0628285	0.999649
Tmem14a	29.9312	0.0320177	0.675753	0.0473807	0.96221	0.999649
Kcnq5	16.1876	-1.79477	1.07682	-1.66673	0.0955683	0.999649
Rims1	170.954	-0.233942	0.331038	-0.706694	0.479757	0.999649
Ogfrl1	41.2079	0.334889	0.572067	0.585401	0.558278	0.999649
B3gat2	14.7958	-0.250336	0.866388	-0.288942	0.772626	0.999649
Smap1	438.191	0.106992	0.236253	0.452871	0.650642	0.999649
Sdhaf4	238.298	-0.214152	0.273457	-0.783131	0.43355	0.999649
Fam135a	160.891	0.272001	0.294939	0.922226	0.356411	0.999649
Lmbrd1	124.052	0.270199	0.349164	0.773847	0.439021	0.999649
Phf3	369.114	-0.16246	0.22253	-0.730059	0.465354	0.999649
Khdrbs2	427.109	-0.486408	0.236686	-2.05508	0.0398715	0.999649
Prim2	106.431	-0.467437	0.500208	-0.934486	0.350053	0.999649
Rab23	41.9277	-0.443078	0.525336	-0.843417	0.398995	0.999649
Bag2	18.8983	-0.764037	0.92309	-0.827695	0.407843	0.999649
Zfp451	298.828	-0.104559	0.241062	-0.433742	0.664476	0.999649
Dst	300.273	-0.250507	0.247946	-1.01033	0.31234	0.999649
Gm37233	15.0395	0.287849	0.867901	0.331661	0.740146	0.999649
Ccdc115	149.965	-0.209849	0.315825	-0.664449	0.506403	0.999649
Imp4	85.7778	0.150882	0.380743	0.396282	0.691897	0.999649
Arhgef4	18.67	0.580775	0.778922	0.745613	0.455901	0.999649
Fam168b	469.808	0.0943079	0.235391	0.400643	0.688683	0.999649
Plekhb2	35.0697	0.16464	0.592706	0.277777	0.781184	0.999649
Hs6st1	22.4352	-0.439725	0.73528	-0.598037	0.549815	0.999649
Uggt1	131.798	-0.401812	0.332674	-1.20782	0.227115	0.999649
Kansl3	74.3805	0.250142	0.411365	0.608078	0.543136	0.999649
Lman2l	123.139	0.210822	0.376773	0.559545	0.57579	0.999649
Cnnm3	46.9347	-0.191139	0.52268	-0.365691	0.714596	0.999649
Ankrd39	21.1296	-0.0394614	0.775329	-0.0508963	0.959408	0.999649
Sema4c	69.9883	-0.139647	0.42062	-0.332003	0.739887	0.999649
Cox5b	1091.89	0.0336579	0.171714	0.196011	0.844602	0.999649
Actr1b	89.4605	0.167765	0.400545	0.418842	0.675332	0.999649
Tmem131	251.711	-0.0346243	0.251414	-0.137718	0.890463	0.999649
Inpp4a	87.7241	0.184142	0.394042	0.467316	0.640274	0.999649
Coa5	41.2279	0.151314	0.548134	0.276052	0.782508	0.999649
Unc50	129.079	-0.216806	0.351237	-0.617263	0.537061	0.999649
Mgat4a	33.3687	-0.154144	0.590695	-0.260954	0.794128	0.999649
Tsga10	88.5299	-0.190411	0.381437	-0.499194	0.617643	0.999649
Mitd1	39.5421	0.0411332	0.561091	0.0733094	0.94156	0.999649
Mrpl30	413.596	-0.0676566	0.220035	-0.307482	0.758477	0.999649
Txndc9	438.13	0.0545921	0.213695	0.255467	0.798362	0.999649
Eif5b	498.502	0.126026	0.231181	0.545139	0.585658	0.999649
Rev1	142.15	-0.375039	0.327938	-1.14363	0.252779	0.999649
Aff3	549.443	0.435165	0.258491	1.68349	0.0922811	0.999649
Gm16152	15.8514	0.791386	0.855158	0.925426	0.354744	0.999649
Lonrf2	30.3237	-0.0495856	0.651653	-0.076092	0.939346	0.999649
Chst10	43.5967	0.237828	0.543039	0.437958	0.661417	0.999649
Pdcl3	315.103	-0.171906	0.229595	-0.748734	0.454017	0.999649
Rpl31	1750.72	-0.104543	0.185014	-0.565051	0.572039	0.999649
Tbc1d8	16.7267	-0.177071	0.822877	-0.215185	0.829623	0.999649
Cnot11	80.9108	-0.150095	0.393537	-0.381401	0.702906	0.999649
Rnf149	48.1452	-0.601271	0.49519	-1.21422	0.224662	0.999649
Map4k4	1986.47	0.127128	0.174553	0.728305	0.466427	0.999649
Gm28175	72.2362	-0.0455522	0.445334	-0.102288	0.918528	0.999649
Pantr1	1544.21	-0.248232	0.16846	-1.47353	0.140607	0.999649
Pantr2	57.6273	-0.799993	0.473477	-1.68961	0.0911018	0.999649
Mrps9	146.988	-0.151697	0.308001	-0.492521	0.622351	0.999649
Gpr45	159.511	-0.112203	0.317163	-0.35377	0.723511	0.999649
Tgfbrap1	53.257	-0.0474831	0.487662	-0.097369	0.922433	0.999649
AI597479	41.7243	-0.275865	0.531008	-0.519513	0.603403	0.999649
Nck2	261.791	-0.0806302	0.250516	-0.321857	0.747561	0.999649
Uxs1	94.5632	-0.141958	0.378716	-0.37484	0.707779	0.999649
Tpp2	175.76	-0.186142	0.295687	-0.629524	0.529006	0.999649
Tex30	76.0699	-0.335204	0.490958	-0.682755	0.494762	0.999649
Poglut2	42.1913	0.020992	0.54349	0.0386243	0.96919	0.999649
Bivm	49.6944	-0.233267	0.496154	-0.47015	0.638248	0.999649
Ercc5	159.808	-0.217101	0.296035	-0.733362	0.463337	0.999649
Gulp1	16.7227	-1.42748	1.31035	-1.08939	0.275984	0.999649
Col5a2	98.9399	-0.394232	0.362286	-1.08818	0.276517	0.999649
Wdr75	103.775	-0.670485	0.399779	-1.67714	0.0935151	0.999649
Dnah7b	16.0961	0.00446217	0.827006	0.00539558	0.995695	0.999649
Slc39a10	175.032	-0.379528	0.314444	-1.20698	0.22744	0.999649
Tmeff2	104.184	-0.443895	0.467961	-0.948572	0.342838	0.999649
Nabp1	16.6207	-0.778941	0.87217	-0.893107	0.3718	0.999649
Gm28055	25.7739	-2.14512	0.996252	-2.15319	0.031304	0.999649
Myo1b	873.113	0.075643	0.222362	0.340179	0.733722	0.999649
Stat1	14.7297	0.0303114	0.868188	0.0349134	0.972149	0.999649
Gls	269.385	0.11229	0.250735	0.447844	0.654266	0.999649
Nab1	71.0171	0.370633	0.431768	0.858408	0.390667	0.999649
Nemp2	28.999	0.479952	0.634399	0.756546	0.449322	0.999649
Mfsd6	88.2149	0.0441665	0.395107	0.111784	0.910995	0.999649
Inpp1	23.9386	0.160729	0.703443	0.228489	0.819266	0.999649
Hibch	72.988	0.240625	0.409478	0.58764	0.556774	0.999649
Pms1	46.1385	-0.174868	0.52319	-0.334235	0.738202	0.999649
Ormdl1	141.131	-0.0233392	0.3149	-0.0741164	0.940918	0.999649
Osgepl1	48.7038	0.279053	0.492848	0.566204	0.571255	0.999649
Asnsd1	126.198	0.0349399	0.323477	0.108014	0.913985	0.999649
Hecw2	69.2357	-0.0195611	0.464098	-0.0421485	0.96638	0.999649
Gtf3c3	91.6228	-0.167775	0.395351	-0.42437	0.671296	0.999649
Pgap1	227.506	-0.223309	0.266149	-0.839038	0.401448	0.999649
Ankrd44	99.3869	0.38933	0.371572	1.04779	0.294734	0.999649
Sf3b1	1202.27	0.212489	0.171679	1.23771	0.215823	0.999649
Coq10b	96.4791	0.113936	0.37635	0.302741	0.762087	0.999649
Hspd1	802.386	-0.468373	0.261136	-1.7936	0.0728774	0.999649
Hspe1	841.245	-0.24768	0.214993	-1.15204	0.249306	0.999649
Mob4	497.507	-0.0173277	0.202759	-0.0854596	0.931896	0.999649
Rftn2	195.396	-0.0996783	0.3563	-0.279759	0.779662	0.999649
Plcl1	194.609	0.317611	0.296596	1.07086	0.284234	0.999649
Satb2	25.2163	-0.0355629	0.703981	-0.0505169	0.959711	0.999649
Tyw5	36.2144	0.123728	0.565016	0.218981	0.826665	0.999649
Maip1	90.1169	-0.234226	0.380721	-0.615217	0.538411	0.999649
Spats2l	161.223	-0.0116208	0.353017	-0.0329186	0.97374	0.999649
Kctd18	82.0006	0.0452886	0.399806	0.113277	0.909811	0.999649
Sgo2a	69.5874	-1.52166	0.604442	-2.51746	0.0118204	0.999649
Bzw1	1138.3	-0.198038	0.182455	-1.08541	0.27774	0.999649
Clk1	232.955	0.224221	0.305861	0.733081	0.463509	0.999649
Ppil3	120.21	0.0662476	0.331436	0.19988	0.841574	0.999649
Nif3l1	97.4646	0.325104	0.373131	0.871285	0.383598	0.999649
Orc2	140.108	-0.193146	0.349113	-0.553249	0.580093	0.999649
Fam126b	69.5904	0.118513	0.424083	0.279456	0.779895	0.999649
Ndufb3	486.116	-0.157255	0.206566	-0.761279	0.44649	0.999649
Cflar	49.1697	0.164842	0.52026	0.316845	0.751361	0.999649
Trak2	59.8561	-0.423632	0.451665	-0.937934	0.348279	0.999649
Stradb	63.7132	-0.0103702	0.456763	-0.0227036	0.981887	0.999649
Tmem237	123.779	-0.183199	0.339261	-0.539994	0.589201	0.999649
Als2	41.2889	0.241238	0.571323	0.422243	0.672847	0.999649
Sumo1	1105.61	-0.0419672	0.180839	-0.232069	0.816484	0.999649
Nop58	197.866	-0.565229	0.314091	-1.79957	0.0719287	0.999649
Bmpr2	597.983	0.0775012	0.218826	0.354168	0.723213	0.999649
Fam117b	183.236	-0.328108	0.281473	-1.16568	0.243742	0.999649
Wdr12	84.2514	-0.381877	0.463296	-0.824261	0.409791	0.999649
Carf	27.7341	0.10564	0.701159	0.150664	0.880241	0.999649
Nbeal1	218.324	-0.0322006	0.261354	-0.123207	0.901943	0.999649
Cyp20a1	50.6464	0.37538	0.486342	0.771844	0.440207	0.999649
Abi2	391.063	0.00950075	0.216357	0.0439125	0.964974	0.999649
Raph1	842.832	0.328783	0.235342	1.39705	0.1624	0.999649
Pard3b	112.368	-0.690267	0.504863	-1.36724	0.171551	0.999649
Nrp2	60.6229	-0.695935	0.514338	-1.35307	0.176033	0.999649
Ino80d	162.072	0.151273	0.304436	0.496895	0.619263	0.999649
Ino80dos	42.6569	0.116876	0.545248	0.214354	0.830271	0.999649
Gm20342	18.5357	0.167906	0.871981	0.192557	0.847306	0.999649
Ndufs1	191.171	0.0118813	0.280759	0.0423186	0.966245	0.999649
Eef1b2	2611.24	-0.072735	0.155063	-0.469068	0.639021	0.999649
Zdbf2	250.536	0.189705	0.247778	0.765626	0.443899	0.999649
Adam23	104.251	0.114187	0.386841	0.295179	0.767857	0.999649
Fastkd2	35.5586	-0.0557275	0.601615	-0.0926298	0.926198	0.999649
Klf7	662.659	0.410296	0.228305	1.79714	0.0723139	0.999649
Creb1	365.773	-0.111602	0.222041	-0.502619	0.615232	0.999649
Mettl21a	27.962	0.50712	0.641204	0.790888	0.429009	0.999649
Ccnyl1	47.1385	-0.0544302	0.498958	-0.109088	0.913133	0.999649
Plekhm3	93.8236	0.381053	0.395992	0.962274	0.335912	0.999649
Idh1	602.451	0.040486	0.195464	0.207128	0.83591	0.999649
Pikfyve	142.281	0.0982916	0.31217	0.314866	0.752863	0.999649
Map2	3161.32	-0.0755239	0.176792	-0.427192	0.66924	0.999649
Gm10558	19.6783	1.23141	0.827307	1.48846	0.136629	0.999649
Rpe	76.4871	-0.533435	0.399996	-1.3336	0.182335	0.999649
Kansl1l	270.924	-0.244273	0.244033	-1.00098	0.316836	0.999649
Acadl	58.0409	0.290116	0.456075	0.636115	0.524701	0.999649
Lancl1	167.858	0.265707	0.314961	0.843622	0.398881	0.999649
Erbb4	8070.47	0.0102838	0.152758	0.0673211	0.946326	0.999649
Ikzf2	99.8528	0.258312	0.360255	0.717025	0.473359	0.999649
Atic	53.9982	-0.229873	0.501405	-0.458457	0.646624	0.999649
Fn1	41.7667	0.584269	0.852313	0.68551	0.493022	0.999649
Pecr	24.4115	0.199901	0.700073	0.285544	0.775228	0.999649
Tmem169	98.7608	0.306008	0.412631	0.741603	0.458328	0.999649
Xrcc5	178.773	0.474219	0.31662	1.49775	0.134197	0.999649
Smarcal1	44.2802	0.237746	0.522511	0.455007	0.649104	0.999649
Rpl37a	4221.98	-0.284918	0.16614	-1.71493	0.0863583	0.999649
Igfbp2	333.526	0.26803	0.229462	1.16808	0.242774	0.999649
Igfbp5	18.092	-2.23671	1.0254	-2.18129	0.0291617	0.999649
Arpc2	782.873	0.211474	0.198715	1.06421	0.287235	0.999649
Aamp	270.204	0.164258	0.256028	0.641563	0.521157	0.999649
Pnkd	193.459	0.101359	0.278783	0.363577	0.716174	0.999649
Ctdsp1	16.0585	0.215389	0.915956	0.235153	0.81409	0.999649
Usp37	150.836	-0.19784	0.321104	-0.616125	0.537812	0.999649
Cnot9	75.4764	-0.166238	0.403451	-0.412039	0.680311	0.999649
Zfp142	42.1022	-0.164216	0.537902	-0.305291	0.760145	0.999649
Bcs1l	38.456	-0.291961	0.552205	-0.528717	0.597001	0.999649
Rnf25	68.6979	0.181572	0.43206	0.420248	0.674305	0.999649
Stk36	42.1088	0.247401	0.561731	0.440426	0.659628	0.999649
Ttll4	73.0678	-0.237309	0.411635	-0.576503	0.564275	0.999649
Nhej1	29.1921	0.328432	0.630775	0.52068	0.602589	0.999649
Cnppd1	50.4513	0.266929	0.492385	0.542113	0.58774	0.999649
Retreg2	98.5797	0.0122986	0.377469	0.0325817	0.974008	0.999649
Zfand2b	62.8319	0.18701	0.44419	0.421014	0.673745	0.999649
Atg9a	27.5135	-0.00619394	0.641043	-0.00966228	0.992291	0.999649
Ankzf1	31.3259	0.216804	0.60399	0.358953	0.71963	0.999649
Stk16	173.957	-0.000958883	0.317443	-0.00302065	0.99759	0.999649
Dnajb2	38.3569	0.285497	0.551513	0.517662	0.604694	0.999649
Ptprn	28.8605	0.621237	0.641437	0.968508	0.332791	0.999649
Resp18	30.1787	-0.0972458	0.648749	-0.149897	0.880846	0.999649
Dnpep	239.449	0.462778	0.311722	1.48459	0.137653	0.999649
Gmppa	30.6098	0.428566	0.628588	0.681791	0.495371	0.999649
Chpf	23.2122	-0.272985	0.704091	-0.387712	0.698229	0.999649
Tmem198	45.5888	-0.087263	0.533008	-0.163718	0.869953	0.999649
Stk11ip	19.7863	0.267267	0.773512	0.345525	0.7297	0.999649
Slc4a3	48.3937	-0.0957261	0.492897	-0.194211	0.84601	0.999649
Epha4	2117.51	-0.172096	0.163607	-1.05188	0.292853	0.999649
Farsb	126.174	0.272755	0.331879	0.82185	0.411163	0.999649
Acsl3	109.551	-0.566028	0.394767	-1.43383	0.151621	0.999649
Utp14b	32.8478	-0.232323	0.662077	-0.350901	0.725663	0.999649
Wdfy1	62.893	-0.445163	0.501118	-0.888338	0.374359	0.999649
Mrpl44	89.7107	0.0363054	0.387797	0.0936196	0.925411	0.999649
Serpine2	35.4838	-0.34745	0.647818	-0.536338	0.591725	0.999649
Cul3	450.705	0.0909235	0.227216	0.400163	0.689037	0.999649
Nyap2	89.1056	0.0777125	0.515682	0.150698	0.880214	0.999649
Irs1	18.2878	0.0385559	0.78913	0.0488587	0.961032	0.999649
Rhbdd1	39.9237	0.230635	0.546407	0.422093	0.672957	0.999649
Mff	381.385	0.0125834	0.227878	0.05522	0.955963	0.999649
Agfg1	207.416	0.00721504	0.320057	0.022543	0.982015	0.999649
Dner	352.921	-0.27927	0.225448	-1.23873	0.215445	0.999649
Trip12	606.983	-0.014576	0.208151	-0.0700261	0.944173	0.999649
Fbxo36	34.5098	0.425655	0.582857	0.730291	0.465212	0.999649
Cab39	490.231	0.190833	0.215363	0.8861	0.375564	0.999649
Itm2c	70.3262	0.429772	0.430827	0.997551	0.318497	0.999649
Psmd1	582.771	0.285557	0.195925	1.45748	0.144985	0.999649
Armc9	68.0413	-0.334463	0.428096	-0.781281	0.434637	0.999649
Ncl	1314.27	-0.22288	0.199117	-1.11934	0.262995	0.999649
Ptma	14201.2	-0.195938	0.160726	-1.21908	0.222813	0.999649
Pde6d	196.1	-0.101786	0.276302	-0.368387	0.712584	0.999649
Cops7b	87.2665	-0.0286193	0.378348	-0.0756429	0.939703	0.999649
Dis3l2	363.264	-0.0805298	0.241557	-0.333379	0.738849	0.999649
Gm28375	42.3829	0.341102	0.657594	0.518712	0.603962	0.999649
Eif4e2	280.161	-0.102559	0.241665	-0.424385	0.671285	0.999649
Gigyf2	307.159	-0.116502	0.231349	-0.503577	0.614559	0.999649
Atg16l1	96.7807	0.304033	0.361765	0.840416	0.400675	0.999649
Sag	18.4305	0.509691	0.791439	0.644006	0.519572	0.999649
Dgkd	107.226	0.367212	0.360668	1.01814	0.30861	0.999649
Usp40	84.6211	0.110641	0.395019	0.28009	0.779408	0.999649
Dnajb3	28.1526	-0.297021	0.638744	-0.465008	0.641926	0.999649
Hjurp	89.4117	-0.401268	0.471421	-0.851188	0.394665	0.999649
Arl4c	188.54	-0.225303	0.294581	-0.764823	0.444377	0.999649
Sh3bp4	70.4507	0.19673	0.470575	0.418064	0.6759	0.999649
Agap1	568.685	0.133226	0.197145	0.675775	0.499184	0.999649
4933400F21Rik	16.5481	0.31069	0.827905	0.375272	0.707458	0.999649
Ackr3	270.048	-0.660661	0.281548	-2.34653	0.0189491	0.999649
Cops8	265.777	0.174636	0.263665	0.662339	0.507754	0.999649
Lrrfip1	56.7882	-0.466442	0.45703	-1.02059	0.307447	0.999649
Ube2f	162.346	0.0806396	0.29679	0.271706	0.785848	0.999649
Scly	21.37	0.840365	0.729106	1.1526	0.249076	0.999649
Ilkap	269.59	0.0403606	0.263021	0.15345	0.878043	0.999649
Hes6	430.381	0.0049537	0.21236	0.0233269	0.98139	0.999649
Traf3ip1	56.4496	0.0231447	0.479762	0.048242	0.961523	0.999649
Asb1	40.4817	-0.0258978	0.548007	-0.0472582	0.962307	0.999649
Hdac4	142.079	0.121925	0.310643	0.392491	0.694696	0.999649
Ndufa10	474.786	0.132006	0.217924	0.605744	0.544685	0.999649
Cops9	385.581	-0.0647059	0.235369	-0.274913	0.783383	0.999649
Gpc1	96.4682	-0.460807	0.372631	-1.23663	0.216223	0.999649
Dusp28	27.0112	-0.158431	0.649244	-0.244024	0.807212	0.999649
Rnpepl1	35.706	0.121444	0.570666	0.21281	0.831475	0.999649
9430060I03Rik	24.8232	0.00523339	0.717154	0.00729745	0.994178	0.999649
Capn10	76.8459	0.415241	0.412523	1.00659	0.314133	0.999649
Kif1a	180.526	0.0350196	0.287606	0.121763	0.903087	0.999649
Mterf4	68.9139	-0.000922126	0.437214	-0.00210909	0.998317	0.999649
Pask	16.0882	-1.65672	1.16691	-1.41975	0.155682	0.999649
Ppp1r7	177.243	-0.26866	0.297071	-0.904364	0.365803	0.999649
Hdlbp	203.517	-0.18244	0.288503	-0.632367	0.527147	0.999649
2025-09-02	20.8648	-0.291492	0.751768	-0.387742	0.698207	0.999649
Farp2	40.0039	-0.617532	0.543497	-1.13622	0.255865	0.999649
Stk25	184.313	0.136878	0.280005	0.488842	0.624953	0.999649
Bok	56.6651	-0.0198819	0.6026	-0.0329935	0.97368	0.999649
Thap4	37.7151	-0.00239641	0.572846	-0.00418335	0.996662	0.999649
Atg4b	121.099	0.306482	0.342524	0.894774	0.370908	0.999649
Dtymk	228.291	-0.487895	0.318149	-1.53354	0.125142	0.999649
Ing5	41.4219	-0.806665	0.570153	-1.41482	0.157121	0.999649
D2hgdh	21.3519	0.12139	0.763392	0.159014	0.873658	0.999649
Fam174a	56.1759	-0.716544	0.493004	-1.45342	0.146106	0.999649
St8sia4	120.454	-0.31161	0.347364	-0.897071	0.369681	0.999649
D1Ertd622e	54.5726	-0.434295	0.511945	-0.848323	0.396258	0.999649
Ppip5k2	183.816	-0.129026	0.278986	-0.462483	0.643735	0.999649
Gin1	75.2349	0.336026	0.440834	0.762252	0.44591	0.999649
Pam	251.29	0.0511635	0.250251	0.204449	0.838003	0.999649
Cntnap5b	46.2408	0.0979765	0.515768	0.189962	0.849339	0.999649
Pign	61.1598	-0.0747342	0.474893	-0.157371	0.874953	0.999649
Relch	207.249	0.0783414	0.298266	0.262656	0.792816	0.999649
Zcchc2	15.2775	-0.896752	0.899171	-0.99731	0.318614	0.999649
Phlpp1	416.24	-0.0283578	0.212038	-0.133739	0.893609	0.999649
Bcl2	50.948	-0.295136	0.484928	-0.608618	0.542778	0.999649
Kdsr	36.5267	-0.657611	0.577474	-1.13877	0.254799	0.999649
Vps4b	167.79	0.1061	0.295881	0.358589	0.719903	0.999649
Tsn	921.63	-0.0655645	0.207766	-0.315569	0.75233	0.999649
Nifk	119.439	-0.146793	0.33075	-0.443819	0.657173	0.999649
Clasp1	899.444	-0.0517864	0.177361	-0.291983	0.7703	0.999649
2900060B14Rik	50.908	0.0463285	0.479644	0.0965892	0.923053	0.999649
Ralb	88.0997	0.100355	0.37806	0.265446	0.790666	0.999649
Epb41l5	145.189	-0.248476	0.338389	-0.73429	0.462772	0.999649
Ptpn4	505.089	0.0644959	0.261451	0.246684	0.805153	0.999649
Tmem177	14.9326	-0.200689	0.892442	-0.224877	0.822075	0.999649
Dbi	993.979	-0.295994	0.246615	-1.20022	0.230052	0.999649
3110009E18Rik	78.0835	-0.00949026	0.419993	-0.0225962	0.981972	0.999649
Insig2	78.0441	0.013718	0.402177	0.0341093	0.97279	0.999649
Ccdc93	53.2953	0.316626	0.481546	0.65752	0.510847	0.999649
Ddx18	143.864	-0.300628	0.311876	-0.963935	0.335078	0.999649
Actr3	508.907	0.136061	0.213208	0.63816	0.523369	0.999649
Slc35f5	17.2068	-0.407349	0.802414	-0.507654	0.611696	0.999649
Nckap5	211.513	-0.766129	0.335928	-2.28063	0.0225702	0.999649
Mgat5	318.079	0.103017	0.231979	0.444079	0.656986	0.999649
Tmem163	20.3149	-1.16567	0.919749	-1.26738	0.205019	0.999649
2900009J06Rik	23.7216	0.23563	0.702914	0.335219	0.73746	0.999649
Ccnt2	232.66	0.188949	0.260557	0.725174	0.468345	0.999649
Rab3gap1	132.636	0.268074	0.329887	0.812624	0.416434	0.999649
Zranb3	34.851	-0.374199	0.63678	-0.587643	0.556772	0.999649
R3hdm1	417.312	-0.117665	0.210521	-0.558922	0.576215	0.999649
Ubxn4	470.291	0.031741	0.205384	0.154545	0.87718	0.999649
Mcm6	85.0605	-0.300446	0.482947	-0.62211	0.53387	0.999649
Dars	111.225	-0.184297	0.357579	-0.515402	0.606272	0.999649
Thsd7b	19.9932	-0.912733	0.769313	-1.18643	0.235454	0.999649
Pfkfb2	23.9556	0.0272663	0.724356	0.0376422	0.969973	0.999649
Yod1	54.5174	0.101302	0.477744	0.212043	0.832073	0.999649
Mapkapk2	122.216	0.191929	0.336164	0.570938	0.568042	0.999649
Dyrk3	16.8054	-0.343378	0.852708	-0.402691	0.687176	0.999649
Eif2d	55.8324	-0.174165	0.486551	-0.357957	0.720375	0.999649
Srgap2	204.647	-0.272892	0.30857	-0.884379	0.376492	0.999649
Slc41a1	16.5828	-0.274849	0.862052	-0.318831	0.749855	0.999649
Nucks1	898.564	-0.326978	0.238413	-1.37148	0.170226	0.999649
Elk4	39.32	-0.375045	0.542869	-0.690858	0.489655	0.999649
Mfsd4a	17.5765	-0.571774	0.931199	-0.614019	0.539203	0.999649
Lemd1	74.1994	-0.315505	0.419847	-0.751475	0.452367	0.999649
Nuak2	51.2491	-0.148619	0.637449	-0.233146	0.815648	0.999649
Tmcc2	48.9473	-0.0730807	0.492333	-0.148438	0.881997	0.999649
Dstyk	79.9249	0.210249	0.402152	0.52281	0.601106	0.999649
6030442K20Rik	29.381	0.158878	0.649591	0.244582	0.80678	0.999649
Rbbp5	59.3767	-0.194254	0.485634	-0.400001	0.689156	0.999649
Nfasc	57.3674	-0.564199	0.515159	-1.09519	0.273432	0.999649
Lrrn2	18.3964	-0.139775	0.915409	-0.152691	0.878642	0.999649
Mdm4	206.752	0.0491275	0.27959	0.175713	0.860519	0.999649
Pik3c2b	80.4294	-0.239294	0.398044	-0.601175	0.547724	0.999649
Ppp1r15b	44.346	-0.425735	0.519878	-0.818913	0.412836	0.999649
Snrpe	2007.22	-0.233727	0.166086	-1.40727	0.159348	0.999649
Atp2b4	65.0293	-0.170186	0.445844	-0.381717	0.702671	0.999649
Btg2	243.918	-0.20774	0.403423	-0.514944	0.606592	0.999649
Tmem183a	210.845	0.186267	0.267277	0.696905	0.485863	0.999649
Cyb5r1	24.922	0.355165	0.67793	0.523895	0.600351	0.999649
Adipor1	107.261	-0.133124	0.359236	-0.370576	0.710953	0.999649
Klhl12	62.736	0.260692	0.460081	0.566623	0.570971	0.999649
Rabif	62.1849	0.558057	0.446168	1.25078	0.211015	0.999649
Kdm5b	1114	0.0302561	0.176003	0.171907	0.86351	0.999649
Ppp1r12b	238.746	0.139591	0.297625	0.469015	0.639059	0.999649
Ube2t	30.9862	-1.49069	0.791595	-1.88315	0.0596802	0.999649
Arl8a	278.409	0.217165	0.257285	0.844062	0.398635	0.999649
Rnpep	131.261	0.404116	0.32551	1.24148	0.214427	0.999649
Timm17a	225.048	-0.264991	0.288219	-0.919409	0.357882	0.999649
Shisa4	84.1949	0.124664	0.389353	0.320183	0.748829	0.999649
Ipo9	261.768	0.0643149	0.253552	0.253655	0.799762	0.999649
Nav1	654.61	0.0252258	0.222103	0.113577	0.909573	0.999649
Csrp1	28.9158	0.276084	0.658491	0.419268	0.67502	0.999649
Tmem9	114.817	0.458423	0.337968	1.35641	0.17497	0.999649
Kif21b	218.284	0.129432	0.271277	0.477121	0.633276	0.999649
Inava	34.7842	0.338101	0.64944	0.520604	0.602643	0.999649
Camsap2	289.85	0.0797894	0.250972	0.317921	0.750545	0.999649
Ddx59	26.4039	-0.00735058	0.699517	-0.0105081	0.991616	0.999649
Kif14	25.5105	-1.34926	0.790702	-1.7064	0.0879332	0.999649
Zfp281	93.7611	-0.282199	0.367254	-0.768402	0.442248	0.999649
Gm4258	833.907	-0.242428	0.193293	-1.2542	0.209768	0.999649
Gm26936	60.7369	0.20738	0.625529	0.331528	0.740246	0.999649
Gm26930	28.1435	0.472375	0.694344	0.680318	0.496303	0.999649
A430106G13Rik	16.4962	-0.441062	0.853473	-0.516785	0.605306	0.999649
Nek7	63.6696	-0.498886	0.455271	-1.0958	0.273166	0.999649
2310009B15Rik	105.487	-0.318096	0.349132	-0.911107	0.362239	0.999649
Dennd1b	157.315	-0.00315826	0.29878	-0.0105705	0.991566	0.999649
Crb1	113.036	0.41649	0.46059	0.904254	0.365861	0.999649
Zbtb41	83.1508	-0.500719	0.394425	-1.26949	0.204266	0.999649
Kcnt2	93.9246	-0.0107314	0.51033	-0.0210283	0.983223	0.999649
Cdc73	306.303	-0.118252	0.233607	-0.5062	0.612716	0.999649
B3galt2	24.8716	-0.135313	0.730085	-0.185339	0.852963	0.999649
Glrx2	395.305	-0.347534	0.218323	-1.59183	0.111422	0.999649
Ro60	309.192	-0.0568922	0.233971	-0.243159	0.807882	0.999649
Uchl5	99.2425	-0.375632	0.413459	-0.90851	0.363609	0.999649
Gm29170	25.1532	-0.336495	0.706348	-0.476387	0.633799	0.999649
Rgs2	62.2458	0.114622	0.490095	0.233877	0.815081	0.999649
Odr4	90.3813	0.0868567	0.373265	0.232694	0.815999	0.999649
Tpr	840.504	-0.297783	0.195777	-1.52104	0.128251	0.999649
Gm10138	31.1011	-0.512917	0.630115	-0.814006	0.415642	0.999649
Ivns1abp	276.113	-0.179016	0.267569	-0.669045	0.503467	0.999649
Swt1	191.876	0.0101969	0.280359	0.0363709	0.970987	0.999649
Trmt1l	102.815	0.212936	0.369244	0.57668	0.564155	0.999649
Rnf2	219.148	-0.345379	0.276686	-1.24827	0.211932	0.999649
Edem3	81.2521	-0.315015	0.389629	-0.808501	0.418802	0.999649
1700025G04Rik	225.768	-0.273517	0.271681	-1.00676	0.314052	0.999649
Tsen15	49.6975	-0.182555	0.505513	-0.361129	0.718003	0.999649
Rgl1	58.7658	-0.0747791	0.45762	-0.163409	0.870197	0.999649
Arpc5	661.182	0.0812045	0.193177	0.420364	0.674219	0.999649
Ncf2	15.6642	1.27249	1.01353	1.25551	0.209295	0.999649
Smg7	295.342	0.0372577	0.234765	0.158702	0.873904	0.999649
Gm28791	29.1497	0.548124	0.652443	0.840111	0.400846	0.999649
Nmnat2	203.205	0.0177752	0.276936	0.0641852	0.948823	0.999649
Lamc1	56.924	0.1517	0.478778	0.316848	0.751359	0.999649
Dhx9	655.78	-0.578588	0.230884	-2.50596	0.0122119	0.999649
Rgs8	27.4207	0.478201	0.65309	0.732213	0.464039	0.999649
Rgs16	75.8324	-0.22323	0.420867	-0.530404	0.595832	0.999649
Rnasel	144.247	-0.498834	0.313054	-1.59344	0.111061	0.999649
Glul	201.107	0.0427512	0.288061	0.14841	0.882019	0.999649
Ier5	171.913	-0.309696	0.337144	-0.918587	0.358311	0.999649
Stx6	307.789	0.240826	0.248591	0.968764	0.332663	0.999649
Xpr1	235.478	-0.00698733	0.258092	-0.027073	0.978402	0.999649
Acbd6	330.317	-0.213947	0.234066	-0.914047	0.360692	0.999649
Qsox1	27.2298	0.302107	0.643751	0.469291	0.638862	0.999649
Cep350	216.387	-0.160126	0.268708	-0.595914	0.551233	0.999649
Tor1aip1	97.1369	-0.112194	0.361853	-0.310054	0.75652	0.999649
Tor1aip2	130.312	-0.216307	0.333258	-0.649069	0.516294	0.999649
Gm2000	133.544	0.499622	0.385307	1.29668	0.19474	0.999649
Soat1	49.8209	-0.267868	0.505926	-0.529461	0.596485	0.999649
Abl2	175.033	0.357765	0.337945	1.05865	0.289761	0.999649
Fam20b	54.3219	0.110187	0.474939	0.232003	0.816536	0.999649
Ralgps2	258.396	-0.0223331	0.256585	-0.0870397	0.93064	0.999649
Rasal2	442.151	-0.120113	0.23206	-0.517596	0.60474	0.999649
Cryzl2	26.1788	0.311437	0.68336	0.455744	0.648574	0.999649
Brinp2	86.0326	0.210292	0.431551	0.487293	0.62605	0.999649
Astn1	930.362	0.0858755	0.213863	0.401544	0.68802	0.999649
Gm37679	71.9961	0.260674	0.49586	0.525702	0.599095	0.999649
Cop1	442.232	-0.170501	0.221159	-0.770942	0.440741	0.999649
Tnr	16.8948	0.68209	1.10984	0.614586	0.538828	0.999649
Mrps14	492.651	-0.33354	0.225365	-1.48	0.138874	0.999649
Cacybp	680.44	-0.517843	0.270155	-1.91683	0.0552589	0.999649
Rabgap1l	168.041	-0.251768	0.327756	-0.768155	0.442395	0.999649
Gm36975	17.0793	0.585743	0.833612	0.702656	0.48227	0.999649
Rc3h1	271.496	0.207684	0.293504	0.707599	0.479194	0.999649
Zbtb37	78.1378	-0.18478	0.405455	-0.455735	0.64858	0.999649
Gas5	1155.51	-0.000911257	0.195429	-0.00466286	0.99628	0.999649
Dars2	38.6117	-0.638481	0.596864	-1.06972	0.284743	0.999649
Cenpl	20.7792	-1.19502	0.927427	-1.28854	0.19756	0.999649
Klhl20	52.8596	0.434889	0.528303	0.823182	0.410405	0.999649
Prdx6	471.167	0.1635	0.210092	0.778231	0.436433	0.999649
Suco	188.38	-0.326762	0.287788	-1.13542	0.256197	0.999649
Pigc	31.3646	0.298599	0.68048	0.438807	0.660802	0.999649
Dnm3	117.25	-0.133514	0.344471	-0.387593	0.698318	0.999649
Eef1aknmt	16.839	-0.500832	0.828096	-0.604799	0.545312	0.999649
Vamp4	95.6499	0.196923	0.379821	0.518461	0.604136	0.999649
Prrc2c	1156.91	-0.168134	0.175356	-0.958816	0.337652	0.999649
Gorab	70.7809	-0.296835	0.492805	-0.602338	0.546949	0.999649
Kifap3	431.505	0.0905116	0.218108	0.414986	0.678152	0.999649
Scyl3	42.621	0.367983	0.532273	0.691342	0.489351	0.999649
BC055324	18.2053	-0.832049	0.805218	-1.03332	0.301454	0.999649
Mettl18	21.368	-0.196796	0.751484	-0.261876	0.793417	0.999649
Ccdc181	39.3947	-0.11943	0.540173	-0.221096	0.825018	0.999649
Blzf1	43.7247	-0.0929842	0.53826	-0.17275	0.862848	0.999649
Nme7	118.662	-0.0655881	0.34221	-0.19166	0.848008	0.999649
Atp1b1	40.2122	-0.877084	0.53932	-1.62628	0.10389	0.999649
Tiprl	255.51	0.0188098	0.271552	0.0692679	0.944776	0.999649
Gpr161	43.3224	0.404498	0.519986	0.7779	0.436628	0.999649
Dcaf6	96.4629	0.204943	0.366226	0.559609	0.575746	0.999649
Mpc2	432.932	-0.332667	0.228953	-1.45299	0.146225	0.999649
Mpzl1	156.917	0.279246	0.310063	0.90061	0.367796	0.999649
Creg1	18.6879	0.345739	0.837451	0.412847	0.679719	0.999649
Pou2f1	414.566	0.0361213	0.225824	0.159953	0.872918	0.999649
Ildr2	42.5422	-1.52264	0.655099	-2.32429	0.0201099	0.999649
Tada1	62.6415	0.35629	0.445747	0.799311	0.42411	0.999649
Pogk	184.614	-0.176778	0.293376	-0.602565	0.546798	0.999649
Fam78b	57.2442	0.493717	0.539015	0.915961	0.359687	0.999649
Uck2	132.711	0.162387	0.324367	0.500627	0.616634	0.999649
Gm37982	21.7481	-0.128634	0.722739	-0.177981	0.858738	0.999649
Tmco1	130.111	-0.0453918	0.340182	-0.133434	0.89385	0.999649
Aldh9a1	29.9733	-0.389023	0.6245	-0.622935	0.533327	0.999649
Mgst3	126.726	-0.288801	0.374275	-0.771626	0.440336	0.999649
Pbx1	2951.78	0.0585047	0.171689	0.34076	0.733284	0.999649
Nuf2	35.1088	-1.24984	0.798036	-1.56615	0.117315	0.999649
Hsd17b7	29.4195	-0.232304	0.623124	-0.372806	0.709293	0.999649
3110045C21Rik	36.3444	0.155801	0.567752	0.274418	0.783763	0.999649
Uap1	53.401	-0.0180084	0.478831	-0.0376091	0.969999	0.999649
Uhmk1	52.4502	0.011242	0.47952	0.0234444	0.981296	0.999649
Nos1ap	104.199	0.0447061	0.355428	0.125781	0.899905	0.999649
Olfml2b	25.7074	0.273549	0.699373	0.391135	0.695697	0.999649
Atf6	110.956	-0.0118996	0.368486	-0.0322931	0.974238	0.999649
Dusp12	57.3859	-0.0717083	0.474148	-0.151236	0.87979	0.999649
Sdhc	217.976	0.302046	0.323526	0.933609	0.350506	0.999649
Tomm40l	26.3049	-0.383222	0.676526	-0.566456	0.571084	0.999649
Ndufs2	617.596	0.224151	0.199037	1.12618	0.260088	0.999649
Adamts4	17.3394	0.723405	0.80206	0.901934	0.367092	0.999649
B4galt3	82.901	0.0587225	0.393581	0.1492	0.881396	0.999649
Ppox	37.1243	-0.0427621	0.568853	-0.0751725	0.940077	0.999649
Usp21	44.4082	0.0677079	0.51253	0.132105	0.894901	0.999649
Ufc1	426.097	0.0699279	0.212821	0.328577	0.742476	0.999649
Dedd	54.0045	0.179428	0.486345	0.368932	0.712179	0.999649
Nit1	106.479	0.143246	0.352932	0.405875	0.684835	0.999649
Pfdn2	813.59	-0.229688	0.186459	-1.23184	0.218009	0.999649
Usf1	266.94	-0.217366	0.293684	-0.740136	0.459217	0.999649
B930036N10Rik	22.3298	-0.217866	0.708951	-0.307308	0.758609	0.999649
Alyref2	56.8692	-0.1064	0.467038	-0.227818	0.819788	0.999649
Vangl2	207.203	-0.0964057	0.267648	-0.360196	0.718701	0.999649
Ncstn	90.3713	0.635306	0.410436	1.54788	0.121651	0.999649
Copa	285.389	0.09227	0.279333	0.330323	0.741156	0.999649
Pex19	166.739	0.387126	0.317575	1.21901	0.222841	0.999649
Dcaf8	260.621	0.0591188	0.255274	0.23159	0.816856	0.999649
Pea15a	149.109	-0.54414	0.465617	-1.16864	0.242548	0.999649
Igsf8	192.434	-0.412769	0.275549	-1.49799	0.134136	0.999649
Pigm	34.3766	-0.593025	0.610576	-0.971254	0.331422	0.999649
Igsf9	74.7805	-0.0242013	0.412341	-0.0586925	0.953197	0.999649
Tagln2	19.9762	1.43704	1.32741	1.08259	0.27899	0.999649
Cadm3	34.7118	-0.332539	0.608347	-0.546626	0.584635	0.999649
Aim2	127.346	0.584725	0.3425	1.70723	0.0877799	0.999649
Fmn2	411.846	0.00117438	0.227	0.00517349	0.995872	0.999649
Rgs7	36.17	0.0327708	0.608601	0.0538462	0.957058	0.999649
Fh1	93.394	0.137148	0.371842	0.368835	0.712251	0.999649
Chml	15.777	-0.605829	0.845296	-0.716706	0.473556	0.999649
Exo1	15.5972	-2.73451	1.2396	-2.20596	0.0273868	0.999649
Cep170	567.885	-0.284955	0.202373	-1.40807	0.15911	0.999649
Sdccag8	136.769	0.153247	0.330293	0.463974	0.642667	0.999649
Akt3	910.66	0.0597879	0.176268	0.339187	0.734469	0.999649
Zbtb18	135.295	-0.218251	0.323566	-0.674518	0.499982	0.999649
Adss	138.64	0.202378	0.321656	0.629176	0.529234	0.999649
Desi2	153.234	-0.201383	0.298482	-0.674692	0.499872	0.999649
B230369F24Rik	25.0574	-0.942814	0.700782	-1.34537	0.178505	0.999649
Cox20	245.258	-0.0478799	0.266696	-0.17953	0.857522	0.999649
Hnrnpu	1796.88	-0.436294	0.185587	-2.35088	0.0187291	0.999649
Efcab2	28.0803	0.421272	0.660887	0.637434	0.523842	0.999649
Smyd3	187.502	0.132449	0.293904	0.450653	0.65224	0.999649
Tfb2m	52.7083	0.122886	0.475076	0.258665	0.795894	0.999649
Cnst	67.686	-0.129386	0.453439	-0.285344	0.77538	0.999649
Sccpdh	89.9245	0.210706	0.380441	0.553846	0.579684	0.999649
Ahctf1	147.4	-0.225679	0.304975	-0.739992	0.459305	0.999649
Cdc42bpa	304.535	-0.106347	0.234946	-0.452644	0.650805	0.999649
Psen2	15.338	0.941783	0.871078	1.08117	0.279622	0.999649
Parp1	461.565	-0.38007	0.225213	-1.68761	0.0914871	0.999649
Lin9	74.857	0.0359022	0.435818	0.0823788	0.934345	0.999649
Acbd3	231.005	-0.0363739	0.264103	-0.137726	0.890457	0.999649
Gm37768	17.3027	0.422754	0.82538	0.512193	0.608516	0.999649
H3f3a	12127.2	-0.0433363	0.142589	-0.303925	0.761185	0.999649
Sde2	170.419	-0.298758	0.308627	-0.968021	0.333034	0.999649
Pycr2	104.64	-0.262321	0.372195	-0.704796	0.480937	0.999649
Nvl	150.49	-0.423464	0.300217	-1.41053	0.158384	0.999649
Cnih4	218.034	-0.265687	0.267904	-0.991725	0.321332	0.999649
Wdr26	598.041	0.340268	0.241909	1.40659	0.159548	0.999649
Lbr	65.2802	-0.731539	0.510403	-1.43326	0.151784	0.999649
Enah	1347.32	0.0640369	0.174855	0.366229	0.714194	0.999649
Srp9	464.136	-0.213471	0.229157	-0.931551	0.351568	0.999649
Degs1	25.9166	0.346698	0.710507	0.487959	0.625579	0.999649
Fbxo28	196.516	0.111935	0.278118	0.402474	0.687335	0.999649
Trp53bp2	184.118	-0.106055	0.278956	-0.380185	0.703808	0.999649
Capn2	80.5926	0.500608	0.397144	1.26052	0.207482	0.999649
Susd4	105.455	0.303979	0.377301	0.805668	0.420434	0.999649
Disp1	98.2164	0.280763	0.362358	0.774821	0.438445	0.999649
Brox	106.94	-0.00125328	0.348993	-0.00359113	0.997135	0.999649
Aida	102.68	0.0135594	0.364104	0.0372406	0.970293	0.999649
Mia3	174.788	-0.277802	0.289912	-0.95823	0.337947	0.999649
Taf1a	30.3498	0.157164	0.617871	0.254363	0.799215	0.999649
Dusp10	56.381	0.524938	0.603611	0.869662	0.384485	0.999649
2025-03-02	101.289	0.191424	0.355509	0.53845	0.590266	0.999649
Mark1	195.068	-0.234146	0.302733	-0.773442	0.439261	0.999649
Gm38251	17.5712	-0.139053	0.800961	-0.173608	0.862173	0.999649
Rab3gap2	90.5868	-0.0143085	0.38231	-0.0374266	0.970145	0.999649
Iars2	77.7466	-0.190596	0.430377	-0.442857	0.657869	0.999649
Bpnt1	58.2672	0.145605	0.453428	0.321121	0.748119	0.999649
Eprs	340.014	-0.375554	0.266679	-1.40826	0.159054	0.999649
Lyplal1	53.8161	0.093749	0.489902	0.191363	0.848241	0.999649
Rrp15	51.4559	-0.575444	0.478972	-1.20142	0.22959	0.999649
A430105J06Rik	24.6477	-0.374569	0.683831	-0.547751	0.583863	0.999649
Gpatch2	159.881	-0.244814	0.294888	-0.830194	0.406429	0.999649
Esrrg	132.911	-0.221345	0.436192	-0.507449	0.61184	0.999649
Kctd3	71.413	0.189635	0.414445	0.457564	0.647266	0.999649
Kcnk2	141.038	-0.0488582	0.322296	-0.151594	0.879507	0.999649
Cenpf	461.621	-1.43191	0.755202	-1.89606	0.0579521	0.999649
Smyd2	23.0697	-0.335499	0.735627	-0.456071	0.648339	0.999649
Prox1	545.45	0.0583531	0.272058	0.214488	0.830167	0.999649
Prox1os	139.573	0.432233	0.346748	1.24653	0.212569	0.999649
Rps6kc1	114.208	-0.153868	0.342569	-0.449157	0.653318	0.999649
Angel2	169.764	-0.035428	0.286519	-0.12365	0.901593	0.999649
Vash2	48.7915	-0.601156	0.495489	-1.21326	0.225032	0.999649
Flvcr1	29.5169	0.0249527	0.663401	0.0376133	0.969996	0.999649
Tatdn3	23.0468	-0.0155527	0.698765	-0.0222575	0.982243	0.999649
D730003I15Rik	15.3177	-0.700733	0.84566	-0.828623	0.407318	0.999649
Nenf	176.399	-0.41679	0.306558	-1.35958	0.173962	0.999649
Pacc1	63.8564	0.081329	0.443486	0.183385	0.854496	0.999649
Ppp2r5a	59.6272	-0.475229	0.452174	-1.05099	0.293264	0.999649
Dtl	35.5993	-1.22076	0.873057	-1.39826	0.162034	0.999649
Ints7	141.442	0.324413	0.314791	1.03057	0.302744	0.999649
Lpgat1	121.921	-0.152857	0.339842	-0.449789	0.652863	0.999649
Nek2	21.037	-0.928365	0.900208	-1.03128	0.30241	0.999649
Slc30a1	22.5605	-1.14575	0.737901	-1.55272	0.120491	0.999649
Rcor3	52.6143	-0.0834365	0.500611	-0.166669	0.86763	0.999649
Hhat	23.8192	0.559602	0.791549	0.706971	0.479584	0.999649
Sertad4	36.501	-0.627148	0.584855	-1.07231	0.283579	0.999649
Syt14	215.23	-0.18359	0.294565	-0.623257	0.533116	0.999649
Utp25	40.9341	-0.48544	0.538291	-0.901818	0.367154	0.999649
A130010J15Rik	24.0044	0.191587	0.706645	0.271123	0.786297	0.999649
G0s2	51.1596	-0.0622368	0.500515	-0.124346	0.901042	0.999649
Camk1g	35.8533	0.23935	0.594272	0.402761	0.687124	0.999649
Plxna2	1607.37	-0.0484525	0.166511	-0.290987	0.771062	0.999649
Cd46	26.7321	0.292157	0.708747	0.412216	0.680181	0.999649
Cr1l	60.3326	-0.117074	0.454433	-0.257626	0.796696	0.999649
Fam171a1	103.448	0.00334017	0.356629	0.00936596	0.992527	0.999649
Nmt2	155.779	-0.055513	0.297161	-0.186811	0.851809	0.999649
Rpp38	17.6594	-0.666296	0.869048	-0.766696	0.443262	0.999649
Dclre1c	51.3558	0.135266	0.516623	0.261828	0.793454	0.999649
Suv39h2	42.9929	-0.812597	0.601593	-1.35074	0.176778	0.999649
Hspa14	135.333	-0.0635243	0.375187	-0.169314	0.86555	0.999649
Fam107b	127.166	-0.103348	0.350691	-0.294697	0.768225	0.999649
Frmd4a	361.902	-0.236212	0.241048	-0.979937	0.327117	0.999649
Prpf18	116.351	-0.134014	0.33386	-0.401406	0.688121	0.999649
Bend7	41.7426	-0.0599013	0.526897	-0.113687	0.909486	0.999649
Sephs1	145.682	-0.200179	0.313596	-0.638333	0.523257	0.999649
Phyh	39.9934	0.229175	0.537126	0.426668	0.669621	0.999649
Mcm10	16.6883	-2.85543	1.28534	-2.22153	0.0263148	0.999649
Camk1d	316.905	-0.537021	0.259921	-2.06609	0.0388198	0.999649
Cdc123	408.438	-0.0781221	0.215339	-0.362786	0.716765	0.999649
Nudt5	153.992	-0.144522	0.299543	-0.482477	0.629467	0.999649
Sec61a2	96.9054	0.321035	0.374286	0.857727	0.391043	0.999649
Dhtkd1	29.0643	0.627626	0.663102	0.946499	0.343894	0.999649
Upf2	197.516	0.0618788	0.279385	0.221482	0.824717	0.999649
Usp6nl	108.658	0.28792	0.352484	0.81683	0.414026	0.999649
Celf2	3926.09	0.00626567	0.175261	0.0357505	0.971481	0.999649
Taf3	224.301	0.0389628	0.257962	0.151041	0.879943	0.999649
Atp5c1	1303.6	0.0750823	0.163858	0.458215	0.646798	0.999649
Kin	192.736	-0.254622	0.301302	-0.845074	0.398069	0.999649
Sfmbt2	36.379	0.0533408	0.576845	0.0924698	0.926325	0.999649
Pfkfb3	25.9631	-0.433731	0.674802	-0.642753	0.520385	0.999649
Rbm17	295.271	-0.128404	0.251312	-0.510934	0.609397	0.999649
Fbh1	98.4322	0.405745	0.364777	1.11231	0.266005	0.999649
Ankrd16	67.6376	0.0991621	0.434918	0.228002	0.819645	0.999649
Mindy3	151.866	0.295507	0.35193	0.839676	0.40109	0.999649
Rsu1	108.114	0.134853	0.354019	0.380919	0.703263	0.999649
Vim	2427.44	0.199929	0.15271	1.30921	0.190464	0.999649
Hacd1	38.9217	0.0298193	0.574024	0.0519479	0.95857	0.999649
Stam	134.079	0.0805082	0.320254	0.251388	0.801514	0.999649
Cacnb2	95.9955	-0.749697	0.395067	-1.89765	0.0577429	0.999649
Nsun6	33.0955	0.421071	0.595882	0.706636	0.479793	0.999649
Arl5b	187.775	-0.262173	0.311463	-0.841746	0.39993	0.999649
Plxdc2	20.2558	-0.166249	0.802717	-0.207108	0.835926	0.999649
A930004D18Rik	25.1545	-0.141719	0.856255	-0.16551	0.868542	0.999649
Skida1	157.823	-0.00106464	0.329246	-0.00323356	0.99742	0.999649
Mllt10	629.749	0.197995	0.194178	1.01966	0.307891	0.999649
Dnajc1	382.599	0.0923908	0.221566	0.416991	0.676685	0.999649
Commd3	410.286	-0.170669	0.22181	-0.769439	0.441633	0.999649
Bmi1	168.266	0.0304127	0.291517	0.104326	0.916911	0.999649
Pip4k2a	88.0768	0.0359742	0.384261	0.0936192	0.925412	0.999649
Arhgap21	581.01	-0.118099	0.192086	-0.614826	0.538669	0.999649
Thnsl1	42.4398	-0.170311	0.522683	-0.32584	0.744545	0.999649
Gpr158	51.0171	-0.458222	0.565435	-0.810389	0.417717	0.999649
Gad2	2013.22	-0.0202204	0.179707	-0.112519	0.910412	0.999649
Pdss1	69.8422	-0.0448145	0.415883	-0.107757	0.914188	0.999649
Abi1	255.868	-0.0309299	0.250817	-0.123317	0.901856	0.999649
Acbd5	287.04	0.278491	0.250619	1.11121	0.266478	0.999649
Mastl	22.8504	-1.10792	0.826596	-1.34034	0.180134	0.999649
Yme1l1	303.597	-0.242254	0.234647	-1.03242	0.301877	0.999649
4931423N10Rik	14.7093	-2.84476	1.20559	-2.35964	0.0182927	0.999649
Spopl	96.2068	-0.0959645	0.397542	-0.241394	0.809249	0.999649
Cacna1b	151.153	-0.0409001	0.322904	-0.126663	0.899207	0.999649
Ehmt1	895.794	0.0820814	0.174663	0.46994	0.638398	0.999649
Zmynd19	79.511	-0.52929	0.462603	-1.14416	0.252559	0.999649
Dph7	45.6768	0.106136	0.528282	0.200909	0.84077	0.999649
Mrpl41	262.527	-0.0857858	0.2653	-0.323354	0.746427	0.999649
Nsmf	34.4915	0.16459	0.576659	0.28542	0.775323	0.999649
Nrarp	44.1414	-1.19983	0.740777	-1.61969	0.105299	0.999649
Nelfb	120.373	0.412274	0.378995	1.08781	0.27668	0.999649
Tubb4b	439.481	-0.257707	0.276221	-0.932976	0.350832	0.999649
Rnf208	15.4631	-0.114633	0.883643	-0.129728	0.896782	0.999649
Ndor1	23.2351	-0.0680094	0.774574	-0.0878023	0.930034	0.999649
Tmem203	43.2197	0.247532	0.529656	0.467344	0.640254	0.999649
Ssna1	287.55	-0.347855	0.312535	-1.11301	0.265704	0.999649
Anapc2	155.327	-0.00485857	0.296536	-0.0163844	0.986928	0.999649
Man1b1	78.5854	0.178568	0.398474	0.448128	0.65406	0.999649
Sapcd2	23.5089	-0.799945	0.808748	-0.989115	0.322607	0.999649
Npdc1	323.506	0.192494	0.229609	0.838355	0.401831	0.999649
Paxx	63.1204	0.435347	0.457965	0.950612	0.341801	0.999649
Fbxw5	67.9473	0.156137	0.445761	0.350269	0.726137	0.999649
Traf2	26.7125	0.402573	0.673514	0.59772	0.550027	0.999649
Edf1	808.634	-0.420547	0.278951	-1.5076	0.131657	0.999649
Phpt1	94.3777	0.691565	0.376133	1.83862	0.0659715	0.999649
Rabl6	218.15	0.298689	0.286842	1.0413	0.297737	0.999649
Tmem141	18.2553	0.449733	0.783952	0.573674	0.566188	0.999649
Bmyc	133.044	-0.273521	0.317681	-0.860994	0.389241	0.999649
Camsap1	383.508	0.094514	0.216972	0.435605	0.663124	0.999649
Ubac1	121.251	0.117058	0.332336	0.352227	0.724668	0.999649
Nacc2	28.2076	0.200893	0.643862	0.312013	0.755031	0.999649
Qsox2	26.0625	-0.268386	0.685217	-0.391681	0.695294	0.999649
Gpsm1	158.252	0.295315	0.304574	0.969599	0.332246	0.999649
Dnlz	166.133	0.0536078	0.30303	0.176906	0.859582	0.999649
Snapc4	18.7437	-0.107944	0.798879	-0.13512	0.892517	0.999649
Gm13563	17.2882	0.547967	0.887628	0.617339	0.537011	0.999649
Entr1	119.315	0.00862731	0.362297	0.0238128	0.981002	0.999649
Pmpca	113.426	0.221225	0.352683	0.627263	0.530487	0.999649
Inpp5e	23.2544	0.477513	0.780062	0.612147	0.54044	0.999649
Sec16a	99.5999	-0.259168	0.369765	-0.700898	0.483367	0.999649
Notch1	222.426	-0.357525	0.306837	-1.16519	0.24394	0.999649
Egfl7	21.9139	2.22303	1.29327	1.71893	0.0856276	0.999649
Dipk1b	84.2849	0.177055	0.406842	0.435194	0.663421	0.999649
Surf6	34.4888	-0.397147	0.607026	-0.654251	0.51295	0.999649
Med22	244.755	-0.00662919	0.257002	-0.0257943	0.979421	0.999649
Rpl7a	3820.72	0.0986038	0.205234	0.480445	0.630911	0.999649
Surf1	73.6139	0.0623227	0.420866	0.148082	0.882278	0.999649
Surf2	100.845	0.00842273	0.355347	0.0237029	0.98109	0.999649
Surf4	77.6303	0.197024	0.402682	0.489279	0.624644	0.999649
Rexo4	74.6329	0.0628975	0.416099	0.15116	0.87985	0.999649
Cacfd1	188.949	0.467897	0.276159	1.6943	0.0902074	0.999649
Vav2	174.001	0.149738	0.316103	0.473702	0.635713	0.999649
Brd3	652.969	0.127959	0.188863	0.677522	0.498075	0.999649
Wdr5	59.8925	-0.344646	0.485291	-0.710185	0.477589	0.999649
Rxra	23.3534	0.0839145	0.780278	0.107544	0.914357	0.999649
Olfm1	112.705	0.0648802	0.374266	0.173353	0.862374	0.999649
Mrps2	33.2535	0.356503	0.588332	0.605956	0.544544	0.999649
Ralgds	121.148	0.0787243	0.365265	0.215527	0.829357	0.999649
Gtf3c5	42.2198	-0.0446647	0.549939	-0.0812175	0.935269	0.999649
Tsc1	145.258	0.275571	0.338481	0.814139	0.415565	0.999649
Gtf3c4	53.2945	-0.490888	0.483504	-1.01527	0.309977	0.999649
Ddx31	36.0997	-0.366267	0.568532	-0.644232	0.519425	0.999649
Ttf1	74.4721	-0.00791634	0.411791	-0.0192242	0.984662	0.999649
Setx	208.539	-0.116916	0.265155	-0.440935	0.65926	0.999649
Med27	201.976	0.0964725	0.288096	0.334862	0.737729	0.999649
Gm13402	22.1149	-0.0167229	0.717912	-0.0232938	0.981416	0.999649
Rapgef1	218.233	0.189896	0.292979	0.648155	0.516885	0.999649
Trub2	87.2596	0.483814	0.44599	1.08481	0.278006	0.999649
Coq4	45.6863	0.122797	0.513764	0.239014	0.811095	0.999649
Slc27a4	23.1539	0.348301	0.706152	0.493238	0.621844	0.999649
Urm1	80.6045	0.159233	0.392229	0.40597	0.684764	0.999649
Odf2	135.544	0.124626	0.315347	0.395203	0.692693	0.999649
Gle1	100.972	0.301618	0.354837	0.850019	0.395315	0.999649
Sptan1	525.589	-0.0649839	0.204812	-0.317286	0.751027	0.999649
Wdr34	54.8154	0.10681	0.477004	0.223918	0.822821	0.999649
Set	2100.52	-0.0454882	0.166331	-0.27348	0.784484	0.999649
Zdhhc12	43.322	0.233512	0.525479	0.444379	0.656769	0.999649
Zer1	54.4704	0.296835	0.490252	0.605474	0.544864	0.999649
Tbc1d13	55.4653	-0.0443347	0.484337	-0.0915369	0.927066	0.999649
Endog	17.3909	-0.879054	0.885273	-0.992974	0.320722	0.999649
Spout1	54.6261	-0.0478536	0.478422	-0.100024	0.920326	0.999649
Kyat1	24.3066	0.0108514	0.704897	0.0153943	0.987718	0.999649
Lrrc8a	85.6288	0.310303	0.411167	0.754688	0.450436	0.999649
Dolk	26.9608	-0.12799	0.688619	-0.185865	0.852551	0.999649
Nup188	82.6511	-0.31899	0.402634	-0.792258	0.42821	0.999649
Sh3glb2	55.0446	0.0929731	0.473129	0.196507	0.844214	0.999649
Miga2	26.8733	0.114983	0.65877	0.174542	0.861439	0.999649
Dolpp1	47.1282	0.15093	0.511242	0.295223	0.767824	0.999649
Crat	21.7615	0.0968735	0.715666	0.135361	0.892326	0.999649
Ptpa	145.799	0.0800489	0.315826	0.253459	0.799914	0.999649
Ier5l	85.0595	-0.269386	0.434813	-0.619545	0.535558	0.999649
Ntmt1	221.307	0.198029	0.275309	0.719297	0.471958	0.999649
Asb6	36.2356	0.0505271	0.562144	0.0898827	0.92838	0.999649
Tor1b	40.7188	0.0628158	0.57066	0.110076	0.912349	0.999649
Tor1a	116.665	-0.117391	0.338022	-0.347287	0.728376	0.999649
BC005624	185.837	-0.0186643	0.281338	-0.0663411	0.947106	0.999649
Usp20	56.4074	0.45981	0.481739	0.954479	0.339841	0.999649
Fnbp1	51.2318	0.0343714	0.504505	0.068129	0.945683	0.999649
D330023K18Rik	29.3128	-0.272197	0.641691	-0.424187	0.67143	0.999649
Gpr107	97.1543	0.137301	0.401209	0.342217	0.732188	0.999649
Ncs1	121.616	0.0873007	0.340138	0.256662	0.797439	0.999649
Fubp3	123.83	0.173436	0.354537	0.489191	0.624707	0.999649
Exosc2	27.3492	-0.759605	0.666354	-1.13994	0.25431	0.999649
Abl1	187.965	0.0836172	0.275806	0.303174	0.761758	0.999649
Aif1l	30.6608	-0.7817	0.645922	-1.21021	0.226199	0.999649
Nup214	125.225	-0.0439282	0.33228	-0.132202	0.894824	0.999649
Prrc2b	513.597	-0.113094	0.199337	-0.567352	0.570475	0.999649
Pomt1	29.368	-0.629102	0.731674	-0.859811	0.389893	0.999649
Uck1	45.9792	-0.112842	0.523797	-0.215431	0.829431	0.999649
Swi5	920.698	-0.052072	0.17303	-0.300942	0.763459	0.999649
Golga2	56.6103	0.0614071	0.462778	0.132692	0.894437	0.999649
Ciz1	80.0381	0.340506	0.422334	0.80625	0.420099	0.999649
1110008P14Rik	229.906	-0.0415081	0.259659	-0.159856	0.872994	0.999649
Ptges2	38.6439	-0.199836	0.562239	-0.355429	0.722268	0.999649
Slc25a25	71.1339	0.247864	0.413802	0.598993	0.549177	0.999649
Fam102a	27.0296	-0.272332	0.685676	-0.397173	0.69124	0.999649
Dpm2	161.98	-0.0389767	0.322308	-0.12093	0.903747	0.999649
St6galnac4	20.4337	0.142029	0.755919	0.187889	0.850964	0.999649
Ak1	18.8746	-0.487875	0.784742	-0.621701	0.534138	0.999649
Cdk9	150.527	0.125712	0.308447	0.407565	0.683593	0.999649
Sh2d3c	32.6412	0.74019	0.634014	1.16747	0.243022	0.999649
Tor2a	96.8144	-0.119231	0.414686	-0.287522	0.773713	0.999649
Stxbp1	80.2842	-0.260104	0.401418	-0.647964	0.517008	0.999649
Fam129b	18.9824	0.478894	0.786294	0.609053	0.542489	0.999649
Lrsam1	31.2388	0.278837	0.608048	0.458577	0.646538	0.999649
Rpl12	3205.56	0.158623	0.227855	0.696158	0.48633	0.999649
Garnl3	52.0011	0.1537	0.491023	0.313019	0.754266	0.999649
Ralgps1	313.432	0.523863	0.288766	1.81414	0.0696555	0.999649
Angptl2	34.1207	0.472194	0.58304	0.809882	0.418008	0.999649
Zbtb34	21.6258	0.292474	0.716899	0.407971	0.683295	0.999649
Zbtb43	67.8828	0.309256	0.442415	0.699018	0.484541	0.999649
Mvb12b	456.426	0.171046	0.216681	0.789392	0.429883	0.999649
Pbx3	703.412	0.15129	0.209836	0.720994	0.470913	0.999649
C79798	25.8924	1.13167	0.834	1.35692	0.174808	0.999649
Mapkap1	270.918	-0.225675	0.245781	-0.918196	0.358516	0.999649
Gapvd1	383.928	0.152018	0.223707	0.679542	0.496795	0.999649
Hspa5	503.87	-0.0925558	0.250363	-0.369686	0.711616	0.999649
Rabepk	45.6425	0.3709	0.51662	0.717936	0.472797	0.999649
Fbxw2	153.442	0.261934	0.324149	0.808066	0.419053	0.999649
Psmd5	150.936	0.153647	0.304187	0.505106	0.613485	0.999649
Cntrl	124.344	-0.304318	0.385083	-0.790266	0.429372	0.999649
Rab14	902.927	0.208535	0.183499	1.13644	0.255772	0.999649
Gsn	33.5522	0.468573	0.648497	0.722552	0.469955	0.999649
Dab2ip	160.493	-0.165359	0.315805	-0.523611	0.600549	0.999649
Ttll11	57.7682	0.470125	0.498153	0.943737	0.345304	0.999649
Ndufa8	835.34	-0.0566563	0.186653	-0.303539	0.76148	0.999649
Lhx6	810.421	0.198619	0.190075	1.04495	0.296048	0.999649
Rbm18	302.519	0.218388	0.247477	0.882458	0.377529	0.999649
Mrrf	105.19	0.325767	0.407963	0.798522	0.424568	0.999649
Gm13429	25.9293	0.594394	0.695387	0.854768	0.39268	0.999649
Pdcl	203.441	0.136194	0.296282	0.459677	0.645748	0.999649
Rc3h2	357.853	0.217202	0.253672	0.856234	0.391868	0.999649
Zbtb6	52.6422	-0.182313	0.478241	-0.381216	0.703043	0.999649
Zbtb26	35.0781	0.0481092	0.580716	0.0828446	0.933975	0.999649
Rabgap1	568.208	0.0933194	0.199677	0.467352	0.640248	0.999649
Strbp	1185.79	0.138757	0.202606	0.68486	0.493432	0.999649
Dennd1a	294.346	0.0695201	0.241878	0.287418	0.773792	0.999649
Lhx2	46.3034	-1.43576	0.870681	-1.64901	0.099145	0.999649
Nek6	33.5824	-0.477459	0.658893	-0.724638	0.468674	0.999649
Psmb7	726.519	0.144586	0.192191	0.752304	0.451868	0.999649
Nr6a1	211.638	0.114047	0.318398	0.35819	0.720201	0.999649
Nr6a1os	109.809	0.500445	0.411712	1.21552	0.224166	0.999649
Arpc5l	343.979	-0.192204	0.295231	-0.651028	0.515028	0.999649
Golga1	154.793	-0.184176	0.301453	-0.610961	0.541226	0.999649
Scai	330.617	0.218352	0.228226	0.956736	0.338701	0.999649
Ppp6c	221.712	0.0663247	0.270673	0.245036	0.806429	0.999649
Lrp1b	18.5937	-2.01982	1.15112	-1.75466	0.0793181	0.999649
Gtdc1	404.932	0.1632	0.246154	0.663	0.507331	0.999649
Zeb2	1862.28	-0.10074	0.219344	-0.459279	0.646034	0.999649
Zeb2os	48.6209	-0.187778	0.493047	-0.380852	0.703313	0.999649
Acvr2a	148.818	-0.133857	0.310156	-0.431579	0.666047	0.999649
Orc4	206.885	-0.244132	0.26876	-0.908364	0.363686	0.999649
Mbd5	794.495	-0.080086	0.199189	-0.40206	0.68764	0.999649
Epc2	334.798	-0.0719486	0.239992	-0.299796	0.764333	0.999649
Kif5c	820.433	0.0810944	0.181961	0.445669	0.655836	0.999649
Mmadhc	192.53	0.0789268	0.273774	0.288292	0.773124	0.999649
Gm13483	17.2262	0.0523563	0.796175	0.0657598	0.947569	0.999649
Rnd3	1074.77	-0.260835	0.175803	-1.48368	0.137895	0.999649
Tnfaip6	36.6376	-0.440351	0.579705	-0.759613	0.447486	0.999649
Rif1	240.214	-0.363681	0.306695	-1.1858	0.2357	0.999649
Neb	107.756	-0.465014	0.352557	-1.31898	0.187177	0.999649
Arl5a	326.16	-0.317951	0.251601	-1.26371	0.206333	0.999649
Cacnb4	219.064	0.13751	0.30714	0.447709	0.654363	0.999649
Stam2	142.63	0.125519	0.314639	0.398931	0.689944	0.999649
Fmnl2	626.633	-0.225516	0.191596	-1.17704	0.239179	0.999649
Prpf40a	975.64	0.116971	0.174565	0.670071	0.502813	0.999649
Arl6ip6	199.107	-0.259288	0.282613	-0.917465	0.358899	0.999649
Rprm	190.041	-0.0459968	0.31434	-0.146328	0.883663	0.999649
Galnt13	62.1363	-0.292153	0.502132	-0.581825	0.560685	0.999649
Nr4a2	15.9582	-1.76819	1.10417	-1.60137	0.109294	0.999649
Gpd2	36.8101	-0.030211	0.572946	-0.0527292	0.957948	0.999649
Ermn	49.0195	-0.0742138	0.508262	-0.146015	0.88391	0.999649
Acvr1	170.641	0.169769	0.313948	0.540756	0.588676	0.999649
Upp2	73.6965	-0.121039	0.44526	-0.271839	0.785746	0.999649
Ccdc148	42.1239	-0.511904	0.562306	-0.910366	0.36263	0.999649
Pkp4	201.693	-0.35284	0.279609	-1.26191	0.206983	0.999649
Tanc1	59.5122	-0.491216	0.640371	-0.76708	0.443034	0.999649
Wdsub1	14.8711	-1.07531	0.936145	-1.14866	0.250698	0.999649
Baz2b	1230.02	0.0837119	0.169304	0.494449	0.620989	0.999649
2025-03-07	373.789	0.32012	0.224207	1.42779	0.153352	0.999649
Rbms1	49.2463	1.14653	0.527615	2.17304	0.029777	0.999649
Tank	70.177	0.131697	0.440302	0.299105	0.76486	0.999649
Psmd14	567.533	0.0474027	0.20238	0.234226	0.814809	0.999649
Kcnh7	557.67	-0.356203	0.216619	-1.64437	0.100099	0.999649
Fign	859.169	0.484572	0.213567	2.26895	0.0232716	0.999649
Scn3a	170.601	-0.0515317	0.293915	-0.175329	0.860821	0.999649
Scn2a	15.139	-0.158368	0.88224	-0.179507	0.85754	0.999649
Csrnp3	891.442	-0.269143	0.184078	-1.46212	0.143709	0.999649
Ttc21b	75.9311	-0.201014	0.429673	-0.46783	0.639907	0.999649
Scn1a	42.8126	-0.205522	0.544431	-0.377499	0.705803	0.999649
B3galt1	590.861	0.17638	0.227164	0.776446	0.437486	0.999649
Stk39	97.9318	-0.248954	0.434646	-0.572775	0.566797	0.999649
Cers6	429.189	0.254229	0.237891	1.06868	0.285216	0.999649
Spc25	91.7727	-1.33136	0.634623	-2.09788	0.035916	0.999649
Bbs5	33.8349	-0.133973	0.592822	-0.225992	0.821208	0.999649
Fastkd1	18.3511	-0.9383	0.780507	-1.20217	0.229299	0.999649
Ppig	530.155	-0.149623	0.198647	-0.753213	0.451322	0.999649
Ccdc173	64.1756	0.422608	0.441704	0.956767	0.338685	0.999649
Phospho2	62.4908	0.324389	0.446398	0.726681	0.467421	0.999649
Klhl23	85.9547	-0.347068	0.405169	-0.856601	0.391666	0.999649
Ssb	1325.01	-0.0924929	0.167106	-0.553498	0.579922	0.999649
Mettl5	58.409	0.00465895	0.453581	0.0102715	0.991805	0.999649
Ubr3	384.216	0.227529	0.238886	0.952458	0.340865	0.999649
Myo3b	29.8114	-0.264065	0.631908	-0.417886	0.676031	0.999649
Gad1os	31.6202	-0.281885	0.633379	-0.445049	0.656284	0.999649
Gad1	733.742	0.0148116	0.260871	0.0567773	0.954723	0.999649
Gorasp2	130.602	0.179184	0.320472	0.559125	0.576077	0.999649
Tlk1	393.762	-0.116764	0.218846	-0.533544	0.593657	0.999649
Mettl8	51.9028	-0.180406	0.48453	-0.372332	0.709646	0.999649
Dcaf17	121.147	0.00254435	0.350074	0.00726802	0.994201	0.999649
Dync1i2	980.54	0.111721	0.219083	0.509946	0.61009	0.999649
Slc25a12	241.691	0.227363	0.280035	0.811911	0.416843	0.999649
Hat1	247.832	-0.278687	0.39298	-0.709164	0.478223	0.999649
Metap1d	273.913	0.28218	0.273242	1.03271	0.301739	0.999649
Dlx1as	1821.46	0.44958	0.270675	1.66096	0.096722	0.999649
Dlx1	1217.74	-0.312533	0.186379	-1.67687	0.0935684	0.999649
Dlx2	2097.69	0.22452	0.189942	1.18204	0.237188	0.999649
Itga6	51.8969	-0.117539	0.492119	-0.238842	0.811228	0.999649
Map3k20	100.151	0.199104	0.384213	0.518212	0.60431	0.999649
Cdca7	491.784	0.0967238	0.210116	0.460335	0.645276	0.999649
Sp3	476.88	0.102973	0.217276	0.473925	0.635553	0.999649
Gm11084	65.5011	-0.242179	0.446876	-0.541936	0.587862	0.999649
Sp3os	110.682	-0.405068	0.361482	-1.12058	0.262468	0.999649
Ola1	831.344	0.266419	0.197377	1.34979	0.177082	0.999649
Sp9	1468.33	-0.00726055	0.161294	-0.0450143	0.964096	0.999649
Cir1	157.065	0.0965195	0.326293	0.295806	0.767378	0.999649
Scrn3	23.7741	0.0610497	0.684099	0.089241	0.92889	0.999649
Gpr155	18.9839	-0.154064	0.780381	-0.197421	0.843498	0.999649
Wipf1	23.7658	-0.749654	0.748184	-1.00196	0.316361	0.999649
Chn1	829.18	0.167839	0.187677	0.894297	0.371163	0.999649
Atf2	346.719	0.0664563	0.250078	0.265743	0.790437	0.999649
Atp5g3	808.309	-0.356119	0.224973	-1.58294	0.113436	0.999649
Lnpk	169.023	-0.203921	0.289285	-0.704916	0.480863	0.999649
Mtx2	305.074	-0.11543	0.23986	-0.481237	0.630348	0.999649
Hnrnpa3	1402.42	-0.386751	0.181067	-2.13596	0.0326827	0.999649
Nfe2l2	27.5559	-0.465032	0.710967	-0.654083	0.513058	0.999649
Agps	155.42	0.034946	0.342507	0.10203	0.918733	0.999649
Rbm45	51.3877	-0.174536	0.49942	-0.349477	0.726731	0.999649
Osbpl6	51.6928	-0.26761	0.48558	-0.551114	0.581556	0.999649
Prkra	209.916	0.0181799	0.265327	0.0685188	0.945373	0.999649
Fkbp7	25.6953	0.0854947	0.735349	0.116264	0.907443	0.999649
Plekha3	56.7863	-0.512709	0.47021	-1.09038	0.275545	0.999649
Sestd1	332.156	-0.0247674	0.231488	-0.106992	0.914795	0.999649
Cwc22	103.903	-0.0479536	0.366691	-0.130774	0.895954	0.999649
Ube2e3	692.026	0.0293595	0.183699	0.159824	0.87302	0.999649
Pde1a	16.714	0.59002	1.14825	0.513844	0.607361	0.999649
Dnajc10	96.919	-0.0080254	0.360873	-0.0222389	0.982257	0.999649
Nckap1	303.096	-0.122109	0.232226	-0.52582	0.599013	0.999649
Dusp19	36.1219	-0.506504	0.591813	-0.855851	0.39208	0.999649
Nup35	103.315	-0.185128	0.391617	-0.472726	0.636409	0.999649
Zfp804a	16.8291	-2.51579	1.08116	-2.32693	0.0199688	0.999649
Zc3h15	607.271	-0.0794627	0.191399	-0.415168	0.678019	0.999649
Itgav	15.1104	-0.114667	0.873413	-0.131286	0.895549	0.999649
Fam171b	72.8247	-0.788866	0.558629	-1.41215	0.157907	0.999649
Ctnnd1	358.452	0.488932	0.244929	1.99622	0.04591	0.999649
Selenoh	918.434	-0.359806	0.264181	-1.36197	0.173209	0.999649
Tmx2	114.831	0.448637	0.342565	1.30964	0.190318	0.999649
Med19	333.173	0.120691	0.225183	0.535968	0.59198	0.999649
Zdhhc5	59.2747	0.1698	0.459643	0.369418	0.711816	0.999649
Clp1	45.7795	0.276376	0.530818	0.520661	0.602603	0.999649
Ypel4	15.0968	1.18563	0.914149	1.29698	0.194638	0.999649
Gm19426	14.7253	0.324297	0.968087	0.334988	0.737634	0.999649
Timm10	84.5063	-0.336824	0.388342	-0.86734	0.385756	0.999649
Ssrp1	404.589	0.115189	0.218129	0.528075	0.597447	0.999649
Tnks1bp1	15.9598	-0.262629	0.876382	-0.299674	0.764426	0.999649
Ptprj	24.0235	-0.332883	0.743663	-0.447627	0.654423	0.999649
Nup160	76.6891	-0.0307172	0.417648	-0.0735481	0.94137	0.999649
Fnbp4	220.207	-0.109187	0.261823	-0.417027	0.676658	0.999649
Mtch2	329.839	0.397836	0.298473	1.3329	0.182563	0.999649
C1qtnf4	26.8181	-0.691057	0.755333	-0.914905	0.360242	0.999649
Ndufs3	434.974	0.119755	0.210139	0.569886	0.568755	0.999649
Kbtbd4	62.7506	0.148243	0.44055	0.336494	0.736498	0.999649
Ptpmt1	116.929	0.0873121	0.348038	0.250869	0.801915	0.999649
Celf1	667.74	0.0609809	0.190358	0.320348	0.748705	0.999649
Gm13778	28.3132	0.275399	0.638614	0.431245	0.66629	0.999649
Psmc3	487.661	0.248706	0.214631	1.15876	0.246554	0.999649
Slc39a13	17.9583	0.66342	0.799345	0.829954	0.406565	0.999649
Madd	53.9872	-0.223538	0.555859	-0.402149	0.687575	0.999649
Acp2	59.6058	0.227289	0.511824	0.444077	0.656987	0.999649
Ddb2	19.9877	0.392161	0.781491	0.501811	0.615801	0.999649
Pacsin3	18.2255	-0.920268	0.787025	-1.1693	0.242283	0.999649
Arfgap2	133.061	0.396136	0.343309	1.15388	0.248551	0.999649
1110051M20Rik	292.512	0.457122	0.247152	1.84956	0.0643776	0.999649
Ckap5	479.58	-0.460457	0.221059	-2.08296	0.0372547	0.999649
Zfp408	59.4082	0.666544	0.475068	1.40305	0.160602	0.999649
Arhgap1	65.0144	-0.265533	0.446703	-0.594428	0.552226	0.999649
Atg13	62.7464	-0.160997	0.437997	-0.367575	0.71319	0.999649
Harbi1	29.4474	-0.171324	0.638156	-0.268468	0.788339	0.999649
Ambra1	479.99	0.30986	0.266747	1.16162	0.245389	0.999649
Mdk	924.989	-0.165859	0.176579	-0.939288	0.347583	0.999649
Dgkz	26.3681	0.175655	0.657673	0.267085	0.789403	0.999649
Phf21a	1103.45	0.0540698	0.181886	0.297273	0.766258	0.999649
Pex16	50.9804	0.16727	0.480158	0.348364	0.727567	0.999649
Mapk8ip1	91.1298	0.210826	0.383803	0.549308	0.582794	0.999649
Cry2	32.0042	0.694367	0.611915	1.13474	0.256482	0.999649
Prdm11	35.3664	0.748105	0.588765	1.27063	0.203859	0.999649
Trp53i11	358.21	0.28423	0.236897	1.19981	0.230214	0.999649
Tspan18	23.9251	-0.276868	1.03986	-0.266254	0.790043	0.999649
Ext2	104.332	0.0687858	0.354794	0.193876	0.846273	0.999649
Accs	64.9927	0.720071	0.492311	1.46263	0.143568	0.999649
Gm13889	385.998	-0.226067	0.221268	-1.02169	0.306929	0.999649
Alkbh3	73.6074	0.263329	0.409646	0.642821	0.52034	0.999649
Hsd17b12	248.898	-0.057355	0.251093	-0.228421	0.819319	0.999649
Mir670hg	42.5614	-0.163356	0.53076	-0.307778	0.758251	0.999649
Ttc17	149.231	0.0754934	0.320108	0.235837	0.813559	0.999649
2810002D19Rik	27.0718	-0.32491	0.714885	-0.454492	0.649475	0.999649
Api5	217.618	-0.417054	0.266849	-1.56288	0.11808	0.999649
Lrrc4c	27.8731	-0.616235	0.883671	-0.697359	0.485578	0.999649
B230118H07Rik	81.2829	0.106039	0.396181	0.267652	0.788967	0.999649
Traf6	113.317	0.46418	0.404143	1.14855	0.25074	0.999649
Commd9	180.291	0.373391	0.287837	1.29723	0.194552	0.999649
Ldlrad3	257.519	-0.0215252	0.25972	-0.0828785	0.933948	0.999649
Gm13919	26.7968	0.359043	0.686494	0.52301	0.600967	0.999649
Trim44	386.757	-0.218402	0.220686	-0.989654	0.322343	0.999649
Fjx1	148.218	-0.384623	0.317321	-1.21209	0.225477	0.999649
Slc1a2	30.934	-0.764596	0.615861	-1.24151	0.214418	0.999649
Pdhx	105.367	0.222198	0.362654	0.612699	0.540075	0.999649
Apip	118.795	-0.111434	0.33712	-0.330548	0.740986	0.999649
Cat	160.472	0.356774	0.309724	1.15191	0.249358	0.999649
Abtb2	137.381	-0.24676	0.331648	-0.744043	0.456851	0.999649
Nat10	44.803	-0.820134	0.548707	-1.49467	0.135002	0.999649
Caprin1	1217.11	-0.211722	0.167077	-1.26721	0.20508	0.999649
Fbxo3	133.571	0.320657	0.321837	0.996334	0.319088	0.999649
D430041D05Rik	145.146	-0.137416	0.404295	-0.33989	0.733939	0.999649
Hipk3	57.1789	0.31081	0.468311	0.663684	0.506893	0.999649
Cstf3	343.257	-0.210124	0.229052	-0.917365	0.358951	0.999649
Tcp11l1	142.824	-0.0260321	0.342064	-0.0761031	0.939337	0.999649
Depdc7	18.7499	-0.59688	0.814866	-0.732489	0.46387	0.999649
Qser1	216.053	-0.12145	0.26478	-0.458683	0.646462	0.999649
Ccdc73	16.9944	0.945205	0.826411	1.14375	0.252729	0.999649
Eif3m	625.465	-0.051629	0.200036	-0.258098	0.796331	0.999649
Rcn1	26.51	-0.323053	0.677289	-0.476979	0.633377	0.999649
Elp4	237.656	-0.206304	0.287779	-0.716882	0.473447	0.999649
Immp1l	252.085	0.0735142	0.269818	0.272458	0.78527	0.999649
Dnajc24	160.522	0.202912	0.316895	0.640312	0.52197	0.999649
Mpped2	2977.44	0.307847	0.217743	1.41381	0.157418	0.999649
Arl14ep	54.2608	-0.090828	0.475664	-0.19095	0.848565	0.999649
Mettl15	19.554	-0.070732	0.833209	-0.0848912	0.932348	0.999649
Kif18a	36.4099	-1.85014	0.844523	-2.19076	0.0284694	0.999649
Lin7c	263.444	-0.203225	0.244995	-0.829504	0.406819	0.999649
Lgr4	35.6666	-0.743598	0.59584	-1.24798	0.212037	0.999649
Ccdc34	510.253	-0.535608	0.288819	-1.85448	0.0636705	0.999649
Nop10	269.982	-0.450623	0.290538	-1.55099	0.120903	0.999649
Slc12a6	142.861	0.230239	0.315966	0.728683	0.466196	0.999649
Emc4	149.524	0.289189	0.325385	0.888759	0.374133	0.999649
Katnbl1	120.479	0.0541849	0.355974	0.152216	0.879017	0.999649
Emc7	96.621	0.0607534	0.367153	0.165471	0.868573	0.999649
Aven	67.2143	0.136786	0.436258	0.313543	0.753868	0.999649
Ryr3	48.9377	0.078448	0.623366	0.125846	0.899854	0.999649
Scg5	458.232	0.0316791	0.265199	0.119454	0.904916	0.999649
Arhgap11a	51.1387	-1.15732	0.610403	-1.89599	0.0579611	0.999649
Aqr	159.889	-0.242435	0.306948	-0.789822	0.429632	0.999649
Zfp770	31.0027	-0.973036	0.670552	-1.4511	0.146752	0.999649
Dph6	97.6259	0.0863661	0.390705	0.221052	0.825052	0.999649
BC052040	36.6655	-0.922608	0.673274	-1.37033	0.170583	0.999649
Spred1	105.717	-0.500824	0.389904	-1.28448	0.198974	0.999649
Fam98b	227.447	-0.401645	0.25768	-1.5587	0.119069	0.999649
Eif2ak4	34.5541	-0.0645713	0.577386	-0.111834	0.910955	0.999649
Srp14	756.738	-0.191872	0.201223	-0.953532	0.340321	0.999649
Bmf	16.1001	0.0212896	0.889855	0.0239248	0.980913	0.999649
Bub1b	54.4087	-1.65008	0.710676	-2.32184	0.0202416	0.999649
Inafm2	18.8409	0.279774	0.772979	0.361943	0.717394	0.999649
Disp2	18.4675	0.184	0.793532	0.231874	0.816636	0.999649
Knstrn	86.9237	-0.790645	0.451705	-1.75036	0.0800563	0.999649
Ivd	123.062	0.0505664	0.328285	0.154032	0.877584	0.999649
Bahd1	17.3341	-0.350773	0.79724	-0.439984	0.659949	0.999649
Ccdc32	108.364	0.0851654	0.389888	0.218435	0.82709	0.999649
Rad51	23.3338	-2.33996	0.980938	-2.38543	0.0170592	0.999649
Rmdn3	48.7878	-0.058572	0.514557	-0.11383	0.909373	0.999649
Dnajc17	81.687	0.0202048	0.388873	0.0519573	0.958563	0.999649
Zfyve19	40.5802	-0.0177438	0.54386	-0.0326256	0.973973	0.999649
Vps18	34.0584	0.177446	0.593038	0.299215	0.764776	0.999649
Ino80	183.918	0.0811451	0.279133	0.290704	0.771278	0.999649
Chp1	152.048	0.391374	0.321038	1.21909	0.222811	0.999649
Oip5os1	312.868	-0.308331	0.240892	-1.27995	0.200561	0.999649
Nusap1	140.906	-1.47089	1.09754	-1.34016	0.180192	0.999649
Ndufaf1	39.2667	0.249455	0.542373	0.459932	0.645565	0.999649
Rtf1	766.602	0.23789	0.184323	1.29061	0.196839	0.999649
Rpap1	51.3512	0.101736	0.490125	0.207571	0.835564	0.999649
Mga	192.153	-0.344019	0.27995	-1.22886	0.219126	0.999649
Mapkbp1	49.8438	0.191518	0.523979	0.365508	0.714733	0.999649
Jmjd7	44.9741	0.356698	0.552362	0.645769	0.518429	0.999649
Vps39	53.3608	-0.031892	0.554654	-0.0574989	0.954148	0.999649
Tmem87a	88.0878	0.399753	0.414607	0.964174	0.334959	0.999649
Ganc	27.2188	-0.399278	0.660276	-0.604713	0.545369	0.999649
Zfp106	247.791	-0.510658	0.278495	-1.83363	0.0667086	0.999649
Snap23	65.6235	0.4012	0.435041	0.92221	0.356419	0.999649
Lrrc57	46.511	0.0448041	0.517613	0.086559	0.931022	0.999649
Haus2	56.0721	-0.266245	0.4903	-0.543025	0.587112	0.999649
Stard9	27.4522	0.066279	0.73077	0.0906975	0.927733	0.999649
Cdan1	22.7175	-0.324513	0.774707	-0.418885	0.6753	0.999649
Ttbk2	60.976	-0.456622	0.471275	-0.968907	0.332591	0.999649
Ubr1	216.35	0.0930022	0.28361	0.327922	0.74297	0.999649
Tmem62	17.1716	0.419678	0.867307	0.483887	0.628466	0.999649
Ccndbp1	132.608	0.500656	0.337861	1.48184	0.138382	0.999649
Lcmt2	30.0819	0.330963	0.641529	0.515898	0.605926	0.999649
Adal	35.506	-0.482168	0.568976	-0.847432	0.396754	0.999649
Zscan29	37.0124	0.300622	0.55792	0.538826	0.590007	0.999649
Tubgcp4	82.1035	0.154316	0.41772	0.369425	0.711811	0.999649
Trp53bp1	380.258	-0.0147365	0.243345	-0.0605581	0.951711	0.999649
Map1a	169.265	-0.0961177	0.327106	-0.293843	0.768878	0.999649
Ppip5k1	36.185	0.0396758	0.584501	0.0678797	0.945881	0.999649
Catsper2	34.2342	0.278696	0.603937	0.461465	0.644465	0.999649
Pdia3	385.01	0.0907321	0.220474	0.411533	0.680682	0.999649
Serf2	1629.25	-0.188177	0.173298	-1.08586	0.27754	0.999649
Hypk	184.728	-0.0580786	0.281303	-0.206463	0.836429	0.999649
Mfap1b	99.724	-0.0345297	0.383238	-0.0900998	0.928208	0.999649
Mfap1a	109.457	-0.0313442	0.346234	-0.0905291	0.927867	0.999649
Wdr76	47.7488	-0.647506	0.748689	-0.864853	0.387119	0.999649
Frmd5	1301.42	0.0150773	0.190891	0.0789837	0.937046	0.999649
Casc4	306.352	-0.175963	0.24337	-0.723027	0.469663	0.999649
Ctdspl2	201.155	-0.457788	0.322742	-1.41843	0.156064	0.999649
Eif3j1	160.226	-0.389534	0.333398	-1.16838	0.242655	0.999649
Spg11	75.4876	0.179912	0.447448	0.402085	0.687622	0.999649
B2m	50.8038	0.281369	0.554394	0.507526	0.611786	0.999649
Sord	26.1666	0.539683	0.665467	0.810984	0.417375	0.999649
Shf	95.9827	0.163836	0.372693	0.4396	0.660227	0.999649
Bloc1s6	103.553	0.0470508	0.351894	0.133707	0.893634	0.999649
Slc24a5	347.562	0.324724	0.225538	1.43978	0.14993	0.999649
Myef2	570.889	0.130553	0.199938	0.652966	0.513778	0.999649
Dut	386.36	-0.858884	0.833216	-1.0308	0.302632	0.999649
Fbn1	15.3008	-0.840549	0.969416	-0.867068	0.385905	0.999649
Cep152	30.4151	-0.327443	0.639623	-0.51193	0.6087	0.999649
Eid1	1617.76	-0.177518	0.194364	-0.913327	0.36107	0.999649
Secisbp2l	112.749	-0.203566	0.354459	-0.5743	0.565765	0.999649
Cops2	257.712	-0.0430445	0.263954	-0.163075	0.870459	0.999649
Galk2	104.208	0.513728	0.404897	1.26879	0.204517	0.999649
Dtwd1	25.5477	0.0676013	0.666935	0.101361	0.919264	0.999649
Gabpb1	136.954	-0.232931	0.335482	-0.694318	0.487483	0.999649
Gm27003	27.243	0.944469	0.658643	1.43396	0.151583	0.999649
Usp8	116.956	-0.00839601	0.382984	-0.0219226	0.98251	0.999649
Usp50	28.4529	0.102093	0.701347	0.145566	0.884264	0.999649
Trpm7	296.386	0.0546863	0.245238	0.222992	0.823542	0.999649
Sppl2a	139.399	0.115231	0.313149	0.367975	0.712892	0.999649
Ap4e1	57.4754	0.0849747	0.465669	0.182479	0.855207	0.999649
Blvra	31.4832	0.264783	0.619411	0.427475	0.669033	0.999649
Ncaph	37.7896	-1.58179	0.751952	-2.10357	0.0354156	0.999649
1810024B03Rik	33.5048	-0.604094	0.631777	-0.956183	0.33898	0.999649
Snrnp200	260.95	-0.321806	0.251775	-1.27815	0.201198	0.999649
Ciao1	73.3039	0.348281	0.427859	0.814008	0.41564	0.999649
Tmem127	62.6798	0.279057	0.473003	0.58997	0.555211	0.999649
Stard7	111.081	0.138358	0.364998	0.379064	0.70464	0.999649
Fahd2a	52.0605	-0.010588	0.482219	-0.0219569	0.982482	0.999649
Kcnip3	53.1668	0.182513	0.500475	0.36468	0.71535	0.999649
Mrps5	280.291	-0.0819061	0.239222	-0.342385	0.732061	0.999649
Nphp1	48.3172	0.162381	0.506222	0.32077	0.748384	0.999649
Mtln	62.5916	-0.183532	0.446972	-0.410612	0.681357	0.999649
Bcl2l11	37.4072	-0.73395	0.638637	-1.14924	0.250455	0.999649
Anapc1	186.778	-0.313725	0.281905	-1.11287	0.265762	0.999649
Tmem87b	105.204	0.294008	0.385478	0.762712	0.445635	0.999649
Zc3h8	35.3712	0.139803	0.599311	0.233272	0.81555	0.999649
Gm10762	121.787	0.0396974	0.333514	0.119028	0.905253	0.999649
Zc3h6	68.0902	0.209136	0.445619	0.469316	0.638844	0.999649
Ttl	57.1043	0.0149081	0.460153	0.0323981	0.974155	0.999649
Chchd5	88.9947	0.255575	0.38441	0.66485	0.506146	0.999649
Slc20a1	46.1447	0.32821	0.509041	0.644762	0.519081	0.999649
Ckap2l	58.1548	-1.59722	0.694093	-2.30116	0.0213825	0.999649
Gm14023	27.4317	0.705533	0.654583	1.07784	0.281107	0.999649
Stk35	27.5548	-0.421799	0.684595	-0.61613	0.537809	0.999649
Snrpb	930.565	-0.183355	0.25474	-0.719773	0.471665	0.999649
Nop56	225.157	-0.300349	0.298768	-1.00529	0.314755	0.999649
Idh3b	238.2	0.172296	0.254777	0.676261	0.498875	0.999649
Ebf4	38.8291	0.219424	0.54418	0.403219	0.686787	0.999649
Cpxm1	25.3748	0.174877	0.674064	0.259437	0.795298	0.999649
Pced1a	15.5687	0.0269505	0.84211	0.0320035	0.974469	0.999649
Vps16	70.1688	-0.0492026	0.427615	-0.115063	0.908395	0.999649
Ptpra	294.216	-0.18571	0.244854	-0.758453	0.44818	0.999649
Mrps26	169.115	-0.223104	0.342622	-0.651166	0.514939	0.999649
Ubox5	21.6121	-0.320169	0.727237	-0.440255	0.659753	0.999649
Ddrgk1	88.4337	-0.152313	0.37797	-0.402977	0.686965	0.999649
Itpa	270.841	0.106238	0.250609	0.42392	0.671624	0.999649
4930402H24Rik	822.733	0.310632	0.261879	1.18617	0.235557	0.999649
Atrn	152.255	0.0342303	0.300718	0.113828	0.909374	0.999649
1700037H04Rik	50.6206	0.131432	0.492661	0.26678	0.789639	0.999649
Spef1	22.5155	0.345393	0.74552	0.463292	0.643155	0.999649
Cenpb	178.392	0.0107827	0.293685	0.0367151	0.970712	0.999649
Cdc25b	76.1476	-0.232637	0.444038	-0.523914	0.600339	0.999649
Ap5s1	23.1902	0.504072	0.734686	0.686105	0.492647	0.999649
Pank2	182.524	0.187929	0.296238	0.634387	0.525828	0.999649
Rnf24	227.114	0.123835	0.299976	0.412818	0.67974	0.999649
Smox	88.9295	0.117335	0.37429	0.313486	0.753911	0.999649
Prnp	110.564	0.00501509	0.375638	0.0133509	0.989348	0.999649
Rassf2	27.779	-0.15682	0.682709	-0.229703	0.818323	0.999649
Slc23a2	65.7295	0.0879282	0.481835	0.182486	0.855201	0.999649
Tmem230	99.993	0.10233	0.358102	0.285756	0.775065	0.999649
Pcna	185.664	-1.03941	0.854923	-1.2158	0.224062	0.999649
Cds2	67.329	0.0257157	0.428836	0.0599662	0.952183	0.999649
Gpcpd1	251.742	0.553328	0.274464	2.01603	0.0437964	0.999649
Shld1	79.1978	0.29251	0.439303	0.665849	0.505507	0.999649
Chgb	63.4188	0.15623	0.460186	0.339493	0.734238	0.999649
Trmt6	97.9524	0.0715234	0.371981	0.192277	0.847525	0.999649
Mcm8	24.0548	-0.608996	0.746341	-0.815976	0.414514	0.999649
Crls1	89.2017	-0.436228	0.407435	-1.07067	0.284318	0.999649
Tmx4	198.658	0.0110313	0.270651	0.0407584	0.967488	0.999649
Plcb1	45.2019	-1.11763	0.543714	-2.05555	0.0398256	0.999649
Plcb4	151.419	0.00922809	0.316233	0.0291813	0.97672	0.999649
Pak7	513.142	0.106045	0.266671	0.397663	0.690878	0.999649
Snap25	265.026	0.365131	0.32197	1.13405	0.256772	0.999649
Mkks	21.5957	-0.289707	0.737321	-0.392919	0.69438	0.999649
Slx4ip	232.798	0.0300555	0.293315	0.102468	0.918385	0.999649
Btbd3	32.885	-0.988834	0.63343	-1.56108	0.118505	0.999649
Tasp1	115.531	-0.161967	0.343302	-0.471792	0.637075	0.999649
Esf1	230.106	-0.358327	0.256012	-1.39965	0.161619	0.999649
Ndufaf5	52.8041	-0.234955	0.471758	-0.498042	0.618455	0.999649
Macrod2	492.172	-0.27699	0.205413	-1.34846	0.177511	0.999649
Flrt3	101.43	-0.100197	0.361351	-0.277285	0.781561	0.999649
Kif16b	50.5531	-0.40838	0.520232	-0.784995	0.432456	0.999649
Snrpb2	429.24	0.105316	0.256433	0.410696	0.681296	0.999649
Pcsk2os1	51.896	-0.0558787	0.483299	-0.115619	0.907954	0.999649
Pcsk2	84.4304	-0.228953	0.383043	-0.59772	0.550027	0.999649
Dstn	984.687	0.356428	0.200957	1.77365	0.0761207	0.999649
Rrbp1	115.315	0.0601231	0.352187	0.170714	0.864449	0.999649
Snx5	122.729	-0.0103769	0.326202	-0.0318114	0.974622	0.999649
Kat14	50.0543	0.328711	0.48657	0.675568	0.499315	0.999649
Dzank1	18.1417	-0.311495	0.776846	-0.400974	0.688439	0.999649
Polr3f	75.1097	-0.200336	0.413654	-0.484307	0.628168	0.999649
Rbbp9	76.6472	0.0845853	0.417125	0.202781	0.839306	0.999649
Sec23b	88.2899	0.182825	0.376118	0.486083	0.626909	0.999649
Smim26	106.66	-0.0677015	0.364701	-0.185636	0.852731	0.999649
Dtd1	86.8928	-0.438372	0.399635	-1.09693	0.272672	0.999649
Rin2	80.8954	0.151997	0.394398	0.385388	0.69995	0.999649
Naa20	158.734	-0.403421	0.320111	-1.26025	0.207579	0.999649
Crnkl1	136.283	-0.124584	0.315912	-0.394363	0.693313	0.999649
Insm1	229.004	0.133425	0.262143	0.508978	0.610768	0.999649
Ralgapa2	244.816	-0.152917	0.250922	-0.609419	0.542246	0.999649
Gm14114	20.6347	-0.439582	0.76797	-0.572395	0.567055	0.999649
Kiz	201.97	0.0875678	0.316523	0.276655	0.782045	0.999649
Xrn2	584.301	0.0959882	0.192628	0.498309	0.618266	0.999649
Nxt1	114.843	-0.481675	0.370763	-1.29915	0.193894	0.999649
Gzf1	72.4324	-0.422436	0.455193	-0.928038	0.353388	0.999649
Napb	59.9336	0.504492	0.468998	1.07568	0.28207	0.999649
Cst3	354.334	-0.0832427	0.234927	-0.354334	0.723088	0.999649
Zfp120	30.9791	0.250393	0.622327	0.40235	0.687426	0.999649
3300002I08Rik	94.7785	-0.0486954	0.383528	-0.126967	0.898967	0.999649
Zfp442	20.8305	-0.0020799	0.749421	-0.00277534	0.997786	0.999649
Apmap	31.9718	-0.0571206	0.602868	-0.0947482	0.924515	0.999649
Acss1	75.4724	0.0153437	0.421678	0.0363872	0.970974	0.999649
Entpd6	17.8107	-1.19411	0.878951	-1.35857	0.174283	0.999649
Pygb	54.0903	0.16345	0.468423	0.348937	0.727136	0.999649
Abhd12	120.11	0.189576	0.333996	0.567598	0.570308	0.999649
Gins1	66.4598	-0.181437	0.458398	-0.395807	0.692247	0.999649
Ninl	103.386	-0.405807	0.350957	-1.15629	0.247563	0.999649
Nanp	30.8735	-0.409779	0.604807	-0.677537	0.498065	0.999649
Nsfl1c	321.503	-0.0830034	0.236045	-0.351643	0.725106	0.999649
Gm14167	16.5648	0.414046	0.816494	0.507103	0.612083	0.999649
Fkbp1a	583.853	0.21989	0.19279	1.14057	0.254049	0.999649
Psmf1	78.8923	0.312723	0.413268	0.756708	0.449225	0.999649
Fam110a	145.939	0.305964	0.319864	0.956542	0.338798	0.999649
Scrt2	152.94	0.298237	0.335556	0.888787	0.374118	0.999649
Csnk2a1	923.845	-0.0321825	0.178774	-0.180018	0.857139	0.999649
Tbc1d20	74.8796	-0.239489	0.412143	-0.581082	0.561185	0.999649
Rbck1	96.6316	0.370552	0.364748	1.01591	0.309671	0.999649
Sox12	286.789	-0.107526	0.241948	-0.444419	0.65674	0.999649
Zcchc3	125.928	0.302239	0.327362	0.923256	0.355874	0.999649
H13	288.878	0.106724	0.292668	0.36466	0.715365	0.999649
Mcts2	127.961	-0.122224	0.327583	-0.373109	0.709068	0.999649
Id1	31.2495	1.22952	1.79725	0.684111	0.493905	0.999649
Bcl2l1	189.888	0.150003	0.293742	0.510663	0.609587	0.999649
Tpx2	225.382	-1.64052	0.915052	-1.79282	0.0730015	0.999649
Pdrg1	160.139	0.0437339	0.304183	0.143775	0.885678	0.999649
Tm9sf4	142.6	-0.0875731	0.312508	-0.280227	0.779303	0.999649
Plagl2	60.975	-0.421617	0.447271	-0.942643	0.345864	0.999649
Pofut1	47.6754	0.226532	0.519731	0.435863	0.662936	0.999649
Kif3b	86.4691	0.364277	0.385226	0.945619	0.344343	0.999649
2500004C02Rik	17.4857	0.388453	0.798927	0.486219	0.626812	0.999649
Asxl1	254.416	-0.20423	0.260093	-0.785218	0.432326	0.999649
Nol4l	129.343	0.11198	0.335925	0.333348	0.738871	0.999649
Commd7	168.014	-0.0160644	0.300135	-0.053524	0.957314	0.999649
Mapre1	651.534	0.172726	0.199463	0.865959	0.386512	0.999649
Cdk5rap1	26.1644	0.352469	0.713282	0.494152	0.621199	0.999649
Cbfa2t2	301.074	-0.0756636	0.24039	-0.314754	0.752949	0.999649
E2f1	39.0381	-1.37875	0.752836	-1.83141	0.0670395	0.999649
Pxmp4	39.481	0.553834	0.592338	0.934998	0.34979	0.999649
Zfp341	41.8732	0.0264301	0.524873	0.0503553	0.959839	0.999649
Chmp4b	313.243	-0.243705	0.234027	-1.04136	0.297711	0.999649
Raly	493.11	0.151856	0.204771	0.741591	0.458335	0.999649
a	26.8983	-0.558852	0.793351	-0.704419	0.481172	0.999649
Eif2s2	793.001	0.030414	0.209261	0.14534	0.884443	0.999649
Ahcy	18.7862	-0.391951	0.777368	-0.504202	0.614119	0.999649
Itch	450.726	0.0102077	0.228755	0.044623	0.964408	0.999649
Dynlrb1	1033.21	0.218728	0.216882	1.00851	0.313208	0.999649
Map1lc3a	363.733	0.0237564	0.236045	0.100643	0.919834	0.999649
Pigu	76.8756	0.154887	0.435121	0.355964	0.721868	0.999649
Trp53inp2	163.311	0.347563	0.325302	1.06843	0.285325	0.999649
Ncoa6	256.721	0.0749906	0.289629	0.25892	0.795697	0.999649
Ggt7	77.1501	0.221773	0.453722	0.488786	0.624993	0.999649
Acss2	60.9306	0.150746	0.449162	0.335616	0.73716	0.999649
Gss	25.4076	0.169485	0.668147	0.253665	0.799755	0.999649
Trpc4ap	193.901	-0.00610096	0.277966	-0.0219486	0.982489	0.999649
Edem2	50.1885	0.754533	0.490025	1.53978	0.123613	0.999649
Mmp24	45.3401	0.197941	0.508969	0.388905	0.697347	0.999649
BC029722	18.0107	1.18846	0.819768	1.44975	0.147129	0.999649
Eif6	263.447	-0.0745125	0.251637	-0.296112	0.767145	0.999649
Uqcc1	127.069	0.352862	0.393665	0.896352	0.370065	0.999649
Cep250	78.5614	-0.0195512	0.410791	-0.0475939	0.96204	0.999649
Ergic3	246.356	0.203822	0.256921	0.793323	0.42759	0.999649
Cpne1	315.33	0.015228	0.235591	0.0646372	0.948463	0.999649
Nfs1	78.1968	0.151314	0.398544	0.379667	0.704192	0.999649
Romo1	389.326	-0.369452	0.216719	-1.70476	0.08824	0.999649
Rbm39	1869.59	0.153938	0.173335	0.888099	0.374488	0.999649
Phf20	344.638	0.196657	0.236127	0.832841	0.404934	0.999649
Scand1	704.633	-0.205209	0.217722	-0.94253	0.345921	0.999649
Cnbd2	29.057	0.1111	0.662321	0.167744	0.866785	0.999649
2900097C17Rik	442.282	0.140986	0.245618	0.574007	0.565963	0.999649
Epb41l1	47.2714	-0.276274	0.499494	-0.553109	0.580189	0.999649
Aar2	56.7932	0.174316	0.458549	0.380147	0.703836	0.999649
Dlgap4	701.071	0.355671	0.21371	1.66427	0.0960582	0.999649
Tgif2	50.5515	-0.707353	0.541847	-1.30545	0.191741	0.999649
5430405H02Rik	94.1755	0.287794	0.422529	0.681122	0.495794	0.999649
Rab5if	362.505	-0.0952523	0.246299	-0.386735	0.698953	0.999649
Ndrg3	107.517	0.109858	0.353751	0.31055	0.756143	0.999649
Dsn1	34.4257	-0.82076	0.692236	-1.18566	0.235755	0.999649
Soga1	159.951	0.0889702	0.294359	0.302251	0.762461	0.999649
Samhd1	44.6226	-0.689349	0.578789	-1.19102	0.233646	0.999649
Rbl1	55.2635	-0.333242	0.517682	-0.643719	0.519757	0.999649
Rpn2	153.469	-0.0857964	0.336861	-0.254694	0.79896	0.999649
Manbal	155.608	0.438929	0.324518	1.35256	0.176198	0.999649
Src	104.7	-0.326814	0.351322	-0.930242	0.352246	0.999649
Blcap	167.384	0.484062	0.320484	1.51041	0.130939	0.999649
Nnat	7374.9	0.087395	0.13998	0.62434	0.532404	0.999649
Ctnnbl1	343.686	0.231935	0.275493	0.841888	0.399851	0.999649
Tti1	33.2436	-0.0676804	0.588581	-0.114989	0.908454	0.999649
Rprd1b	146.412	-0.0518181	0.327468	-0.158239	0.874269	0.999649
Snhg17	33.0762	-0.364656	0.609469	-0.598318	0.549628	0.999649
Snhg11	91.4483	0.352358	0.414409	0.850267	0.395177	0.999649
Ralgapb	162.231	0.112606	0.345734	0.3257	0.744651	0.999649
Gm14204	734.3	0.240891	0.232774	1.03487	0.30073	0.999649
Slc32a1	312.085	0.111494	0.232503	0.479538	0.631556	0.999649
Actr5	94.6483	0.328556	0.370193	0.887527	0.374795	0.999649
Fam83d	27.5517	-0.984523	0.662302	-1.48652	0.137142	0.999649
Dhx35	50.4318	0.0899543	0.497116	0.180952	0.856405	0.999649
Mafb	165.109	-0.194626	0.399448	-0.487239	0.626089	0.999649
Top1	2829.01	0.119969	0.181187	0.662126	0.50789	0.999649
Plcg1	178.876	0.19036	0.301939	0.630458	0.528395	0.999649
Zhx3	72.9129	-0.284673	0.436435	-0.652268	0.514228	0.999649
Chd6	762.776	-0.0291958	0.188947	-0.154519	0.877201	0.999649
Srsf6	585.177	-0.177466	0.219883	-0.807092	0.419613	0.999649
Ift52	102.87	-0.0418484	0.355066	-0.117861	0.906178	0.999649
Mybl2	14.6205	-2.80963	1.23579	-2.27356	0.0229927	0.999649
Tox2	166.532	0.0158728	0.31089	0.051056	0.959281	0.999649
Oser1	73.3152	0.0098499	0.413823	0.0238022	0.98101	0.999649
2900093K20Rik	38.6709	-0.408943	0.554421	-0.737603	0.460756	0.999649
Gdap1l1	152.336	0.101824	0.31048	0.327957	0.742944	0.999649
Fitm2	15.6144	-0.209222	0.875423	-0.238996	0.811109	0.999649
Ttpal	34.667	-0.318259	0.58621	-0.542909	0.587193	0.999649
Serinc3	117.95	0.520437	0.373036	1.39514	0.162974	0.999649
Pkig	318.436	-0.103339	0.248251	-0.416269	0.677213	0.999649
Ywhab	839.987	-0.0263189	0.177193	-0.148532	0.881923	0.999649
Pabpc1l	14.7057	-0.218446	0.919399	-0.237597	0.812194	0.999649
Tomm34	75.7414	-0.0154053	0.405425	-0.0379978	0.969689	0.999649
Stk4	177.09	0.0227269	0.282098	0.0805641	0.935789	0.999649
Sys1	293.082	-0.084935	0.276573	-0.307098	0.758769	0.999649
Dbndd2	20.3484	-0.586479	0.762794	-0.768856	0.441979	0.999649
Pigt	61.189	0.0525475	0.447714	0.117368	0.906568	0.999649
Dnttip1	217.006	0.249264	0.263422	0.946255	0.344019	0.999649
Snx21	22.2803	0.585869	0.756068	0.774889	0.438405	0.999649
Acot8	41.2779	0.39405	0.541654	0.727494	0.466923	0.999649
Zswim3	36.6796	0.532981	0.585772	0.909879	0.362886	0.999649
Zswim1	32.2331	-0.388441	0.594372	-0.653531	0.513414	0.999649
Ctsa	70.1139	0.310201	0.458781	0.676143	0.49895	0.999649
Pcif1	193.167	0.141883	0.281256	0.50446	0.613938	0.999649
Zfp335	29.6705	0.140176	0.624312	0.224528	0.822346	0.999649
Zfp335os	38.3606	0.394732	0.579403	0.681273	0.495699	0.999649
Ncoa5	278.958	0.141879	0.263379	0.538686	0.590103	0.999649
Cdh22	130.383	0.286739	0.386984	0.740957	0.45872	0.999649
Slc35c2	58.4277	0.284429	0.461115	0.616829	0.537347	0.999649
Elmo2	82.2328	-0.105905	0.395594	-0.267711	0.788921	0.999649
Zfp663	30.2344	0.0523145	0.672485	0.0777927	0.937993	0.999649
Zfp334	101.273	-0.414343	0.378132	-1.09576	0.273183	0.999649
Trp53rka	55.6877	0.163943	0.465757	0.351992	0.724844	0.999649
Zmynd8	580.833	0.230598	0.229921	1.00294	0.315888	0.999649
Ncoa3	105.253	0.057341	0.348418	0.164575	0.869278	0.999649
Sulf2	69.522	0.295466	0.422832	0.69878	0.48469	0.999649
Prex1	38.5406	0.388062	0.576989	0.672564	0.501225	0.999649
Trp53rkb	35.5782	0.224403	0.58573	0.383117	0.701633	0.999649
Arfgef2	42.0925	0.40708	0.551512	0.738116	0.460444	0.999649
Cse1l	135.216	-0.165848	0.349909	-0.473976	0.635517	0.999649
Stau1	191.868	-0.105642	0.277974	-0.380042	0.703915	0.999649
Ddx27	110.442	-0.278395	0.400263	-0.695531	0.486723	0.999649
Znfx1	27.7825	-0.493082	0.671926	-0.733834	0.46305	0.999649
Zfas1	322.253	0.0700657	0.229523	0.305267	0.760163	0.999649
B4galt5	24.7185	-0.423805	0.684557	-0.619093	0.535855	0.999649
Slc9a8	50.3197	0.478091	0.551972	0.86615	0.386408	0.999649
Spata2	32.4813	-0.0533031	0.596831	-0.0893103	0.928835	0.999649
Rnf114	171.996	0.299814	0.315141	0.951364	0.34142	0.999649
Ube2v1	371.603	0.198718	0.218456	0.909649	0.363008	0.999649
Tmem189	35.2118	0.540607	0.573304	0.942967	0.345698	0.999649
Ptpn1	448.4	0.4021	0.210722	1.9082	0.0563657	0.999649
Pard6b	16.3873	0.0558134	0.851118	0.0655766	0.947715	0.999649
Adnp	604.128	-0.322894	0.189885	-1.70048	0.0890414	0.999649
Dpm1	287.479	-0.348051	0.244342	-1.42444	0.154319	0.999649
Mocs3	19.623	-0.57223	0.754706	-0.758216	0.448322	0.999649
Atp9a	117.237	0.159893	0.337164	0.474229	0.635337	0.999649
Zfp64	69.0773	0.337324	0.432572	0.779811	0.435502	0.999649
Tshz2	190.95	0.283224	0.290219	0.975896	0.329116	0.999649
Zfp217	21.1096	-0.245026	0.740148	-0.33105	0.740606	0.999649
Pfdn4	373.42	-0.112092	0.235949	-0.475069	0.634738	0.999649
Fam210b	38.627	0.402028	0.549396	0.731764	0.464312	0.999649
Aurka	52.4484	-0.79429	0.606569	-1.30948	0.190372	0.999649
Cstf1	44.9838	-0.311911	0.514728	-0.605974	0.544532	0.999649
Rtf2	240.809	-0.058169	0.271283	-0.214422	0.830218	0.999649
Gcnt7	17.7213	0.519109	0.973861	0.533042	0.594004	0.999649
Rae1	191.263	-0.0144372	0.285257	-0.0506111	0.959635	0.999649
Rbm38	41.3034	0.0204764	0.542664	0.0377331	0.969901	0.999649
Pmepa1	122.809	0.102716	0.338288	0.303635	0.761406	0.999649
Rab22a	171.535	0.221498	0.286419	0.773336	0.439323	0.999649
Vapb	201.413	0.206316	0.27573	0.748254	0.454307	0.999649
Stx16	346.685	0.103758	0.228822	0.453442	0.65023	0.999649
Npepl1	35.3642	-0.0793387	0.654128	-0.121289	0.903462	0.999649
Gnasas1	113.33	0.349047	0.436533	0.79959	0.423948	0.999649
Gnas	2970.56	-0.020704	0.150795	-0.137299	0.890794	0.999649
Gm20721	19.9553	0.7221	0.821748	0.878737	0.379544	0.999649
Nelfcd	150.45	0.0755754	0.3034	0.249095	0.803288	0.999649
Ctsz	105.195	0.158341	0.357686	0.442681	0.657997	0.999649
Atp5e	1271.51	-0.180671	0.181053	-0.997894	0.318331	0.999649
Prelid3b	157.204	-0.0118559	0.307726	-0.0385275	0.969267	0.999649
Gm6710	34.0368	-0.373827	0.595253	-0.628013	0.529995	0.999649
Gm14305	23.6406	-0.149275	0.73292	-0.203671	0.83861	0.999649
Gm14296	16.6733	-0.153667	0.881825	-0.17426	0.861661	0.999649
Gm14325	83.246	-0.532281	0.434418	-1.22527	0.220472	0.999649
Gm14326	14.9583	-0.750398	0.877625	-0.855033	0.392533	0.999649
Zfp931	29.9387	-0.679406	0.627843	-1.08213	0.279196	0.999649
Phactr3	242.59	0.0717566	0.30269	0.237063	0.812608	0.999649
Cdh4	115.33	-0.758002	0.349293	-2.17011	0.0299989	0.999649
Taf4	50.131	0.357879	0.502219	0.712595	0.476096	0.999649
4921531C22Rik	44.2086	0.479829	0.523153	0.917186	0.359045	0.999649
Lsm14b	231.747	0.128211	0.256263	0.500311	0.616856	0.999649
Psma7	1836.13	0.102093	0.157378	0.648713	0.516524	0.999649
Ss18l1	66.8353	-0.0943896	0.449951	-0.209777	0.833841	0.999649
Mtg2	84.194	-0.00343176	0.384125	-0.00893395	0.992872	0.999649
Hrh3	22.7837	-0.18383	0.788531	-0.23313	0.815661	0.999649
Osbpl2	69.383	0.579902	0.468656	1.23737	0.215949	0.999649
Adrm1	229.244	0.162128	0.265656	0.610294	0.541667	0.999649
Rps21	2860.7	-0.292238	0.179655	-1.62666	0.10381	0.999649
Cables2	32.6677	0.0129078	0.588728	0.0219248	0.982508	0.999649
Mrgbp	143.129	0.121364	0.350636	0.346124	0.729249	0.999649
Ogfr	190.975	0.365271	0.317669	1.14985	0.250207	0.999649
Col9a3	24.9845	0.316854	0.726933	0.435877	0.662926	0.999649
Dido1	171.438	-0.350625	0.286176	-1.22521	0.220498	0.999649
Gid8	127.626	-0.189904	0.326247	-0.582086	0.560509	0.999649
Gm14342	110.768	0.0763377	0.34072	0.224048	0.82272	0.999649
Gm27032	53.8449	-0.0282868	0.47683	-0.0593226	0.952695	0.999649
Ythdf1	119.693	-0.0321451	0.332193	-0.0967663	0.922912	0.999649
Nkain4	149.833	0.150105	0.316303	0.47456	0.635101	0.999649
Arfgap1	75.5883	0.235232	0.404301	0.581824	0.560685	0.999649
Kcnq2	134.378	0.057893	0.334666	0.172988	0.862661	0.999649
Ppdpf	1268.64	0.0480408	0.173082	0.277561	0.78135	0.999649
Gmeb2	106.026	0.378353	0.383036	0.987773	0.323264	0.999649
Stmn3	1522.21	-0.224513	0.210744	-1.06534	0.286723	0.999649
Rtel1	30.6309	0.308178	0.624295	0.493642	0.621559	0.999649
Arfrp1	195.59	-0.0123841	0.284135	-0.0435853	0.965235	0.999649
Zgpat	68.0799	0.263768	0.424798	0.620925	0.534649	0.999649
Zbtb46	34.3197	0.0107219	0.587205	0.0182592	0.985432	0.999649
Tpd52l2	179.813	-0.166166	0.280339	-0.592734	0.553359	0.999649
Dnajc5	218.832	0.181206	0.26342	0.687897	0.491517	0.999649
Uckl1	62.7654	0.151374	0.502949	0.300972	0.763436	0.999649
Zfp512b	69.4939	-0.121852	0.416575	-0.292509	0.769898	0.999649
Prpf6	202.466	0.261571	0.272102	0.961299	0.336402	0.999649
Samd10	81.6102	0.379551	0.401392	0.945585	0.34436	0.999649
Rgs19	40.4269	0.278628	0.560566	0.497048	0.619155	0.999649
Myt1	507.223	0.354713	0.27452	1.29212	0.196316	0.999649
Pcmtd2	123.48	-0.101372	0.332455	-0.304919	0.760428	0.999649
Polr3k	427.705	-0.188575	0.218569	-0.862773	0.388262	0.999649
Zfhx4	219.71	0.0136836	0.343124	0.0398793	0.968189	0.999649
Pex2	117.1	0.187396	0.33816	0.554163	0.579467	0.999649
Gm8797	126.907	0.641541	1.1239	0.570816	0.568125	0.999649
Pkia	323.744	0.18676	0.257007	0.726673	0.467426	0.999649
Zc2hc1a	279.571	0.0127171	0.246265	0.0516401	0.958815	0.999649
Stmn2	1929.32	0.246624	0.158613	1.55489	0.119973	0.999649
Hey1	20.2114	0.629498	0.798472	0.788378	0.430475	0.999649
Mrps28	143.883	-0.281861	0.324725	-0.868	0.385394	0.999649
Tpd52	34.3806	-0.0558303	0.576525	-0.0968392	0.922854	0.999649
Zbtb10	48.3807	-0.295388	0.508531	-0.580865	0.561331	0.999649
Zfp704	433.724	-0.272685	0.23397	-1.16547	0.243828	0.999649
Pag1	52.6374	-0.985763	0.537289	-1.8347	0.0665507	0.999649
Fabp5	2608.8	-0.20129	0.179851	-1.11921	0.263053	0.999649
Impa1	146.83	0.186324	0.305509	0.609879	0.541942	0.999649
Zfand1	78.451	-0.238518	0.410409	-0.581171	0.561125	0.999649
Snx16	59.5612	-0.286393	0.457198	-0.626408	0.531047	0.999649
Ralyl	203.046	-0.398346	0.267994	-1.4864	0.137174	0.999649
Lrrcc1	133.34	0.0844341	0.316534	0.266745	0.789665	0.999649
E2f5	62.9148	-0.446781	0.487497	-0.916479	0.359416	0.999649
Rbis	340.29	-0.0947709	0.237429	-0.399155	0.689779	0.999649
Car2	24.337	0.587882	0.682137	0.861823	0.388785	0.999649
Ythdf3	296.885	-0.043157	0.260127	-0.165908	0.86823	0.999649
Mir124-2hg	458.695	0.190137	0.232643	0.817288	0.413764	0.999649
Armc1	256.007	0.244637	0.256735	0.952877	0.340652	0.999649
Mtfr1	91.2435	0.152112	0.374175	0.406527	0.684355	0.999649
Pde7a	559.296	0.20243	0.207112	0.977394	0.328374	0.999649
Gm16093	45.3253	-0.624921	0.563307	-1.10938	0.267267	0.999649
Hps3	16.8696	0.0409204	0.808943	0.050585	0.959656	0.999649
Hltf	81.019	-0.207953	0.39714	-0.523626	0.600539	0.999649
Tbl1xr1	306.237	-0.0701679	0.245213	-0.286151	0.774762	0.999649
Naaladl2	21.2244	-1.16468	0.7448	-1.56375	0.117875	0.999649
Fndc3b	57.558	-0.630576	0.476229	-1.3241	0.185469	0.999649
Rpl22l1	1328.19	-0.395901	0.181025	-2.187	0.0287426	0.999649
Egfem1	218.361	-1.14731	0.460579	-2.49103	0.0127375	0.999649
Mecom	34.6013	-0.868866	2.32749	-0.373305	0.708921	0.999649
Mynn	77.3357	0.124745	0.4083	0.305522	0.759969	0.999649
Sec62	421.724	-0.038314	0.215878	-0.17748	0.859131	0.999649
Phc3	98.0004	0.277709	0.360346	0.770673	0.440901	0.999649
Prkci	32.1093	-0.715687	0.596609	-1.19959	0.230299	0.999649
Skil	123.985	0.0795892	0.327833	0.242774	0.808181	0.999649
Kcnmb2	34.8255	-0.133911	0.574588	-0.233055	0.815719	0.999649
Zmat3	93.4022	0.349063	0.387121	0.901689	0.367222	0.999649
Pik3ca	304.165	-0.242239	0.253232	-0.956589	0.338775	0.999649
Zfp639	85.1428	-0.19608	0.406588	-0.482257	0.629624	0.999649
Mfn1	72.756	0.00209832	0.408141	0.00514117	0.995898	0.999649
Gnb4	59.4845	0.224747	0.456952	0.49184	0.622833	0.999649
Actl6a	422.045	0.0049715	0.209436	0.0237376	0.981062	0.999649
Mrpl47	83.2164	0.102485	0.440447	0.232684	0.816007	0.999649
Ndufb5	877.9	-0.269638	0.207607	-1.29879	0.194015	0.999649
Usp13	50.1235	-0.345141	0.486975	-0.708746	0.478482	0.999649
Pex5l	20.6953	0.369695	0.872591	0.423676	0.671802	0.999649
Ttc14	207.392	-0.0593815	0.274522	-0.216309	0.828747	0.999649
Fxr1	417.994	-0.0602601	0.236421	-0.254884	0.798812	0.999649
Dnajc19	269.969	-0.340974	0.261505	-1.30389	0.192271	0.999649
Sox2ot	9420.05	0.226627	0.569914	0.397652	0.690887	0.999649
Gm38505	1029.68	0.00277639	0.772703	0.00359309	0.997133	0.999649
Gm20515	38.7313	0.334942	0.761833	0.439653	0.660189	0.999649
Gm42695	18.6575	0.24766	0.97442	0.254162	0.799371	0.999649
Sox2	1311.84	-0.24531	0.184778	-1.32759	0.184313	0.999649
Atp11b	169.542	-0.0893574	0.290539	-0.307557	0.758419	0.999649
Dcun1d1	191.146	-0.0390039	0.282511	-0.138062	0.890192	0.999649
Gm15952	25.0047	0.210821	0.685521	0.307534	0.758437	0.999649
Mccc1	64.0647	0.0205772	0.457856	0.0449426	0.964153	0.999649
Acad9	51.435	-0.239551	0.478382	-0.500752	0.616546	0.999649
Zfp267	43.2573	-0.13144	0.529601	-0.248187	0.80399	0.999649
Anxa5	43.9551	0.773834	0.61085	1.26682	0.205221	0.999649
Exosc9	138.355	0.26124	0.314434	0.830826	0.406072	0.999649
Ccna2	71.0038	-1.64005	0.685653	-2.39195	0.0167589	0.999649
Bbs7	43.8729	-0.0242333	0.554482	-0.0437044	0.96514	0.999649
4932438A13Rik	167.617	-0.113045	0.311002	-0.363487	0.716241	0.999649
Spata5	138.916	-0.491614	0.350144	-1.40403	0.160309	0.999649
Ankrd50	120.702	-0.617423	0.339629	-1.81794	0.0690739	0.999649
Fat4	61.4663	-0.793322	0.468754	-1.69241	0.0905682	0.999649
Intu	32.0917	0.0959896	0.599557	0.160101	0.872802	0.999649
Hspa4l	140.415	0.174016	0.311544	0.558561	0.576461	0.999649
Plk4	39.0984	-1.78615	0.791559	-2.2565	0.0240396	0.999649
Mfsd8	46.645	0.203202	0.500502	0.405997	0.684745	0.999649
Abhd18	76.5332	0.438005	0.466779	0.938357	0.348061	0.999649
6430590A07Rik	52.9379	0.376271	0.538095	0.699265	0.484386	0.999649
Larp1b	30.3766	-0.583928	0.67823	-0.860959	0.389261	0.999649
Pgrmc2	81.0766	-0.270158	0.400872	-0.673926	0.500358	0.999649
Jade1	54.3862	-1.25521	0.538148	-2.33247	0.0196762	0.999649
Sclt1	136.521	-0.0933021	0.36247	-0.257406	0.796865	0.999649
D3Ertd751e	35.9006	-0.162956	0.64213	-0.253773	0.799671	0.999649
2610316D01Rik	50.9938	-1.28603	0.660776	-1.94623	0.0516266	0.999649
Noct	23.0882	-0.197222	0.69665	-0.283101	0.7771	0.999649
Elf2	422.544	-0.00409821	0.220262	-0.0186061	0.985155	0.999649
Ndufc1	701.461	-0.176781	0.191259	-0.924299	0.355331	0.999649
Naa15	340.638	0.0631824	0.231348	0.273106	0.784772	0.999649
Rab33b	36.5569	-0.634073	0.572899	-1.10678	0.268389	0.999649
Setd7	164.813	0.0365955	0.321473	0.113837	0.909367	0.999649
Maml3	930.255	0.329031	0.23338	1.40985	0.158584	0.999649
Gm37229	18.6801	0.320925	0.9123	0.351776	0.725006	0.999649
Foxo1	38.5446	0.396635	0.635103	0.62452	0.532286	0.999649
Cog6	96.689	0.118186	0.379566	0.31137	0.755519	0.999649
Lhfp	30.6879	-0.166423	0.639706	-0.260156	0.794744	0.999649
Nhlrc3	21.463	0.246049	0.757408	0.324857	0.745289	0.999649
Proser1	169.711	0.0797893	0.289352	0.275751	0.782739	0.999649
Ufm1	231.917	-0.10228	0.267257	-0.382704	0.701939	0.999649
Supt20	204.973	0.182659	0.271453	0.672895	0.501014	0.999649
Exosc8	141.843	-0.554662	0.38566	-1.43821	0.150373	0.999649
Alg5	72.944	0.0501532	0.408824	0.122677	0.902363	0.999649
Rfxap	123.342	-0.58437	0.390563	-1.49623	0.134595	0.999649
Spg20	51.4785	-0.132455	0.480983	-0.275385	0.783021	0.999649
Dclk1	1022.18	-0.0220567	0.182657	-0.120755	0.903885	0.999649
Nbea	1664.83	-0.140886	0.183418	-0.768115	0.442419	0.999649
Gm43376	31.8982	0.192049	0.690817	0.278003	0.78101	0.999649
Wwtr1	32.3078	0.412851	1.0625	0.388567	0.697597	0.999649
Commd2	257.152	-0.21909	0.26797	-0.817592	0.41359	0.999649
Rnf13	200.457	-0.0823177	0.295415	-0.278651	0.780512	0.999649
Pfn2	1713.44	0.284529	0.189435	1.50199	0.133099	0.999649
Tsc22d2	197.243	-0.0881828	0.29227	-0.301717	0.762868	0.999649
Serp1	160.605	0.0927206	0.30982	0.299272	0.764732	0.999649
Eif2a	209.435	0.296654	0.288139	1.02955	0.303219	0.999649
Selenot	195.737	-0.0339849	0.271835	-0.12502	0.900508	0.999649
Med12l	46.5279	-0.869434	0.509658	-1.70592	0.0880237	0.999649
Mbnl1	64.8299	-0.151805	0.457778	-0.331612	0.740182	0.999649
Rap2b	234.737	-0.305769	0.26862	-1.13829	0.254998	0.999649
Arhgef26	24.7035	-0.690446	0.700242	-0.986011	0.324128	0.999649
Dhx36	643.168	-0.20134	0.192136	-1.0479	0.294683	0.999649
Plch1	22.6351	-0.947991	0.765966	-1.23764	0.215849	0.999649
Slc33a1	34.027	0.578142	0.620361	0.931945	0.351365	0.999649
Gmps	390.394	-0.299411	0.245688	-1.21866	0.222972	0.999649
Kcnab1	18.8139	-1.41159	0.793963	-1.77791	0.075419	0.999649
Ssr3	245.914	-0.122926	0.250099	-0.49151	0.623066	0.999649
Tiparp	234.691	-0.266477	0.281095	-0.947998	0.343131	0.999649
Lekr1	26.1668	0.0820187	0.664355	0.123456	0.901746	0.999649
Ccnl1	304.889	-0.0832795	0.244513	-0.340593	0.73341	0.999649
Rsrc1	374.748	-0.111755	0.22582	-0.494885	0.620681	0.999649
Gfm1	55.2903	0.174439	0.479065	0.364124	0.715766	0.999649
Lxn	41.5944	0.352477	0.564074	0.624878	0.532051	0.999649
Mfsd1	55.0565	0.176684	0.4753	0.371732	0.710092	0.999649
Schip1	95.7774	-0.367305	0.370485	-0.991417	0.321482	0.999649
Ift80	49.6458	-0.412914	0.527045	-0.78345	0.433363	0.999649
Smc4	296.855	-1.09501	0.764493	-1.43233	0.15205	0.999649
Trim59	141.832	-0.503894	0.336275	-1.49846	0.134014	0.999649
Kpna4	338.669	-0.173433	0.250313	-0.692865	0.488394	0.999649
Ppm1l	672.699	0.0461574	0.22119	0.208678	0.8347	0.999649
Nmd3	82.6327	0.0225223	0.415831	0.054162	0.956806	0.999649
Pdcd10	283.209	-0.367238	0.239953	-1.53046	0.125903	0.999649
Serpini1	98.6725	-0.431391	0.386225	-1.11694	0.264019	0.999649
Golim4	143.78	-0.362849	0.317027	-1.14454	0.252401	0.999649
Fstl5	255.727	-0.202635	0.254627	-0.795811	0.426142	0.999649
Rapgef2	363.462	0.175113	0.242828	0.721141	0.470823	0.999649
4921511C10Rik	28.7122	0.0586564	0.629604	0.0931639	0.925773	0.999649
Fnip2	81.4894	-0.206073	0.425714	-0.484064	0.628341	0.999649
Ppid	245.692	-0.41	0.254276	-1.61242	0.106871	0.999649
Etfdh	56.1821	0.14032	0.45889	0.305782	0.75977	0.999649
Gria2	153.049	-0.292707	0.306572	-0.954771	0.339693	0.999649
Gucy1b1	28.9092	-1.31313	0.647134	-2.02914	0.0424435	0.999649
Gucy1a1	73.8925	-0.551933	0.459323	-1.20162	0.22951	0.999649
Map9	121.806	0.289477	0.340425	0.850341	0.395135	0.999649
Plrg1	99.7111	0.261234	0.381245	0.685212	0.49321	0.999649
Tmem131l	1443.21	-0.0533254	0.172045	-0.309951	0.756598	0.999649
Mnd1	21.0136	-1.80133	1.13848	-1.58223	0.113597	0.999649
Trim2	1100.71	-0.0497415	0.209196	-0.237775	0.812055	0.999649
Arfip1	18.8766	-0.345085	0.773258	-0.446274	0.655399	0.999649
Gm37240	178.316	-0.0773682	0.301514	-0.256599	0.797488	0.999649
Fbxw7	296.537	-0.175721	0.240696	-0.730055	0.465357	0.999649
Gatb	48.905	-0.208347	0.496985	-0.419222	0.675054	0.999649
Sh3d19	41.268	0.510239	0.541109	0.942951	0.345706	0.999649
Rps3a1	6227.68	-0.0644768	0.142478	-0.45254	0.65088	0.999649
Lrba	121.061	-0.6331	0.339756	-1.8634	0.0624065	0.999649
Dclk2	2210.94	0.316092	0.218818	1.44454	0.148586	0.999649
Cd1d1	156.557	0.0273124	0.304832	0.0895982	0.928606	0.999649
Kirrel	82.799	-0.369742	0.405498	-0.911822	0.361862	0.999649
Etv3	38.3091	-0.0294137	0.556737	-0.0528323	0.957866	0.999649
Arhgef11	247.664	0.0868028	0.274346	0.316399	0.751699	0.999649
Prcc	104.064	0.266344	0.36096	0.737877	0.460589	0.999649
Hdgf	672.713	-0.0550647	0.200801	-0.274225	0.783912	0.999649
Mrpl24	334.523	0.107797	0.228538	0.471679	0.637156	0.999649
Rrnad1	63.643	-0.251316	0.460221	-0.546076	0.585014	0.999649
Isg20l2	68.0123	-0.344862	0.426456	-0.80867	0.418705	0.999649
Crabp2	856.815	0.310591	0.175402	1.77073	0.076605	0.999649
Nes	255.089	-1.22277	0.976392	-1.25234	0.210446	0.999649
Gpatch4	49.6907	-0.316669	0.522961	-0.605531	0.544827	0.999649
Naxe	152.952	0.0940367	0.323932	0.290298	0.771588	0.999649
Mef2d	62.0577	-0.169232	0.43801	-0.386366	0.699225	0.999649
1700113A16Rik	15.8724	-0.289697	0.845036	-0.342822	0.731733	0.999649
AI849053	22.7613	-0.556584	0.698998	-0.796259	0.425881	0.999649
AW047730	48.5305	-0.479314	0.522014	-0.918201	0.358514	0.999649
Gm3764	892.371	-0.00235244	0.178012	-0.013215	0.989456	0.999649
Tsacc	23.1308	-0.426484	0.701809	-0.607692	0.543392	0.999649
Cct3	988.44	0.00306933	0.176839	0.0173566	0.986152	0.999649
Glmp	46.4942	0.594682	0.550536	1.08019	0.280058	0.999649
Smg5	113.063	0.133531	0.365649	0.365188	0.714971	0.999649
Pmf1	73.4192	-0.492075	0.465785	-1.05644	0.290765	0.999649
Slc25a44	38.8683	0.346765	0.591018	0.586725	0.557388	0.999649
Sema4a	19.2058	0.275884	0.768561	0.358962	0.719624	0.999649
Lmna	14.9804	0.203187	0.892059	0.227773	0.819823	0.999649
Mex3a	670.477	0.235199	0.230092	1.02219	0.306689	0.999649
Lamtor2	423.572	-0.399993	0.247272	-1.61762	0.105743	0.999649
Ubqln4	60.1987	0.0948059	0.453445	0.209079	0.834386	0.999649
Ssr2	249.154	0.278101	0.252716	1.10045	0.271137	0.999649
Arhgef2	253.421	0.0727485	0.271846	0.26761	0.789	0.999649
Khdc4	173.949	0.140544	0.306259	0.458906	0.646301	0.999649
Rit1	67.5208	0.0503578	0.423423	0.11893	0.905331	0.999649
Syt11	613.206	0.0722969	0.192887	0.374815	0.707798	0.999649
1500004A13Rik	336.909	0.158155	0.256064	0.617639	0.536813	0.999649
Gon4l	346.43	-0.0796588	0.268835	-0.296311	0.766993	0.999649
Gm43713	53.1846	0.192718	0.489945	0.393347	0.694063	0.999649
Msto1	37.2559	0.345105	0.590109	0.584817	0.558671	0.999649
Dap3	240.263	-0.0515186	0.278752	-0.184819	0.853371	0.999649
Ash1l	493.849	-0.109723	0.20516	-0.534816	0.592777	0.999649
Rusc1	64.3708	0.112724	0.432851	0.260423	0.794538	0.999649
Fdps	385.875	-0.369506	0.237137	-1.5582	0.119187	0.999649
Hcn3	19.9839	0.0803294	0.76508	0.104995	0.91638	0.999649
Clk2	84.8162	0.0914124	0.385718	0.236993	0.812663	0.999649
Scamp3	120.372	0.372079	0.338139	1.10037	0.271169	0.999649
Fam189b	34.9951	0.609763	0.60819	1.00259	0.316061	0.999649
Gba	19.7009	0.0798547	0.747722	0.106797	0.91495	0.999649
Mtx1	122.233	-0.196781	0.332642	-0.591569	0.55414	0.999649
Thbs3	56.4738	0.428914	0.462883	0.926613	0.354127	0.999649
Trim46	77.4169	0.493336	0.407146	1.21169	0.22563	0.999649
Krtcap2	360.941	-0.122146	0.256993	-0.47529	0.634581	0.999649
Dpm3	98.6399	-0.626643	0.370992	-1.6891	0.0911994	0.999649
Slc50a1	35.7751	0.247187	0.58021	0.426031	0.670086	0.999649
Efna4	61.9579	0.227339	0.444524	0.511422	0.609056	0.999649
Flad1	40.8901	0.577192	0.535959	1.07693	0.28151	0.999649
Cks1b	344.837	-0.648046	0.364866	-1.77612	0.0757129	0.999649
Shc1	14.9094	0.685201	0.889344	0.770457	0.441029	0.999649
Pygo2	28.9739	-0.0564234	0.653599	-0.0863271	0.931206	0.999649
Pmvk	195.19	-0.123166	0.304377	-0.404648	0.685736	0.999649
Adar	92.3425	0.240658	0.388273	0.619816	0.535379	0.999649
Chrnb2	44.5756	0.127515	0.522531	0.244033	0.807205	0.999649
4632404H12Rik	23.4506	-0.413732	0.708243	-0.584166	0.559108	0.999649
Ube2q1	251.708	0.0522289	0.249021	0.209737	0.833873	0.999649
Atp8b2	31.9279	-0.459848	0.609513	-0.75445	0.450579	0.999649
Hax1	128.301	0.0909219	0.327682	0.27747	0.781419	0.999649
Gm19710	67.5593	-0.118422	0.481143	-0.246126	0.805584	0.999649
Ubap2l	572.953	-0.0824566	0.195733	-0.421271	0.673558	0.999649
4933434E20Rik	258.069	0.606941	0.359648	1.6876	0.0914885	0.999649
1700094D03Rik	16.9048	-0.0341856	0.809841	-0.0422127	0.966329	0.999649
Tpm3	530.505	0.0479472	0.20375	0.235324	0.813957	0.999649
Nup210l	57.0912	-0.137817	0.512647	-0.268833	0.788058	0.999649
Rps27	2683.53	-0.379405	0.182673	-2.07696	0.0378054	0.999649
Rab13	55.337	0.322844	0.469217	0.688049	0.491422	0.999649
Jtb	137.866	-0.263314	0.33089	-0.795775	0.426163	0.999649
Slc39a1	21.9086	0.853087	0.727314	1.17293	0.240825	0.999649
Gatad2b	411.71	0.188726	0.257619	0.732578	0.463816	0.999649
Ints3	109.921	0.244024	0.359439	0.678903	0.4972	0.999649
Ilf2	868.756	0.117429	0.17594	0.667438	0.504492	0.999649
Snapin	78.4517	0.202061	0.428816	0.471207	0.637493	0.999649
Chtop	322.745	-0.177018	0.230878	-0.766717	0.44325	0.999649
S100a13	16.4522	0.294192	0.893035	0.329429	0.741831	0.999649
S100a16	69.8362	0.761231	0.547731	1.38979	0.164593	0.999649
S100a11	77.4781	0.335153	0.426559	0.785712	0.432036	0.999649
S100a10	378.018	0.321454	0.236668	1.35825	0.174386	0.999649
Them4	49.8415	-0.0299646	0.488372	-0.0613561	0.951076	0.999649
Tdrkh	128.202	-0.265431	0.332803	-0.797563	0.425124	0.999649
Mrpl9	195.634	-0.0995243	0.291829	-0.341037	0.733076	0.999649
Riiad1	72.7916	0.167262	0.421085	0.397216	0.691209	0.999649
Celf3	598.934	0.237186	0.211034	1.12392	0.261045	0.999649
Snx27	231.077	-0.0169039	0.284807	-0.059352	0.952672	0.999649
Pogz	241.059	-0.00439094	0.297024	-0.0147831	0.988205	0.999649
Psmb4	1047.6	0.138271	0.17301	0.799207	0.42417	0.999649
Rfx5	22.4295	0.33636	0.729932	0.46081	0.644935	0.999649
Pi4kb	82.7718	0.319697	0.414468	0.771342	0.440504	0.999649
Zfp687	35.678	0.210896	0.569221	0.3705	0.71101	0.999649
Psmd4	741.369	0.111109	0.183965	0.603966	0.545866	0.999649
Pip5k1a	187.346	0.34476	0.294996	1.16869	0.242528	0.999649
Vps72	513.016	0.128437	0.205983	0.623534	0.532934	0.999649
Scnm1	157.067	0.112707	0.313177	0.359882	0.718935	0.999649
Lysmd1	24.1819	0.435581	0.683364	0.637407	0.52386	0.999649
Sema6c	98.2138	0.560651	0.368614	1.52097	0.128267	0.999649
Gabpb2	70.98	-0.242115	0.449891	-0.538163	0.590464	0.999649
Gm16740	16.4462	-0.308346	0.850162	-0.36269	0.716836	0.999649
Mllt11	1073.93	0.421976	0.223292	1.88979	0.0587855	0.999649
Cdc42se1	109.846	-0.166195	0.37436	-0.443943	0.657084	0.999649
Prune1	51.2421	-0.015182	0.536988	-0.0282724	0.977445	0.999649
Mindy1	62.7112	0.161468	0.483391	0.334031	0.738356	0.999649
Cers2	48.2807	0.334557	0.493992	0.677252	0.498246	0.999649
Setdb1	198.279	-0.334978	0.299773	-1.11744	0.263806	0.999649
Arnt	150.43	-0.0252714	0.300781	-0.0840194	0.933041	0.999649
Golph3l	107.512	0.192759	0.358588	0.53755	0.590887	0.999649
Ensa	219.337	0.146987	0.2777	0.5293	0.596597	0.999649
Mcl1	392.54	0.00246987	0.235663	0.0104805	0.991638	0.999649
Ecm1	16.1559	2.58226	1.23693	2.08764	0.03683	0.999649
Tars2	42.0725	-0.289763	0.535498	-0.54111	0.588432	0.999649
Rprd2	207.841	-0.0136847	0.269734	-0.0507341	0.959537	0.999649
Prpf3	73.394	-0.356186	0.430978	-0.826461	0.408543	0.999649
Mrps21	400.261	-0.175854	0.212627	-0.827053	0.408207	0.999649
Aph1a	99.1071	0.0693988	0.372815	0.186148	0.852328	0.999649
Anp32e	959.813	-0.180005	0.213131	-0.844573	0.398349	0.999649
Plekho1	286.773	0.316505	0.268284	1.17974	0.238105	0.999649
Vps45	85.5278	0.0228974	0.432881	0.0528955	0.957815	0.999649
Otud7b	100.288	0.208676	0.377751	0.552417	0.580663	0.999649
Sf3b4	157.606	-0.0366784	0.310197	-0.118242	0.905876	0.999649
Sv2a	22.5847	-0.0748503	0.708826	-0.105598	0.915902	0.999649
Bola1	196.756	-0.0189961	0.276182	-0.0687811	0.945164	0.999649
Hist2h2ac	29.3468	-2.6522	2.98859	-0.887443	0.37484	0.999649
Hist2h2bb	16.9783	-1.34891	1.31448	-1.02619	0.304801	0.999649
Txnip	64.9319	-0.0120775	0.520524	-0.0232026	0.981489	0.999649
Polr3gl	96.4085	-0.0483142	0.361228	-0.13375	0.8936	0.999649
Lix1l	169.602	-0.00500785	0.301979	-0.0165834	0.986769	0.999649
Rbm8a	731.034	0.0191036	0.194618	0.0981598	0.921805	0.999649
Pex11b	48.5516	0.108456	0.490522	0.221103	0.825012	0.999649
Pias3	24.3596	-0.346974	0.705886	-0.491545	0.623041	0.999649
Polr3c	87.3874	0.451832	0.43186	1.04624	0.295448	0.999649
Rnf115	233.053	0.334935	0.261093	1.28282	0.199556	0.999649
Gpr89	75.3032	-0.173539	0.440071	-0.394342	0.693328	0.999649
Acp6	19.6943	-0.194493	0.75116	-0.258923	0.795695	0.999649
Bcl9	535.313	0.0742258	0.198133	0.374627	0.707938	0.999649
Prkab2	27.4216	-0.298181	0.666656	-0.447279	0.654674	0.999649
Pde4dip	156.686	-0.0931889	0.324753	-0.286954	0.774148	0.999649
Sec22b	131.689	0.168434	0.317828	0.529954	0.596144	0.999649
Notch2	23.5157	-1.10896	0.80399	-1.37932	0.167797	0.999649
Phgdh	104.608	-1.08866	0.546739	-1.99119	0.0464595	0.999649
Zfp697	150.894	0.0546152	0.325495	0.167791	0.866747	0.999649
Wars2	54.3804	-0.392683	0.47437	-0.827798	0.407785	0.999649
Wdr3	72.2116	-0.481496	0.419855	-1.14682	0.251458	0.999649
Gdap2	53.0177	0.169275	0.484641	0.349279	0.72688	0.999649
Man1a2	185.413	-0.198368	0.285957	-0.693697	0.487872	0.999649
Gm43462	17.3977	0.220593	0.878101	0.251216	0.801647	0.999649
Trim45	23.2885	-0.0436476	0.692219	-0.0630546	0.949723	0.999649
Ttf2	21.657	-0.343616	0.86001	-0.399549	0.689489	0.999649
Ptgfrn	32.8895	0.446121	0.618316	0.721511	0.470595	0.999649
Igsf3	51.2822	0.27362	0.481661	0.568076	0.569983	0.999649
Atp1a1	40.1856	-0.611357	0.620318	-0.985553	0.324352	0.999649
Tspan2	21.3904	-0.375738	0.774044	-0.485422	0.627377	0.999649
Sike1	135.802	-0.0780963	0.327862	-0.238198	0.811727	0.999649
Csde1	960.399	0.166512	0.214727	0.775461	0.438067	0.999649
Nras	347.408	0.273975	0.250286	1.09465	0.273672	0.999649
Bcas2	702.137	-0.112496	0.208711	-0.539001	0.589886	0.999649
Trim33	482.564	0.146113	0.242848	0.601666	0.547397	0.999649
Syt6	21.4714	0.00936733	0.745811	0.0125599	0.989979	0.999649
Hipk1	113.49	-0.203193	0.338068	-0.601043	0.547811	0.999649
Ap4b1	37.8891	0.748223	0.581246	1.28727	0.197999	0.999649
Rsbn1	304.59	-0.0248913	0.237939	-0.104612	0.916684	0.999649
Phtf1	142.538	-0.182564	0.322567	-0.565972	0.571413	0.999649
Magi3	123.043	-0.200029	0.358575	-0.557844	0.576951	0.999649
Lrig2	151.085	0.192586	0.327251	0.588496	0.556199	0.999649
Gm43696	44.1481	0.611935	0.657581	0.930585	0.352068	0.999649
4930509H03Rik	42.6443	0.806279	0.663271	1.21561	0.224133	0.999649
Rhoc	37.5792	0.48149	0.712574	0.675705	0.499228	0.999649
Capza1	350.519	0.0359077	0.225498	0.159237	0.873482	0.999649
St7l	135.696	0.162902	0.408379	0.398898	0.689969	0.999649
Cttnbp2nl	197.118	-0.27078	0.277328	-0.976388	0.328872	0.999649
Kcnd3	219.901	0.378799	0.285886	1.325	0.185172	0.999649
Ddx20	46.4314	0.150175	0.512943	0.292772	0.769697	0.999649
Rap1a	223.466	-0.222758	0.277283	-0.803359	0.421767	0.999649
Atp5f1	1829.71	-0.0907981	0.175199	-0.518257	0.604279	0.999649
Wdr77	48.3352	-0.195142	0.495345	-0.393952	0.693617	0.999649
Cept1	83.7128	0.283556	0.397358	0.713604	0.475472	0.999649
Dram2	65.038	0.171085	0.486379	0.351753	0.725023	0.999649
Lrif1	95.505	0.132061	0.399877	0.330254	0.741208	0.999649
AI504432	16.0638	-1.54008	0.971754	-1.58484	0.113003	0.999649
Lamtor5	445.229	-0.0303559	0.219567	-0.138253	0.89004	0.999649
Slc16a4	15.8423	-0.263267	0.861209	-0.305695	0.759837	0.999649
Rbm15	56.8129	0.0867388	0.484279	0.179109	0.857852	0.999649
Strip1	181.949	0.0920272	0.295324	0.311615	0.755333	0.999649
Ahcyl1	284.119	0.0258584	0.259511	0.0996429	0.920628	0.999649
4933431E20Rik	16.1725	0.399652	0.865086	0.461979	0.644096	0.999649
Gstm5	360.794	0.120542	0.24788	0.486293	0.626759	0.999649
Gstm7	234.549	0.301377	0.257613	1.16988	0.242049	0.999649
Gstm6	18.4779	0.767554	0.793516	0.967282	0.333403	0.999649
Gstm1	30.2931	0.452745	0.63275	0.71552	0.474288	0.999649
Ampd2	20.4834	-0.0240885	0.743519	-0.0323979	0.974155	0.999649
Gnai3	388.761	0.0476805	0.222954	0.213859	0.830657	0.999649
Atxn7l2	46.9278	0.435672	0.540295	0.80636	0.420035	0.999649
Psma5	820.943	-0.182488	0.192411	-0.948431	0.34291	0.999649
Sort1	258.932	0.060463	0.265571	0.227671	0.819902	0.999649
Psrc1	55.9654	-0.996974	0.541651	-1.84062	0.0656771	0.999649
Celsr2	163.917	-0.449007	0.305463	-1.46992	0.141582	0.999649
Sars	454.116	0.252455	0.229915	1.09804	0.272189	0.999649
5330417C22Rik	27.1088	0.160514	0.65634	0.24456	0.806797	0.999649
Tmem167b	81.0675	0.383188	0.390943	0.980164	0.327005	0.999649
Taf13	206.01	0.263105	0.269262	0.977133	0.328503	0.999649
Wdr47	211.639	0.192661	0.267214	0.721001	0.470909	0.999649
Clcc1	59.2499	0.0668291	0.511547	0.130641	0.896059	0.999649
Gpsm2	56.565	-0.404581	0.521786	-0.775378	0.438116	0.999649
Stxbp3	29.7157	-0.305643	0.673438	-0.453855	0.649933	0.999649
Prpf38b	237.875	-0.0406159	0.255807	-0.158776	0.873846	0.999649
Fam102b	67.4198	-0.489511	0.494529	-0.989853	0.322246	0.999649
Slc25a24	26.8946	-0.242186	0.649866	-0.372671	0.709393	0.999649
Vav3	63.9902	0.0706536	0.434618	0.162565	0.870861	0.999649
Ntng1	17.7201	0.51609	0.856172	0.602787	0.54665	0.999649
Prmt6	30.3932	0.502405	0.675745	0.743484	0.457189	0.999649
Amy1	29.5424	-0.461623	0.63204	-0.73037	0.465164	0.999649
Rnpc3	86.7073	0.0915339	0.406363	0.225252	0.821784	0.999649
Col11a1	123.609	-0.148899	0.325814	-0.457006	0.647667	0.999649
Olfm3	24.3761	-0.535622	0.755336	-0.709117	0.478252	0.999649
A930005H10Rik	25.3447	-0.319541	0.668322	-0.478124	0.632562	0.999649
Dph5	37.8359	-0.065714	0.567995	-0.115695	0.907895	0.999649
Slc30a7	68.2057	0.097207	0.450359	0.215843	0.82911	0.999649
Extl2	23.0939	-0.430751	0.706899	-0.609353	0.54229	0.999649
Cdc14a	145.855	-0.0398198	0.327378	-0.121633	0.90319	0.999649
Rtca	125.282	0.182813	0.328944	0.555756	0.578378	0.999649
Dbt	53.875	0.111815	0.491328	0.227577	0.819975	0.999649
Trmt13	100.351	0.236089	0.406321	0.581039	0.561214	0.999649
Sass6	86.8273	-0.3516	0.418719	-0.839704	0.401074	0.999649
Mfsd14a	67.5731	0.252931	0.431487	0.586185	0.557751	0.999649
Slc35a3	19.2507	-0.368553	0.825081	-0.446688	0.6551	0.999649
Agl	90.8307	0.0753029	0.389212	0.193476	0.846587	0.999649
Gm26871	711.201	0.249952	0.619605	0.403405	0.68665	0.999649
Dpyd	276.902	0.00072774	0.294995	0.00246696	0.998032	0.999649
Ptbp2	1066.66	0.00575925	0.171277	0.0336255	0.973176	0.999649
Rwdd3	22.1265	-1.40464	0.727319	-1.93125	0.0534519	0.999649
Alg14	49.8659	-0.292709	0.501631	-0.583514	0.559547	0.999649
Cnn3	735.442	0.207559	0.236913	0.876099	0.380976	0.999649
Abcd3	108.219	0.0578679	0.347222	0.166659	0.867638	0.999649
Gclm	107.116	-0.128473	0.427184	-0.300743	0.763611	0.999649
Dnttip2	210.698	-0.0311166	0.265103	-0.117376	0.906562	0.999649
Bcar3	14.6137	-1.38111	1.08441	-1.27361	0.202803	0.999649
Fnbp1l	1253.39	-0.146934	0.164682	-0.89223	0.37227	0.999649
Gm43569	35.1972	0.222634	0.653184	0.340844	0.733221	0.999649
Pde5a	79.7429	-0.531257	0.404452	-1.31353	0.189006	0.999649
1810037I17Rik	340.399	-0.350161	0.273552	-1.28005	0.200527	0.999649
Usp53	25.602	-0.477351	0.744741	-0.640963	0.521547	0.999649
Mettl14	61.7644	-0.323328	0.457204	-0.707185	0.479452	0.999649
Snhg8	106.195	-0.396314	0.354486	-1.118	0.263569	0.999649
Ndst3	30.1739	-0.843272	0.633935	-1.33022	0.183447	0.999649
Tram1l1	53.0071	-0.162839	0.478916	-0.340016	0.733845	0.999649
Camk2d	37.2789	-0.0365402	0.554624	-0.0658829	0.947471	0.999649
Ank2	764.284	-0.28661	0.180665	-1.58641	0.112645	0.999649
Larp7	120.466	-0.00697844	0.331808	-0.0210315	0.98322	0.999649
Zgrf1	24.7062	-0.955207	0.781731	-1.22191	0.221741	0.999649
Tifa	15.501	0.594142	0.903598	0.657529	0.510841	0.999649
Ap1ar	174.48	-0.409973	0.285394	-1.43652	0.150855	0.999649
Elovl6	220.412	-0.217228	0.29496	-0.736467	0.461447	0.999649
Gar1	74.0812	-0.535104	0.453212	-1.18069	0.237725	0.999649
Pla2g12a	31.9144	-0.660496	0.613701	-1.07625	0.281815	0.999649
Casp6	95.7821	-0.0108296	0.403546	-0.0268362	0.97859	0.999649
Mcub	54.1165	-0.289655	0.504888	-0.573701	0.56617	0.999649
Sec24b	155.876	-0.0394338	0.299213	-0.131792	0.895149	0.999649
Ostc	340.489	-0.395	0.246127	-1.60486	0.108524	0.999649
Rpl34	3885.62	-0.178275	0.157363	-1.13289	0.257259	0.999649
Lef1	15.2609	1.34648	1.00965	1.33361	0.182333	0.999649
Hadh	34.3898	-0.66403	0.583322	-1.13836	0.25497	0.999649
Papss1	275.31	0.312583	0.246655	1.26729	0.205053	0.999649
Aimp1	469.961	0.00800594	0.203984	0.0392478	0.968693	0.999649
Tbck	157.457	0.203936	0.302042	0.675193	0.499553	0.999649
Gstcd	63.8771	-0.606426	0.487548	-1.24383	0.213562	0.999649
Ints12	60.0004	-0.338963	0.481837	-0.70348	0.481757	0.999649
Ppa2	115.114	-0.439958	0.391291	-1.12438	0.260853	0.999649
Tet2	286.746	-0.0861579	0.274112	-0.314316	0.753281	0.999649
Gm26691	23.4508	-0.943641	0.728861	-1.29468	0.195431	0.999649
Cxxc4	236.9	0.0344902	0.262329	0.131477	0.895398	0.999649
Cisd2	208.578	-0.139001	0.268191	-0.518291	0.604255	0.999649
Ube2d3	683.657	0.342578	0.211414	1.62041	0.105143	0.999649
Nfkb1	83.0077	0.290866	0.386953	0.751682	0.452242	0.999649
Ppp3ca	787.874	-0.0196738	0.177951	-0.110558	0.911967	0.999649
Ddit4l	19.1678	0.0169069	0.78947	0.0214155	0.982914	0.999649
H2afz	4601.16	-0.665175	0.562578	-1.18237	0.237059	0.999649
Dnajb14	99.2179	-0.561622	0.493098	-1.13897	0.254718	0.999649
[truncated: 12,058 more rows]

## Sheet: Early-Interneurons
	baseMean	log2FoldChange	lfcSE	stat	pvalue	padj
mt-Atp8	582.201	-2.42455	0.347024	-6.9867	2.81433e-12	4.31746e-08
Lars2	782.482	-2.08433	0.310601	-6.71063	1.93786e-11	1.48643e-07
Cmss1	4562.02	-1.84754	0.281109	-6.57232	4.95369e-11	2.53315e-07
Il31ra	99.3779	-3.21582	0.514997	-6.24436	4.25541e-10	1.63206e-06
Gm10076	1066.63	-1.24219	0.203928	-6.09132	1.11984e-09	3.43591e-06
Hmgn2	2007.58	-1.05207	0.18718	-5.62061	1.90287e-08	4.86531e-05
Hist1h3d	71.1722	2.6124	0.474793	5.5022	3.75088e-08	8.22032e-05
Gm15564	89.1092	-2.35744	0.487034	-4.84039	1.29582e-06	0.00248489
Rpl35	4428.91	-0.832958	0.181477	-4.58989	4.43479e-06	0.00680341
Grin2b	216.152	-1.28756	0.280433	-4.59131	4.40467e-06	0.00680341
Trim17	157.671	1.54517	0.340303	4.54057	5.61036e-06	0.00782441
Meis2	582.453	-1.04251	0.238008	-4.38015	1.18599e-05	0.0151619
Camk1d	1023.3	-0.865626	0.198482	-4.36123	1.29333e-05	0.0152622
Erh	1170.11	-1.0661	0.245631	-4.34026	1.42314e-05	0.0155945
Cdk8	1881.93	-0.96449	0.245389	-3.93045	8.47856e-05	0.0867131
mt-Nd4l	1571.52	-2.25449	0.578066	-3.90005	9.61726e-05	0.0922115
Dpp10	1062.68	-0.760029	0.198368	-3.83141	0.000127411	0.10859
Gm42418	37293.3	-2.55629	0.665094	-3.8435	0.000121293	0.10859
Grik1	214.581	-1.09645	0.288589	-3.79935	0.000145079	0.115638
AY036118	4191.71	-2.72623	0.719356	-3.78982	0.000150757	0.115638
Cdkl4	25.2543	-4.14337	1.10676	-3.74369	0.000181337	0.132471
Ntrk3	299.258	-0.991685	0.26785	-3.70239	0.000213576	0.14893
Dmd	269.507	-1.25319	0.344322	-3.63959	0.000273073	0.18214
Hexb	152.959	-1.58793	0.438613	-3.62035	0.000294206	0.188059
Fabp7	51.532	-2.57607	0.719528	-3.58021	0.000343314	0.210671
Gm48099	22.3936	-3.17085	0.898032	-3.53088	0.000414173	0.241877
mt-Nd6	138.911	-1.26438	0.35883	-3.52362	0.0004257	0.241877
Iqsec1	553.927	-0.878265	0.255288	-3.44029	0.000581085	0.318372
Hist1h4h	46.7228	-2.05629	0.601583	-3.41814	0.000630517	0.333544
Nek10	30.4699	-3.19615	0.947996	-3.37148	0.000747667	0.382332
Gm26917	494.93	-1.1765	0.351882	-3.34346	0.0008274	0.409456
Pcdha2	6.88441	-6.33392	1.90305	-3.3283	0.000873789	0.4189
Vcl	217.09	0.937403	0.283588	3.30551	0.00094803	0.440719
Epha6	197.723	-1.12233	0.341125	-3.29009	0.00100156	0.451912
Rps29	8277.02	-0.560706	0.171674	-3.2661	0.00109038	0.47793
Cmya5	13.2059	-4.86704	1.49598	-3.25342	0.00114024	0.485902
Bcar3	29.3646	-2.97998	0.930792	-3.20155	0.00136691	0.566752
Hist1h3e	93.8498	-1.4908	0.468358	-3.18304	0.00145739	0.588362
Pcdh10	226.983	-1.34936	0.426972	-3.16029	0.00157611	0.604477
Galntl6	237.432	-1.15144	0.364047	-3.16289	0.00156211	0.604477
Syt2	18.2988	-3.64983	1.16036	-3.14544	0.00165836	0.620508
Gabra2	151.78	-1.10294	0.354982	-3.10702	0.00188984	0.674234
Hist1h2ac	67.0613	1.4732	0.474039	3.10776	0.00188509	0.674234
Stat3	323.957	0.826119	0.269166	3.06918	0.00214646	0.748384
Fam135b	179.649	-0.917322	0.301093	-3.04664	0.00231417	0.788926
Uba52	689.145	-0.796877	0.267848	-2.97511	0.00292881	0.849381
Mgat4c	65.9104	-1.87673	0.622356	-3.01552	0.00256539	0.849381
Avil	24.6314	-2.492	0.833082	-2.99131	0.00277785	0.849381
Gphn	2201.99	-0.559249	0.188013	-2.97452	0.00293444	0.849381
6430562O15Rik	39.408	-2.56737	0.853158	-3.00925	0.00261889	0.849381
Dgkg	23.223	-2.36921	0.794014	-2.98384	0.00284652	0.849381
Rps28	5930.93	-0.507061	0.169766	-2.98682	0.00281895	0.849381
1810009A15Rik	21.7268	-2.44444	0.815362	-2.99798	0.00271777	0.849381
Grm3	20.596	-2.30149	0.785347	-2.93054	0.00338371	0.910694
Clhc1	22.8733	-2.64271	0.90072	-2.934	0.00334622	0.910694
Gm19951	23.7913	-2.62554	0.89248	-2.94185	0.00326261	0.910694
Edil3	2358.73	0.774872	0.263558	2.94005	0.00328164	0.910694
Gm42951	10.3791	-3.77046	1.28992	-2.92302	0.00346653	0.916896
Nfib	974.568	-0.687968	0.237197	-2.90041	0.00372673	0.93861
Cdkl2	23.4904	-2.80079	0.964701	-2.90328	0.0036928	0.93861
Dusp16	71.2128	1.26806	0.437268	2.89995	0.00373217	0.93861
Ntrk2	264.21	-0.965735	0.334443	-2.88759	0.00388201	0.9476
mt-Nd5	1884	-0.633877	0.219576	-2.88683	0.00389146	0.9476
Atp5k	1050.69	-0.561575	0.195775	-2.86847	0.00412463	0.988686
Gm28055	34.1902	-2.31086	0.80842	-2.85849	0.00425657	0.993581
Mef2c	615.763	-0.689103	0.241185	-2.85715	0.00427458	0.993581
Xkr4	2524.29	-0.113633	0.188192	-0.603813	0.545968	0.999821
Gm1992	65.5162	-0.297307	0.43811	-0.678614	0.497383	0.999821
Gm19938	127.355	0.375568	0.371628	1.0106	0.312208	0.999821
Mrpl15	488	-0.20692	0.24	-0.862164	0.388597	0.999821
Lypla1	207.255	0.39531	0.313474	1.26106	0.207287	0.999821
Tcea1	727.109	-0.26894	0.204763	-1.31342	0.189041	0.999821
Rgs20	38.93	-0.0698073	0.583455	-0.119645	0.904765	0.999821
Atp6v1h	776.205	-0.0123902	0.201891	-0.0613708	0.951064	0.999821
Rb1cc1	1111.12	-0.0287162	0.200642	-0.143122	0.886194	0.999821
4732440D04Rik	44.2992	-0.503884	0.562803	-0.895312	0.37062	0.999821
St18	1756.48	0.236638	0.29006	0.815823	0.414602	0.999821
Pcmtd1	910.551	0.108917	0.198646	0.548299	0.583487	0.999821
Gm26901	15.111	-0.0404565	0.876273	-0.0461689	0.963176	0.999821
Sntg1	1856.58	-0.0397267	0.235528	-0.168671	0.866055	0.999821
Rrs1	109.931	-0.382923	0.363125	-1.05452	0.291644	0.999821
Vxn	6.25469	0.162232	1.31109	0.123738	0.901523	0.999821
Mybl1	8.63002	-0.430962	1.12174	-0.384192	0.700836	0.999821
Vcpip1	259.17	-0.18035	0.268239	-0.672347	0.501363	0.999821
1700034P13Rik	6.90674	-0.882059	1.25566	-0.702467	0.482388	0.999821
Sgk3	29.4443	0.672908	0.65589	1.02595	0.304917	0.999821
Mcmdc2	11.8209	-0.758645	0.984039	-0.77095	0.440737	0.999821
Snhg6	291.515	0.0212795	0.297757	0.071466	0.943027	0.999821
Ppp1r42	4.80801	-0.226994	1.48292	-0.153073	0.878341	0.999821
Cops5	763.658	0.158628	0.212127	0.7478	0.454581	0.999821
Cspp1	1013.13	0.211122	0.201977	1.04528	0.295895	0.999821
Arfgef1	622.401	-0.0826539	0.209893	-0.393791	0.693735	0.999821
Cpa6	2.41271	0.33206	2.02444	0.164026	0.869711	0.999821
A830018L16Rik	7.9003	0.232646	1.32197	0.175985	0.860306	0.999821
Sulf1	14.5903	-0.023011	0.968023	-0.0237711	0.981035	0.999821
Slco5a1	682.234	-0.0199978	0.211143	-0.0947122	0.924543	0.999821
Ncoa2	1904.63	0.00127339	0.190064	0.00669984	0.994654	0.999821
Tram1	123.058	0.0446485	0.351636	0.126974	0.898961	0.999821
Lactb2	14.9353	0.793556	0.887029	0.894623	0.370989	0.999821
Eya1	91.283	0.109476	0.425401	0.257348	0.79691	0.999821
Kcnb2	652.51	0.115288	0.219228	0.525881	0.598971	0.999821
Terf1	231.859	0.0340621	0.276027	0.123401	0.901789	0.999821
4930444P10Rik	32.0937	-1.07463	0.60726	-1.76963	0.0767885	0.999821
Rpl7	10346.5	0.112659	0.168037	0.670444	0.502575	0.999821
Rdh10	46.6129	0.41851	0.549156	0.762096	0.446002	0.999821
Stau2	952.812	-0.194065	0.195746	-0.991414	0.321484	0.999821
Gm7568	4.04648	0.326192	1.71186	0.190549	0.848879	0.999821
Ube2w	766.187	-0.0546419	0.204818	-0.266783	0.789637	0.999821
Eloc	1138.85	-0.0272085	0.205376	-0.132481	0.894604	0.999821
D030040B21Rik	5.30336	0.445575	1.62358	0.274441	0.783746	0.999821
Tmem70	290.872	-0.233328	0.289275	-0.806596	0.419899	0.999821
Ly96	10.6102	0.576677	1.01393	0.568752	0.569525	0.999821
Gm28376	5.39045	0.41615	1.43429	0.290144	0.771706	0.999821
Jph1	7.13531	0.411385	1.27688	0.32218	0.747316	0.999821
Gdap1	495.017	0.013298	0.219956	0.0604573	0.951791	0.999821
Gm16070	10.4454	-0.276714	1.08577	-0.254856	0.798835	0.999821
Crispld1	9.293	0.215973	1.11495	0.193706	0.846406	0.999821
Gm28756	24.4253	-0.823226	0.685499	-1.20092	0.229784	0.999821
Mcm3	8.60759	0.106973	1.1457	0.0933689	0.925611	0.999821
Paqr8	21.5846	0.0888608	0.795475	0.111708	0.911055	0.999821
Efhc1	7.55217	-0.160845	1.18658	-0.135553	0.892175	0.999821
Tram2	5.23381	0.65403	1.48606	0.44011	0.659857	0.999821
Tmem14a	66.713	0.0154267	0.432891	0.0356364	0.971572	0.999821
Gsta3	2.89994	0.626993	2.08443	0.300798	0.763569	0.999821
Kcnq5	26.9767	0.431342	0.799382	0.539594	0.589477	0.999821
Rims1	892.38	0.0330831	0.205453	0.161025	0.872074	0.999821
Gm29107	9.58954	0.180558	1.16429	0.15508	0.876759	0.999821
Ogfrl1	104.392	0.3933	0.402992	0.975949	0.32909	0.999821
B3gat2	42.6498	0.371416	0.525287	0.707073	0.479521	0.999821
Smap1	1139.1	0.0350245	0.203959	0.171723	0.863655	0.999821
Sdhaf4	614.594	-0.325811	0.253661	-1.28443	0.19899	0.999821
Fam135a	334.5	0.0231273	0.256834	0.0900474	0.92825	0.999821
Col9a1	15.1847	0.107015	0.867	0.123432	0.901765	0.999821
Col19a1	2.97364	-1.25076	1.882	-0.664591	0.506312	0.999821
Lmbrd1	324.577	0.0708055	0.252146	0.280811	0.778855	0.999821
Adgrb3	1350.6	-0.234014	0.225783	-1.03645	0.299991	0.999821
Phf3	1042.62	-0.0262798	0.191417	-0.13729	0.890801	0.999821
Ptp4a1	23.3888	-0.390585	0.721359	-0.541458	0.588192	0.999821
Ptp4a1.1	7.9399	-1.36186	1.20029	-1.1346	0.256542	0.999821
Khdrbs2	4381.32	-0.126151	0.170603	-0.739442	0.459638	0.999821
Gm5415	7.73275	0.953466	1.19589	0.797289	0.425283	0.999821
Prim2	253.958	0.131231	0.272207	0.482099	0.629736	0.999821
Rab23	101.065	-0.104391	0.378344	-0.275914	0.782614	0.999821
Bag2	25.9175	-0.533786	0.693942	-0.769209	0.44177	0.999821
Zfp451	768.56	-0.0843464	0.202907	-0.415691	0.677636	0.999821
Bend6	11.6038	-1.12211	1.02992	-1.0895	0.275931	0.999821
Dst	762.777	-0.0796452	0.21433	-0.371601	0.71019	0.999821
Gm26788	3.75489	0.0762105	1.67314	0.0455494	0.963669	0.999821
Gm37233	31.4108	-0.806378	0.609344	-1.32335	0.185717	0.999821
Ccdc115	300.422	-0.378773	0.291987	-1.29723	0.194553	0.999821
Imp4	179.306	-0.0530825	0.311377	-0.170476	0.864635	0.999821
Amer3	67.2744	-0.420474	0.486661	-0.863997	0.38759	0.999821
Arhgef4	65.9759	-0.0982901	0.438567	-0.224117	0.822667	0.999821
Gm38336	9.02043	-0.075931	1.13159	-0.0671011	0.946501	0.999821
Fam168b	1143.98	0.146699	0.191002	0.76805	0.442457	0.999821
Plekhb2	83.9366	-0.0367379	0.393431	-0.0933783	0.925603	0.999821
Hs6st1	69.3087	-0.26425	0.443987	-0.595174	0.551727	0.999821
Uggt1	325.606	-0.060355	0.243035	-0.248339	0.803872	0.999821
Arid5a	4.06563	-0.52769	1.59103	-0.331667	0.740141	0.999821
4930403P22Rik	9.87209	-0.0971167	1.04082	-0.0933075	0.925659	0.999821
Kansl3	221.828	0.351656	0.281731	1.2482	0.211958	0.999821
Fer1l5	2.65961	0.0283086	1.93105	0.0146597	0.988304	0.999821
Lman2l	293.306	0.229447	0.278456	0.823999	0.40994	0.999821
Cnnm4	27.007	-0.022941	0.64522	-0.0355553	0.971637	0.999821
Cnnm3	117.705	0.183772	0.356014	0.516194	0.605719	0.999821
Ankrd23	9.83638	-0.336334	1.0512	-0.319951	0.749006	0.999821
Ankrd39	54.8092	-0.312796	0.499524	-0.626189	0.531191	0.999821
Sema4c	205.365	-0.515056	0.339075	-1.519	0.128762	0.999821
D430040D24Rik	18.4714	-0.0420449	0.773799	-0.0543356	0.956668	0.999821
Cox5b	2210.46	-0.105871	0.181173	-0.584368	0.558973	0.999821
Actr1b	202.735	0.329813	0.303932	1.08516	0.277852	0.999821
4933424G06Rik	9.36156	0.621507	1.08646	0.572047	0.56729	0.999821
Tmem131	657.602	-0.173146	0.210237	-0.823576	0.410181	0.999821
Gm38115	28.0535	0.347446	0.641001	0.542037	0.587793	0.999821
Inpp4a	333.52	0.190388	0.24261	0.784749	0.432601	0.999821
Coa5	101.292	-0.00535593	0.368543	-0.0145327	0.988405	0.999821
Unc50	307.962	-0.470028	0.28955	-1.6233	0.104525	0.999821
Mgat4a	119.572	0.00701469	0.341195	0.0205592	0.983597	0.999821
Tsga10	250.99	-0.140528	0.269005	-0.522399	0.601393	0.999821
Lipt1	20.3813	-0.272009	0.762622	-0.356676	0.721334	0.999821
Mitd1	77.813	0.0274883	0.412985	0.06656	0.946932	0.999821
Mrpl30	841.885	-0.191807	0.200532	-0.956494	0.338823	0.999821
Txndc9	985.546	-0.202993	0.200018	-1.01487	0.310165	0.999821
Eif5b	1220.31	0.0546254	0.191426	0.28536	0.775369	0.999821
Rev1	354.987	-0.0801405	0.24983	-0.32078	0.748377	0.999821
Aff3	730.369	0.234977	0.259234	0.906427	0.36471	0.999821
Gm16150	3.4119	0.514905	1.82816	0.281653	0.77821	0.999821
Gm16152	14.2807	0.885606	0.903862	0.979801	0.327184	0.999821
Lonrf2	109.16	-0.145433	0.415332	-0.350162	0.726217	0.999821
Chst10	143.093	0.0298669	0.334229	0.0893605	0.928795	0.999821
Pdcl3	677.572	-0.246103	0.215818	-1.14033	0.25415	0.999821
Rpl31	3289.02	0.00354873	0.200827	0.0176706	0.985902	0.999821
Tbc1d8	24.7469	0.244664	0.741115	0.33013	0.741302	0.999821
Cnot11	153.813	-0.0193982	0.311905	-0.0621927	0.950409	0.999821
Gm15832	5.10791	1.02267	1.53762	0.665099	0.505987	0.999821
Rnf149	118.611	-0.139738	0.342904	-0.407513	0.683631	0.999821
Rfx8	4.31334	0.80381	1.55968	0.515369	0.606295	0.999821
1700066B17Rik	7.76088	-0.0137862	1.33364	-0.0103372	0.991752	0.999821
Map4k4	5036.46	0.154985	0.173001	0.895862	0.370326	0.999821
Il1r2	8.22237	-3.56225	1.49837	-2.37742	0.0174344	0.999821
Gm16894	22.9703	-0.168898	0.709476	-0.23806	0.811834	0.999821
Mfsd9	5.85357	0.825902	1.35069	0.611465	0.540891	0.999821
Gm28175	104.149	0.259508	0.39341	0.659637	0.509487	0.999821
Pantr1	2793.05	-0.121165	0.186693	-0.649007	0.516334	0.999821
Gm20646	156.337	-1.27351	0.925108	-1.37661	0.168634	0.999821
Pou3f3	1757.51	-0.399489	0.203511	-1.96298	0.0496485	0.999821
Pantr2	90.0614	-0.623369	0.401351	-1.55318	0.12038	0.999821
Mrps9	324.184	0.11822	0.274744	0.430293	0.666983	0.999821
Gpr45	555.659	-0.0998242	0.249077	-0.400776	0.688585	0.999821
Tgfbrap1	124.602	0.0300267	0.336318	0.0892805	0.928859	0.999821
8430432A02Rik	2.7723	-1.63836	1.964	-0.834196	0.404171	0.999821
AI597479	100.619	-0.268252	0.38264	-0.701055	0.483268	0.999821
Fhl2	24.5088	0.856088	0.688786	1.24289	0.213907	0.999821
Nck2	774.82	0.131154	0.208326	0.629562	0.528982	0.999821
Uxs1	229.502	-0.11421	0.269724	-0.423432	0.67198	0.999821
Tpp2	408.05	-0.141493	0.233467	-0.60605	0.544482	0.999821
Mettl21c	8.51739	-1.07274	1.13305	-0.946768	0.343757	0.999821
Gm8251	10.3467	-2.3506	1.21988	-1.92692	0.0539898	0.999821
Tex30	118.969	-0.264225	0.361534	-0.730846	0.464873	0.999821
Poglut2	71.0114	0.15658	0.423943	0.369342	0.711873	0.999821
Bivm	133.328	-0.104357	0.33249	-0.313865	0.753623	0.999821
Ercc5	389.24	-0.0874619	0.234883	-0.372364	0.709622	0.999821
Gulp1	50.9877	-0.0179234	0.569869	-0.0314518	0.974909	0.999821
Col5a2	68.2858	0.577226	0.488365	1.18195	0.237224	0.999821
Wdr75	188.161	-0.497071	0.303529	-1.63764	0.101497	0.999821
Dnah7b	29.057	-0.544876	0.689174	-0.790622	0.429165	0.999821
Dnah7c	8.40141	-0.398005	1.12209	-0.3547	0.722814	0.999821
Slc39a10	464.855	-0.577693	0.264644	-2.18291	0.0290426	0.999821
Gm28151	3.19314	-0.510201	2.00728	-0.254175	0.79936	0.999821
Tmeff2	265.654	-0.673564	0.360793	-1.8669	0.0619154	0.999821
Gm28320	5.35982	-0.595544	1.39834	-0.425895	0.670185	0.999821
Nabp1	33.4147	-1.96515	0.768085	-2.5585	0.0105125	0.999821
Myo1b	1367.26	-0.0304987	0.202693	-0.150467	0.880396	0.999821
Gm29453	11.8821	-0.113939	0.95215	-0.119665	0.904749	0.999821
Gm28323	9.60357	1.16623	1.07738	1.08247	0.279045	0.999821
Gm31812	2.55021	1.25951	2.1693	0.580609	0.561504	0.999821
Stat1	28.7454	-0.566677	0.631068	-0.897964	0.369205	0.999821
Gls	688.483	-0.039574	0.205655	-0.192429	0.847406	0.999821
Nab1	186.335	0.341577	0.320345	1.06628	0.286297	0.999821
Nemp2	81.2266	-0.161251	0.399854	-0.403274	0.686747	0.999821
Mfsd6	260.615	0.285742	0.261074	1.09449	0.273741	0.999821
Inpp1	97.2394	-0.591528	0.374489	-1.57956	0.114208	0.999821
Hibch	178.445	0.0497538	0.2942	0.169116	0.865706	0.999821
1700019D03Rik	3.71763	-2.17864	1.81762	-1.19862	0.230676	0.999821
1700019A02Rik	7.96061	-1.14149	1.17966	-0.967641	0.333224	0.999821
Pms1	90.82	-0.271554	0.397312	-0.683478	0.494305	0.999821
Ormdl1	283.07	-0.0429079	0.260841	-0.164498	0.869339	0.999821
Osgepl1	97.9383	-0.0977295	0.366948	-0.266331	0.789984	0.999821
Asnsd1	235.123	0.0163507	0.272069	0.0600977	0.952078	0.999821
Dnah7a	12.3973	0.541307	0.94802	0.570987	0.568008	0.999821
Stk17b	6.64745	-0.259062	1.31244	-0.19739	0.843522	0.999821
Hecw2	294.633	-0.0410393	0.251812	-0.162976	0.870537	0.999821
Ccdc150	11.3907	1.02639	0.986168	1.04079	0.297973	0.999821
Gtf3c3	174.7	-0.0509841	0.303588	-0.167938	0.866632	0.999821
Pgap1	859.475	-0.41607	0.199923	-2.08115	0.0374199	0.999821
Ankrd44	395.835	-0.0215919	0.245307	-0.0880198	0.929861	0.999821
4930444A19Rik	38.0566	-0.335064	0.556067	-0.60256	0.546801	0.999821
Sf3b1	2602.1	0.126727	0.193761	0.654039	0.513087	0.999821
Coq10b	236.585	0.00807395	0.274449	0.0294187	0.976531	0.999821
Hspd1	1300.43	-0.171087	0.203173	-0.842077	0.399745	0.999821
Hspe1	1304.06	-0.0651596	0.18728	-0.347927	0.727895	0.999821
Mob4	1239.66	-0.121388	0.212719	-0.570652	0.568236	0.999821
Rftn2	222.698	-0.0338127	0.308436	-0.109626	0.912706	0.999821
Gm10561	15.0928	0.489641	0.884794	0.553396	0.579993	0.999821
Mars2	33.3744	-0.630544	0.592903	-1.06349	0.287562	0.999821
Boll	3.30591	0.537171	1.78315	0.301249	0.763225	0.999821
Plcl1	1172.16	0.190349	0.28199	0.675021	0.499662	0.999821
Satb2	19.911	-0.972138	0.876924	-1.10858	0.267612	0.999821
9130024F11Rik	4.35066	0.314906	1.57882	0.199456	0.841906	0.999821
1700066M21Rik	29.7991	-0.150597	0.637595	-0.236196	0.813281	0.999821
Tyw5	60.3824	-0.223218	0.464063	-0.481009	0.63051	0.999821
Maip1	173.941	-0.277279	0.314241	-0.882376	0.377574	0.999821
Spats2l	646.52	0.00431481	0.256077	0.0168496	0.986557	0.999821
Kctd18	201.632	0.128023	0.284364	0.450209	0.65256	0.999821
Sgo2a	53.7253	-0.0356372	0.652715	-0.0545985	0.956458	0.999821
Bzw1	2217	-0.202808	0.20797	-0.975177	0.329473	0.999821
Clk1	615.486	0.0656154	0.22196	0.295618	0.767522	0.999821
Ppil3	180.156	0.181658	0.299271	0.607	0.543851	0.999821
Nif3l1	151.355	0.232048	0.332759	0.697346	0.485586	0.999821
Orc2	296.427	-0.11896	0.251287	-0.473404	0.635925	0.999821
Gm15834	14.1282	0.428674	0.915455	0.468263	0.639596	0.999821
Fam126b	212.377	0.164497	0.301433	0.545717	0.585261	0.999821
Ndufb3	1054.35	-0.33673	0.203646	-1.65351	0.0982266	0.999821
Cflar	31.0098	0.703906	0.76114	0.924806	0.355067	0.999821
Casp8	3.38289	-1.51638	1.88213	-0.805673	0.420431	0.999821
Trak2	138.816	-0.156535	0.327667	-0.477724	0.632846	0.999821
Stradb	169.763	-0.119715	0.313817	-0.38148	0.702847	0.999821
Tmem237	235.151	-0.12826	0.267722	-0.479078	0.631883	0.999821
G730003C15Rik	24.1949	-0.15868	0.68312	-0.232287	0.816315	0.999821
Mpp4	6.39138	-0.461203	1.28243	-0.359631	0.719123	0.999821
Als2	112.9	0.377066	0.369795	1.01966	0.307889	0.999821
Gm973	5.26195	-0.111565	1.64407	-0.0678588	0.945898	0.999821
Sumo1	2233.72	-0.0671396	0.196033	-0.34249	0.731982	0.999821
Nop58	358.42	-0.0760395	0.237656	-0.319956	0.749001	0.999821
Bmpr2	1592.57	0.227736	0.219532	1.03737	0.299563	0.999821
Fam117b	568.114	-0.213195	0.212917	-1.0013	0.31668	0.999821
Ica1l	26.132	-0.171896	0.680271	-0.252688	0.800509	0.999821
Wdr12	125.802	-0.147354	0.341455	-0.431548	0.66607	0.999821
Carf	88.2684	0.288749	0.403507	0.715599	0.474239	0.999821
Nbeal1	561.512	-0.0899498	0.216198	-0.416054	0.677371	0.999821
Cyp20a1	80.8653	-0.0992728	0.40036	-0.247959	0.804166	0.999821
Abi2	1068.81	0.172548	0.200231	0.861742	0.388829	0.999821
Raph1	1695.22	0.201935	0.229093	0.881452	0.378073	0.999821
Ctla4	6.60673	0.507631	1.29483	0.392044	0.695025	0.999821
Pard3b	319.562	0.030737	0.368006	0.0835231	0.933436	0.999821
Pard3bos1	14.9239	-1.12533	0.921	-1.22185	0.221764	0.999821
Nrp2	553.572	-0.330628	0.216151	-1.52962	0.126111	0.999821
Ino80d	375.977	-0.0433913	0.250612	-0.173141	0.86254	0.999821
Ino80dos	94.5918	0.301451	0.389852	0.773244	0.439378	0.999821
Gm20342	40.0178	0.0754731	0.593895	0.127082	0.898876	0.999821
Ndufs1	461.119	0.184693	0.23296	0.79281	0.427889	0.999821
Eef1b2	4488.5	-0.0052235	0.171574	-0.0304445	0.975713	0.999821
Gpr1	2.79797	-0.248348	1.97226	-0.125921	0.899795	0.999821
Zdbf2	563.867	0.109848	0.256889	0.427608	0.668936	0.999821
Adam23	140.858	0.12608	0.430414	0.292927	0.769578	0.999821
Fastkd2	70.5509	-0.624622	0.42973	-1.45352	0.146078	0.999821
Klf7	2249.86	0.115707	0.180409	0.641362	0.521288	0.999821
Gm13748	13.038	-0.861688	0.927576	-0.928968	0.352906	0.999821
Creb1	864.658	-0.0943835	0.21574	-0.437487	0.661758	0.999821
Mettl21a	64.9988	-0.0547383	0.437376	-0.125151	0.900404	0.999821
Gm28982	3.66537	-0.400704	1.92957	-0.207665	0.83549	0.999821
2810408I11Rik	4.24453	0.753996	1.59265	0.473422	0.635912	0.999821
Ccnyl1	110.121	-0.225734	0.353715	-0.638182	0.523355	0.999821
Fzd5	4.72513	0.472205	1.74707	0.270283	0.786942	0.999821
Plekhm3	179.869	0.0612285	0.390465	0.156809	0.875395	0.999821
Idh1	1453.77	-0.141116	0.197594	-0.714174	0.47512	0.999821
Pikfyve	307.44	-0.102077	0.255736	-0.399149	0.689784	0.999821
Pth2r	9.20664	-1.48624	1.23756	-1.20094	0.229773	0.999821
Map2	9368.36	-0.254644	0.173539	-1.46736	0.142278	0.999821
Gm10558	52.7566	0.20691	0.509825	0.405845	0.684857	0.999821
Unc80	41.3928	-0.482501	0.577171	-0.835975	0.403169	0.999821
Rpe	171.429	-0.301824	0.304396	-0.991549	0.321417	0.999821
Kansl1l	610.396	-0.250238	0.216122	-1.15785	0.246923	0.999821
Acadl	57.8407	0.0586022	0.492663	0.11895	0.905315	0.999821
Lancl1	488.249	0.0195276	0.220575	0.0885304	0.929455	0.999821
Cps1	10.7006	-0.42772	0.99925	-0.428041	0.668621	0.999821
Erbb4	61368.7	-0.0239345	0.197402	-0.121248	0.903495	0.999821
Gm16076	9.65246	-0.124949	1.04836	-0.119186	0.905128	0.999821
Ikzf2	170.029	0.0841779	0.309095	0.272337	0.785363	0.999821
Gm28112	3.68037	-0.166389	1.72429	-0.0964974	0.923126	0.999821
Spag16	7.84122	-0.0438399	1.18324	-0.0370507	0.970445	0.999821
Vwc2l	6.6847	-1.26336	1.30104	-0.971039	0.331529	0.999821
Bard1	7.25307	-0.609722	1.23503	-0.493691	0.621524	0.999821
Atic	72.4721	-0.287412	0.426699	-0.673572	0.500583	0.999821
Fn1	14.9567	0.805525	0.887738	0.90739	0.364201	0.999821
Mreg	2.97446	0.91697	1.90038	0.48252	0.629436	0.999821
Pecr	24.5876	0.112039	0.688495	0.162731	0.87073	0.999821
Tmem169	248.097	0.0853766	0.277787	0.307346	0.75858	0.999821
Xrcc5	298.747	0.16545	0.258213	0.640751	0.521684	0.999821
2025-03-04	8.62017	-0.00443228	1.11468	-0.00397628	0.996827	0.999821
Smarcal1	104.276	0.283783	0.366222	0.774892	0.438403	0.999821
Rpl37a	8153.1	-0.279695	0.171326	-1.63254	0.102567	0.999821
Igfbp2	525.572	-0.176899	0.220372	-0.802732	0.42213	0.999821
Igfbp5	8.99376	-1.56206	1.14676	-1.36215	0.17315	0.999821
6030407O03Rik	5.70696	-1.69816	1.4348	-1.18355	0.23659	0.999821
Tns1	3.12359	-0.173405	1.83071	-0.0947203	0.924537	0.999821
Arpc2	1777.93	0.126425	0.180139	0.701821	0.482791	0.999821
Aamp	529.536	0.0775681	0.220201	0.35226	0.724643	0.999821
Pnkd	404.48	0.00822411	0.234581	0.0350587	0.972033	0.999821
Tmbim1	17.8966	0.552664	0.895599	0.617088	0.537176	0.999821
Gm29358	7.99216	-0.261592	1.1657	-0.224408	0.82244	0.999821
Ctdsp1	21.1924	0.240453	0.73164	0.328649	0.742421	0.999821
Usp37	355.39	-0.0181348	0.239325	-0.0757747	0.939598	0.999821
Cnot9	134.819	0.0617245	0.333824	0.184901	0.853307	0.999821
Plcd4	5.85276	-0.263206	1.3537	-0.194434	0.845836	0.999821
Zfp142	93.5265	-0.105704	0.385247	-0.27438	0.783793	0.999821
Bcs1l	104.685	-0.311737	0.363653	-0.857237	0.391314	0.999821
Rnf25	179.524	0.162248	0.308667	0.525643	0.599136	0.999821
Stk36	101.982	0.229566	0.366324	0.626675	0.530872	0.999821
Ttll4	140.099	0.137302	0.358228	0.383282	0.70151	0.999821
Cyp27a1	2.55436	-0.464487	2.22374	-0.208877	0.834544	0.999821
Gm16582	3.53042	-1.06694	1.70904	-0.62429	0.532437	0.999821
Cdk5r2	33.2891	-0.068409	0.592124	-0.115531	0.908024	0.999821
Nhej1	55.8969	0.090233	0.516826	0.174591	0.861401	0.999821
Cnppd1	137.452	-0.0969299	0.326463	-0.29691	0.766536	0.999821
Retreg2	273.954	0.0556985	0.25628	0.217335	0.827947	0.999821
Zfand2b	139.543	-0.1593	0.338326	-0.470848	0.637749	0.999821
Abcb6	18.557	-0.309862	0.793748	-0.390378	0.696257	0.999821
Atg9a	78.435	0.208008	0.411304	0.505727	0.613048	0.999821
Ankzf1	86.7928	0.016586	0.386332	0.042932	0.965756	0.999821
Glb1l	32.6088	0.321241	0.596478	0.538562	0.590189	0.999821
Stk16	399.847	-0.0374396	0.276948	-0.135187	0.892464	0.999821
Dnajb2	81.9354	0.208643	0.413374	0.50473	0.613748	0.999821
Ptprn	82.9946	0.975631	0.429957	2.26914	0.0232599	0.999821
Resp18	96.238	0.542438	0.402683	1.34706	0.177961	0.999821
Dnpep	510.309	0.287151	0.237507	1.20902	0.226655	0.999821
Speg	18.4912	0.722766	0.784491	0.921318	0.356884	0.999821
Gmppa	88.2627	0.126462	0.390398	0.323931	0.74599	0.999821
Asic4	3.53452	0.390969	1.74544	0.223995	0.822761	0.999821
Chpf	51.8712	0.286432	0.496482	0.576924	0.563991	0.999821
Obsl1	20.4484	0.417926	0.772102	0.541284	0.588312	0.999821
Tmem198	137.797	-0.0387374	0.335019	-0.115627	0.907948	0.999821
Inha	16.3694	0.327052	0.822994	0.397394	0.691077	0.999821
Stk11ip	43.7278	0.36526	0.526315	0.693996	0.487685	0.999821
Slc4a3	141.678	0.251315	0.322061	0.780334	0.435194	0.999821
Epha4	4061.93	-0.0174082	0.224655	-0.0774889	0.938235	0.999821
Gm28386	7.53809	-2.25762	1.30748	-1.7267	0.0842221	0.999821
Sgpp2	4.21384	-1.7183	1.92687	-0.891755	0.372524	0.999821
Farsb	312.426	0.178413	0.24868	0.71744	0.473103	0.999821
BC035947	3.79971	0.083148	1.65659	0.0501923	0.959969	0.999821
Acsl3	254.909	-0.271011	0.313367	-0.864835	0.387129	0.999821
Utp14b	75.2117	-0.604252	0.413051	-1.4629	0.143495	0.999821
Scg2	28.2854	0.623317	0.636653	0.979053	0.327554	0.999821
Ap1s3	3.4897	0.401434	1.9542	0.205421	0.837243	0.999821
Wdfy1	196.509	-0.787735	0.345288	-2.28138	0.0225257	0.999821
Mrpl44	166.513	-0.338094	0.313212	-1.07944	0.28039	0.999821
Serpine2	42.0226	-0.573929	0.580242	-0.989119	0.322605	0.999821
Cul3	1161.33	0.0850249	0.191073	0.444986	0.65633	0.999821
Dock10	3.34979	-0.846552	1.75484	-0.48241	0.629515	0.999821
Nyap2	351.81	-0.0257259	0.256981	-0.100108	0.920258	0.999821
Irs1	27.8002	-0.836056	0.650721	-1.28481	0.198858	0.999821
Rhbdd1	54.3879	0.60673	0.563045	1.07759	0.281218	0.999821
Col4a4	6.61261	-1.12801	1.27211	-0.886722	0.375229	0.999821
Mff	971.464	-0.0515788	0.214439	-0.240529	0.80992	0.999821
Gm28941	5.5505	-0.964411	1.47789	-0.652561	0.51404	0.999821
Agfg1	501.795	-0.0601614	0.221029	-0.272188	0.785477	0.999821
Sphkap	15.0977	0.621743	0.878822	0.707473	0.479273	0.999821
4933436I20Rik	12.4853	-0.467829	0.93216	-0.501876	0.615755	0.999821
Pid1	1127.1	0.176428	0.193369	0.912387	0.361565	0.999821
Dner	1830.21	-0.0473898	0.195567	-0.24232	0.808532	0.999821
Trip12	1479.73	-0.0600017	0.192416	-0.311832	0.755168	0.999821
Fbxo36	76.2853	0.29795	0.412396	0.722484	0.469997	0.999821
Slc16a14	39.212	0.932842	0.563665	1.65496	0.0979329	0.999821
Sp140	2.65875	1.24661	1.98689	0.627416	0.530387	0.999821
Cab39	1221.1	0.15907	0.188987	0.841695	0.399959	0.999821
Itm2c	134.198	-0.0107334	0.325262	-0.0329992	0.973675	0.999821
4933407L21Rik	4.95796	0.389074	1.44465	0.26932	0.787683	0.999821
Psmd1	1076	0.19035	0.200348	0.950097	0.342063	0.999821
Htr2b	11.2301	0.507069	1.00544	0.504326	0.614032	0.999821
Armc9	174.037	0.154374	0.303169	0.5092	0.610612	0.999821
Ncl	2171.72	-0.0236325	0.177027	-0.133497	0.893801	0.999821
C130036L24Rik	20.6298	-0.35491	0.740622	-0.479206	0.631792	0.999821
Ptma	24097.5	-0.172428	0.177637	-0.970672	0.331712	0.999821
Pde6d	388.105	-0.0467301	0.232164	-0.201281	0.840479	0.999821
Cops7b	208.589	-0.122633	0.322779	-0.379928	0.703999	0.999821
Nppc	13.5921	-0.765683	1.04933	-0.729684	0.465583	0.999821
Dis3l2	988.945	0.22263	0.226055	0.98485	0.324698	0.999821
Gm29055	10.0238	-1.43742	1.07386	-1.33856	0.180714	0.999821
Gm28375	134.565	0.388412	0.343951	1.12927	0.258786	0.999821
Gm29374	4.20238	0.356118	1.6012	0.222407	0.823997	0.999821
Ecel1	88.3519	0.12495	0.404049	0.309245	0.757135	0.999821
Eif4e2	574.695	-0.10559	0.232426	-0.454295	0.649617	0.999821
Gigyf2	742.593	-0.0113966	0.224469	-0.0507715	0.959508	0.999821
Kcnj13	17.0905	-0.482146	0.864959	-0.55742	0.57724	0.999821
Ngef	7.77093	0.267047	1.18729	0.224921	0.82204	0.999821
Inpp5d	5.04821	0.467266	1.46647	0.318633	0.750004	0.999821
Atg16l1	226.259	0.139843	0.272213	0.513728	0.607442	0.999821
Sag	51.9394	0.737386	0.487658	1.5121	0.130509	0.999821
Dgkd	231.841	0.13665	0.28197	0.484625	0.627943	0.999821
Usp40	202.666	0.224492	0.337782	0.664608	0.506301	0.999821
Dnajb3	75.1848	-0.493263	0.425148	-1.16022	0.245961	0.999821
Mroh2a	2.32903	-0.887055	2.29782	-0.386042	0.699466	0.999821
Hjurp	209.867	0.0759427	0.28035	0.270885	0.786479	0.999821
Trpm8	2.67703	1.09402	2.13776	0.511758	0.60882	0.999821
Arl4c	505.188	-0.279131	0.252506	-1.10544	0.268968	0.999821
Sh3bp4	96.0269	0.00564472	0.382552	0.0147554	0.988227	0.999821
Agap1	1889.67	0.184372	0.200468	0.919708	0.357725	0.999821
4933400F21Rik	53.2387	-0.115939	0.475546	-0.243801	0.807385	0.999821
Gbx2	5.93402	-0.0845445	1.37456	-0.0615066	0.950956	0.999821
D130058E05Rik	4.92225	-0.0860379	1.5555	-0.0553121	0.95589	0.999821
Asb18	5.68452	-0.747079	1.44075	-0.518535	0.604085	0.999821
Iqca	3.57593	1.28861	1.74352	0.739084	0.459856	0.999821
Ackr3	878.425	-0.565378	0.300718	-1.88009	0.0600955	0.999821
Gm28723	7.43862	0.833524	1.20191	0.6935	0.487996	0.999821
Cops8	557.331	0.0666119	0.218291	0.305153	0.76025	0.999821
Lrrfip1	168.768	-0.174916	0.310352	-0.563605	0.573023	0.999821
Ube2f	340.826	-0.045701	0.242814	-0.188214	0.850709	0.999821
Scly	45.7989	0.659186	0.514762	1.28056	0.200347	0.999821
Gm17090	5.0665	0.395582	1.45353	0.272154	0.785504	0.999821
Ilkap	554.292	-0.122745	0.214575	-0.572038	0.567296	0.999821
Hes6	688.029	-0.28066	0.236334	-1.18756	0.235008	0.999821
Per2	17.2062	-0.399152	0.801383	-0.498079	0.618429	0.999821
Traf3ip1	124.67	-0.233307	0.342053	-0.68208	0.495189	0.999821
Asb1	98.0016	0.286511	0.390178	0.734308	0.462761	0.999821
Hdac4	410.624	-0.144986	0.228862	-0.633507	0.526403	0.999821
Ndufa10	1028.45	0.0907774	0.194996	0.465536	0.641548	0.999821
Cops9	932.884	-0.136214	0.199667	-0.682202	0.495111	0.999821
Gm29481	10.7304	-0.50319	1.01744	-0.494564	0.620908	0.999821
Gpc1	215.036	-0.222206	0.310732	-0.715105	0.474544	0.999821
Gm29480	5.64571	-0.491352	1.38122	-0.355739	0.722036	0.999821
Ankmy1	18.9926	-0.257653	0.761958	-0.338145	0.735254	0.999821
Dusp28	51.4688	-0.576339	0.517756	-1.11315	0.265644	0.999821
5033417F24Rik	2.90738	-1.33502	2.04947	-0.651395	0.514791	0.999821
Rnpepl1	94.9506	0.215824	0.375046	0.57546	0.56498	0.999821
9430060I03Rik	53.8564	-0.181152	0.549498	-0.329667	0.741651	0.999821
Capn10	217.943	0.106092	0.275236	0.385457	0.699899	0.999821
Gpr35	11.1289	-0.688834	0.999086	-0.689464	0.490531	0.999821
Kif1a	648.125	0.0642549	0.207879	0.309097	0.757247	0.999821
Sned1	8.33993	1.18968	1.24375	0.956527	0.338806	0.999821
Mterf4	146.322	0.0272477	0.316596	0.0860644	0.931415	0.999821
Gm28535	8.10976	0.615044	1.15604	0.532029	0.594706	0.999821
Pask	13.5359	0.145594	0.893678	0.162915	0.870585	0.999821
Ppp1r7	426.975	-0.367297	0.246773	-1.4884	0.136646	0.999821
Hdlbp	447.215	-0.190239	0.226442	-0.840123	0.400839	0.999821
2025-09-02	49.0821	-0.253608	0.509569	-0.49769	0.618702	0.999821
Farp2	115.092	-0.37118	0.350167	-1.06001	0.28914	0.999821
Stk25	516.579	-0.210737	0.229477	-0.918338	0.358442	0.999821
Bok	95.737	-0.955719	0.484539	-1.97243	0.0485606	0.999821
Thap4	78.5326	-0.0336624	0.413278	-0.0814521	0.935082	0.999821
Gm10550	21.0806	0.297037	0.738299	0.402327	0.687443	0.999821
Atg4b	310.97	0.228442	0.247449	0.923189	0.355909	0.999821
Dtymk	377.564	-0.195348	0.261967	-0.745697	0.455851	0.999821
Ing5	49.7386	-0.212863	0.507973	-0.419043	0.675185	0.999821
D2hgdh	39.5062	0.7004	0.553244	1.26599	0.205518	0.999821
Gal3st2b	4.42759	0.955548	1.75073	0.545799	0.585204	0.999821
Fam174a	123.253	-0.31404	0.381673	-0.822798	0.410623	0.999821
St8sia4	450.21	-0.582131	0.231808	-2.51126	0.01203	0.999821
D1Ertd622e	141.001	-0.25476	0.324662	-0.784694	0.432633	0.999821
Ppip5k2	643.528	-0.300462	0.212491	-1.414	0.157362	0.999821
Gin1	196.212	0.23953	0.294462	0.81345	0.41596	0.999821
Pam	1223.54	-0.190294	0.191245	-0.995025	0.319724	0.999821
B230216N24Rik	59.7607	-0.0874974	0.463405	-0.188814	0.850239	0.999821
Cntnap5b	338.225	-0.426098	0.270493	-1.57526	0.115195	0.999821
Cdh20	9.73187	-0.615105	1.14475	-0.537326	0.591042	0.999821
Rnf152	33.5469	-0.442297	0.58815	-0.752014	0.452042	0.999821
Gm28403	20.2745	0.256288	0.768927	0.333306	0.738903	0.999821
Pign	132.478	0.126099	0.404625	0.311644	0.755311	0.999821
Relch	594.066	-0.085016	0.220092	-0.386276	0.699293	0.999821
Tnfrsf11a	2.5088	0.0439174	2.23224	0.0196741	0.984303	0.999821
Zcchc2	26.7843	-0.39851	0.652897	-0.610373	0.541615	0.999821
Gm20753	3.21311	0.387542	1.82488	0.212365	0.831822	0.999821
Phlpp1	1001.41	0.206368	0.219358	0.94078	0.346818	0.999821
Bcl2	157.402	-0.207465	0.331713	-0.625435	0.531685	0.999821
Kdsr	79.6308	0.0608838	0.401332	0.151704	0.87942	0.999821
Vps4b	361.842	-0.0383963	0.242983	-0.15802	0.874441	0.999821
Cdh7	15.3264	-0.636578	0.86131	-0.739081	0.459858	0.999821
Dsel	52.1132	-1.29552	0.574136	-2.25646	0.0240417	0.999821
Cntnap5a	36.6771	-0.0229156	0.565623	-0.0405139	0.967683	0.999821
Tsn	2000.21	-0.0672656	0.214998	-0.312866	0.754383	0.999821
Nifk	238.349	-0.341727	0.2722	-1.25542	0.209325	0.999821
Clasp1	2399.5	-0.0819646	0.1803	-0.4546	0.649397	0.999821
2900060B14Rik	138.236	0.0263129	0.346138	0.0760186	0.939404	0.999821
Tfcp2l1	13.0782	-3.71351	1.39335	-2.66516	0.00769513	0.999821
Gli2	6.84879	-0.162977	1.29406	-0.125943	0.899777	0.999821
Ralb	170.38	-0.0355981	0.303529	-0.117281	0.906638	0.999821
Gm27184	3.46825	0.351238	1.78095	0.19722	0.843656	0.999821
Tmem185b	29.5168	-0.292085	0.63484	-0.460092	0.64545	0.999821
Epb41l5	224.554	0.330968	0.279087	1.1859	0.235663	0.999821
Ptpn4	1186.87	0.187537	0.224234	0.836343	0.402962	0.999821
Tmem177	42.2598	-0.117105	0.531241	-0.220437	0.825531	0.999821
Cfap221	8.6828	4.98406	1.8168	2.74331	0.00608226	0.999821
Sctr	11.7155	0.449348	1.01388	0.443196	0.657624	0.999821
Dbi	786.096	0.130976	0.206565	0.634066	0.526038	0.999821
3110009E18Rik	165.684	-0.37625	0.304101	-1.23725	0.215993	0.999821
Insig2	230.21	0.0151399	0.306659	0.0493705	0.960624	0.999821
Ccdc93	103.911	0.0343875	0.361501	0.0951244	0.924216	0.999821
Ddx18	243.779	0.0680115	0.277894	0.244739	0.806658	0.999821
Actr3	1437.95	0.0635434	0.183792	0.345735	0.729542	0.999821
Slc35f5	41.8837	-0.0359259	0.555129	-0.0647162	0.9484	0.999821
Lypd1	4.32078	-0.482863	1.63694	-0.294978	0.76801	0.999821
Nckap5	162.171	-0.277661	0.374531	-0.741357	0.458477	0.999821
Mgat5	853.852	0.146819	0.201542	0.728478	0.466321	0.999821
Tmem163	23.2743	-0.684811	0.730275	-0.937745	0.348375	0.999821
2900009J06Rik	61.2655	-0.309861	0.463907	-0.667939	0.504172	0.999821
Ccnt2	589.418	0.0280906	0.215881	0.130121	0.896471	0.999821
Map3k19	11.1668	-1.96928	1.39129	-1.41543	0.156942	0.999821
Rab3gap1	352.509	0.128298	0.2534	0.506307	0.612641	0.999821
Zranb3	46.724	0.257296	0.541874	0.474827	0.63491	0.999821
R3hdm1	1108.29	-0.211759	0.190108	-1.11389	0.265327	0.999821
Ubxn4	1113.83	0.250726	0.193123	1.29827	0.194194	0.999821
Mcm6	55.8369	0.197088	0.468754	0.420451	0.674156	0.999821
Dars	210.423	-0.11893	0.283912	-0.418899	0.67529	0.999821
Cxcr4	8.39626	-0.961465	1.27963	-0.75136	0.452436	0.999821
Thsd7b	39.9744	0.325342	0.550099	0.591424	0.554236	0.999821
Cd55	2.81868	0.269068	1.92368	0.139872	0.888761	0.999821
Gm16083	28.1363	0.288354	0.645498	0.446715	0.655081	0.999821
Pfkfb2	77.2373	0.240488	0.424202	0.566919	0.570769	0.999821
Yod1	115.475	0.25134	0.349996	0.718121	0.472682	0.999821
AA986860	3.9331	-0.619327	1.61969	-0.382375	0.702183	0.999821
Il10	5.80961	-2.48751	1.76784	-1.40709	0.1594	0.999821
Mapkapk2	210.654	0.403282	0.280789	1.43625	0.150932	0.999821
[truncated: 14,770 more rows]

## Sheet: Late-Interneurons
	baseMean	log2FoldChange	lfcSE	stat	pvalue	padj
[truncated: 15,378 more rows]

[truncated: 6 more sheets: PallidalBasalGanglia-Proj, LimbicBasalForeb-Proj, BFCholinergic-Corticopetal, POA, CGE, LGE]
