# Supplementary material for: Aberrant medial ganglionic eminence (MGE) GABAergic neurogenesis contributes to Huntington’s disease pathogenesis
Source: Neurobiol Dis. Author manuscript; Available in PMC 2026 Apr 23. (PMC13103998; doi:10.1016/j.nbd.2026.107297)
Supplement: MMC12 [file NIHMS2161138-supplement-MMC12.xlsx]

## Sheet: G1-like
	baseMean	log2FoldChange	lfcSE	stat	pvalue	padj
Cacna2d1	62.5312	5.56831	0.711688	7.82409	5.11349e-15	4.48607e-11
Cmss1	369.786	-2.40531	0.33918	-7.09153	1.32633e-12	5.81796e-09
mt-Nd4l	145.845	-2.88424	0.434392	-6.63971	3.14298e-11	9.19112e-08
Tmem163	24.3601	4.13898	0.800712	5.16913	2.35191e-07	0.000429344
Foxp2	153.126	1.89468	0.367063	5.16172	2.44696e-07	0.000429344
Tbr1	18.1049	7.82894	1.57025	4.98579	6.17103e-07	0.000902307
Gpc5	25.2621	-4.41874	0.893126	-4.9475	7.51738e-07	0.000942142
Epha3	84.4814	1.916	0.393211	4.8727	1.10082e-06	0.00116143
mt-Atp8	58.3405	-2.81178	0.578907	-4.85705	1.19148e-06	0.00116143
Ncam2	42.3046	2.54044	0.540041	4.70416	2.54908e-06	0.00203301
Gm42418	3126.72	-3.00899	0.637091	-4.72302	2.3237e-06	0.00203301
Slc17a6	13.5719	7.42668	1.6197	4.58521	4.53524e-06	0.00331564
Gm10076	107.882	-1.79019	0.391959	-4.5673	4.94049e-06	0.00333407
Lhx2	18.0854	4.30621	0.963963	4.46719	7.92545e-06	0.00487507
Lars2	61.8562	-2.33571	0.524127	-4.45638	8.33535e-06	0.00487507
Samd3	19.2276	6.45886	1.53119	4.21819	2.46267e-05	0.0135031
Lhx1os	9.65915	6.92845	1.65812	4.17851	2.9343e-05	0.0151427
Crabp1	11.2358	-6.75297	1.62914	-4.14512	3.39639e-05	0.0165536
Fam189a1	28.4299	2.51432	0.614746	4.09001	4.31353e-05	0.0199172
AY036118	371.145	-3.32189	0.835234	-3.9772	6.97313e-05	0.0305876
Lhx1	8.01334	6.66671	1.70709	3.90531	9.41041e-05	0.0393131
Rpl35	383.448	-1.12939	0.294316	-3.83733	0.000124382	0.0496
Nrn1	12.2552	4.18284	1.10248	3.79402	0.000148228	0.0565393
Hmgn2	87.6332	-1.60555	0.426934	-3.76066	0.000169467	0.0619471
Camk1d	83.0709	-1.5213	0.408465	-3.72444	0.000195752	0.0686932
Erh	115.03	-1.38306	0.381816	-3.62232	0.000291972	0.0985179
Emx2	6.06626	6.24607	1.76563	3.53759	0.000403798	0.131204
Rbp1	164.74	-1.30647	0.374657	-3.48712	0.000488254	0.15298
Npy	13.1302	-5.51458	1.61926	-3.40562	0.000660134	0.199702
Lhx9	10.0421	4.45083	1.3109	3.39525	0.000685662	0.20051
Rps29	588.98	-0.884598	0.272147	-3.25044	0.00115225	0.326087
Trhde	13.4738	2.58233	0.838906	3.07821	0.0020825	0.57093
Scg2	35.2226	-1.60875	0.533291	-3.01665	0.00255588	0.679476
Gm27199	7.56347	4.04249	1.35234	2.98926	0.00279657	0.721598
Xkr4	154.83	-0.306092	0.394255	-0.77638	0.437525	0.999731
Gm19938	11.6167	0.734352	0.834016	0.880501	0.378588	0.999731
Mrpl15	45.7752	-0.31865	0.458255	-0.695355	0.486833	0.999731
Lypla1	6.98643	-0.11356	1.00894	-0.112555	0.910384	0.999731
Tcea1	58.9819	-0.260256	0.433111	-0.6009	0.547907	0.999731
Rgs20	9.78412	1.62039	0.90153	1.79738	0.072275	0.999731
Atp6v1h	55.4979	0.0111254	0.4276	0.0260183	0.979243	0.999731
Rb1cc1	54.6482	0.151147	0.443834	0.340549	0.733443	0.999731
St18	13.4466	0.700927	0.761437	0.920532	0.357295	0.999731
Pcmtd1	39.4947	-0.132011	0.486681	-0.271248	0.7862	0.999731
Sntg1	266.797	-0.0196279	0.380815	-0.0515417	0.958894	0.999731
Rrs1	9.58128	-0.15617	0.899583	-0.173603	0.862177	0.999731
Vcpip1	16.3215	-0.0933155	0.708041	-0.131794	0.895147	0.999731
Snhg6	23.5126	-0.343721	0.622687	-0.551995	0.580952	0.999731
Cops5	58.2208	-0.0164232	0.439564	-0.0373625	0.970196	0.999731
Cspp1	58.6255	0.55082	0.42809	1.28669	0.198202	0.999731
Arfgef1	42.4758	0.160931	0.470678	0.341913	0.732416	0.999731
Slco5a1	53.875	0.245199	0.437463	0.560503	0.575136	0.999731
Ncoa2	72.2238	0.375122	0.428295	0.875849	0.381112	0.999731
Tram1	7.72007	0.182533	0.966422	0.188875	0.850191	0.999731
Kcnb2	122.294	0.230903	0.390047	0.591988	0.553859	0.999731
Terf1	7.0492	-0.404794	1.0147	-0.39893	0.689945	0.999731
Rpl7	776.862	-0.0652856	0.26355	-0.247716	0.804354	0.999731
Stau2	80.2733	0.0543378	0.434561	0.125041	0.900491	0.999731
Ube2w	51.221	0.0742399	0.445177	0.166765	0.867555	0.999731
Eloc	98.8017	-0.231268	0.374109	-0.618182	0.536455	0.999731
Tmem70	28.4216	0.0193521	0.557815	0.0346926	0.972325	0.999731
Gdap1	34.8708	-0.385563	0.513064	-0.751492	0.452356	0.999731
Tmem14a	6.43137	0.219848	1.06777	0.205894	0.836874	0.999731
Kcnq5	11.8248	-1.8453	0.922398	-2.00054	0.0454415	0.999731
Rims1	109.872	0.227124	0.373331	0.608372	0.542941	0.999731
Ogfrl1	12.221	0.562541	0.782134	0.719238	0.471994	0.999731
Smap1	102.01	0.0585405	0.360683	0.162305	0.871066	0.999731
Sdhaf4	51.9676	-0.351364	0.455901	-0.770701	0.440884	0.999731
Fam135a	25.285	0.689189	0.586924	1.17424	0.240299	0.999731
Lmbrd1	18.3881	0.827857	0.666986	1.24119	0.214535	0.999731
Adgrb3	171.828	0.136733	0.816898	0.167381	0.86707	0.999731
Phf3	64.1427	0.292466	0.426924	0.685055	0.493309	0.999731
Khdrbs2	77.271	-0.0849211	0.38594	-0.220037	0.825842	0.999731
Prim2	10.7049	0.527643	0.876128	0.602244	0.547012	0.999731
Zfp451	55.3294	-0.26679	0.429437	-0.621254	0.534433	0.999731
Dst	77.7913	0.218124	0.384288	0.567606	0.570303	0.999731
Ccdc115	27.52	0.0942255	0.562045	0.167647	0.866861	0.999731
Imp4	14.7664	-0.306394	0.727569	-0.42112	0.673668	0.999731
Amer3	7.09977	-1.13937	1.03685	-1.09887	0.271824	0.999731
Arhgef4	6.86898	-0.214877	1.02496	-0.209645	0.833944	0.999731
Fam168b	70.7135	0.0683998	0.408216	0.167558	0.866931	0.999731
Plekhb2	8.77445	1.14841	0.934757	1.22856	0.219236	0.999731
Hs6st1	9.55721	-0.797701	0.913198	-0.873525	0.382377	0.999731
Uggt1	22.6105	0.182669	0.632227	0.28893	0.772635	0.999731
Kansl3	10.3966	-0.210643	0.843009	-0.249871	0.802687	0.999731
Lman2l	16.4916	0.494252	0.688053	0.718334	0.472551	0.999731
Cnnm3	7.78319	-0.127063	0.986248	-0.128834	0.897489	0.999731
Sema4c	11.6593	-0.172444	0.815475	-0.211464	0.832525	0.999731
Cox5b	233.249	-0.292194	0.315998	-0.924669	0.355138	0.999731
Actr1b	19.3423	0.0858724	0.645593	0.133013	0.894183	0.999731
Tmem131	34.314	0.0197426	0.510468	0.0386754	0.969149	0.999731
Inpp4a	25.802	-0.141767	0.577427	-0.245515	0.806057	0.999731
Coa5	8.28236	-1.33174	1.01943	-1.30635	0.191434	0.999731
Unc50	25.1792	-0.491046	0.601526	-0.816333	0.41431	0.999731
Mgat4a	8.59786	-0.111837	0.950576	-0.117652	0.906344	0.999731
Tsga10	11.5077	0.226876	0.807723	0.280883	0.7788	0.999731
Mrpl30	80.9443	-0.42433	0.38886	-1.09122	0.275177	0.999731
Txndc9	73.2225	-0.269806	0.41558	-0.649228	0.516191	0.999731
Eif5b	86.0921	0.31168	0.392767	0.79355	0.427458	0.999731
Rev1	28.8579	-0.0280715	0.549418	-0.0510931	0.959251	0.999731
Aff3	146.678	0.400506	0.341738	1.17197	0.24121	0.999731
Lonrf2	23.4969	-0.395573	0.592303	-0.667856	0.504225	0.999731
Chst10	19.0301	0.552656	0.647676	0.85329	0.393498	0.999731
Pdcl3	55.1299	-0.234283	0.457873	-0.511677	0.608877	0.999731
Rpl31	269.333	-0.166314	0.29536	-0.563087	0.573376	0.999731
Cnot11	11.5566	0.309623	0.800768	0.386658	0.69901	0.999731
Rnf149	8.12775	0.133816	0.939594	0.142419	0.886749	0.999731
Map4k4	205.721	0.262568	0.325513	0.806629	0.41988	0.999731
Pantr1	107.243	-0.588189	0.361262	-1.62815	0.103493	0.999731
Pou3f3	43.2377	-0.311047	0.489205	-0.635822	0.524892	0.999731
Mrps9	19.5791	0.35016	0.63555	0.550956	0.581664	0.999731
Gpr45	20.6644	0.366606	0.669053	0.547947	0.583728	0.999731
Tgfbrap1	5.64106	0.479311	1.11754	0.428897	0.667998	0.999731
AI597479	9.00946	0.0763549	0.919986	0.0829957	0.933855	0.999731
Fhl2	5.70504	0.950462	1.12558	0.844419	0.398435	0.999731
Nck2	24.2949	0.456956	0.606434	0.753513	0.451142	0.999731
Uxs1	10.9057	-0.211792	0.84487	-0.25068	0.802061	0.999731
Tpp2	24.3338	-0.122501	0.58306	-0.2101	0.83359	0.999731
Tex30	7.72327	-0.0293058	0.980643	-0.0298843	0.976159	0.999731
Bivm	9.86728	-0.00645848	0.90129	-0.00716582	0.994283	0.999731
Ercc5	18.0964	0.0669583	0.657138	0.101894	0.918841	0.999731
Wdr75	19.3825	-0.953449	0.661899	-1.44048	0.149733	0.999731
Slc39a10	38.4526	-0.552283	0.490966	-1.12489	0.260636	0.999731
Tmeff2	157.859	-0.126627	0.367885	-0.344203	0.730693	0.999731
Myo1b	56.1896	0.433672	0.436815	0.992805	0.320805	0.999731
Gls	43.7938	0.210721	0.476314	0.4424	0.6582	0.999731
Nab1	9.18532	0.880065	0.928637	0.947695	0.343285	0.999731
Mfsd6	12.695	0.216967	0.886803	0.244662	0.806719	0.999731
Inpp1	12.9873	-0.0353679	0.770739	-0.0458883	0.963399	0.999731
Hibch	22.4417	-0.302714	0.610602	-0.495763	0.620061	0.999731
Ormdl1	24.5144	0.451698	0.580355	0.778313	0.436385	0.999731
Osgepl1	5.60822	0.400628	1.12762	0.355287	0.722375	0.999731
Asnsd1	20.4968	0.257785	0.627045	0.41111	0.680992	0.999731
Dnah7a	6.35228	-1.15281	1.09605	-1.05178	0.292899	0.999731
Hecw2	36.6509	0.950767	0.549332	1.73077	0.0834928	0.999731
Gtf3c3	10.6488	0.398767	0.840291	0.474558	0.635102	0.999731
Pgap1	46.1006	-0.386977	0.480243	-0.805794	0.420362	0.999731
Ankrd44	58.8709	0.132503	0.444439	0.298137	0.765599	0.999731
4930444A19Rik	6.81231	0.30033	1.02685	0.292478	0.769921	0.999731
Sf3b1	163.732	0.146047	0.345463	0.422758	0.672472	0.999731
Coq10b	13.6016	-0.201879	0.750012	-0.269167	0.787801	0.999731
Hspd1	110.067	-0.0725168	0.361604	-0.200542	0.841057	0.999731
Hspe1	142.204	-0.455767	0.339271	-1.34337	0.179152	0.999731
Mob4	99.9152	-0.232422	0.358454	-0.648402	0.516725	0.999731
Plcl1	159.866	0.367574	0.694842	0.529003	0.596803	0.999731
Tyw5	5.61432	0.659794	1.12332	0.58736	0.556962	0.999731
Maip1	18.8003	-0.781953	0.661613	-1.18189	0.23725	0.999731
Spats2l	74.3313	-0.160972	0.491971	-0.327198	0.743518	0.999731
Kctd18	8.48975	0.291066	0.925274	0.314573	0.753086	0.999731
Bzw1	172.779	-0.147436	0.315028	-0.46801	0.639777	0.999731
Clk1	39.4477	0.344132	0.489969	0.702356	0.482457	0.999731
Ppil3	13.9104	0.00880008	0.739235	0.0119043	0.990502	0.999731
Nif3l1	12.317	0.391296	0.796927	0.491006	0.623422	0.999731
Orc2	17.8976	0.168233	0.680812	0.247107	0.804825	0.999731
Fam126b	15.5337	0.203462	0.716011	0.284161	0.776287	0.999731
Ndufb3	89.35	-0.548159	0.383298	-1.43011	0.152685	0.999731
Trak2	6.59614	-0.863834	1.07832	-0.80109	0.42308	0.999731
Stradb	16.1874	-0.494613	0.694968	-0.711706	0.476647	0.999731
Tmem237	21.6302	0.843685	0.627416	1.3447	0.178723	0.999731
Als2	5.67908	-0.850611	1.14117	-0.745384	0.456039	0.999731
Sumo1	181.819	-0.16183	0.317235	-0.510128	0.609962	0.999731
Nop58	39.3731	-0.343268	0.484529	-0.708457	0.478662	0.999731
Bmpr2	67.1511	0.145548	0.448752	0.32434	0.745681	0.999731
Fam117b	40.7822	-0.24019	0.48716	-0.493041	0.621984	0.999731
Ica1l	10.3938	-0.086642	0.873123	-0.0992323	0.920954	0.999731
Wdr12	12.3118	-0.159787	0.819904	-0.194885	0.845483	0.999731
Carf	7.19581	0.864375	1.0193	0.848005	0.396435	0.999731
Nbeal1	33.0003	-0.445371	0.521636	-0.853796	0.393218	0.999731
Cyp20a1	8.76955	1.6252	0.950532	1.70978	0.0873068	0.999731
Abi2	76.2222	0.304876	0.392732	0.776295	0.437575	0.999731
Raph1	78.1628	0.491648	0.385065	1.27679	0.201675	0.999731
Pard3b	11.9073	0.969657	0.843493	1.14957	0.250319	0.999731
Nrp2	76.0057	0.451773	0.401555	1.12506	0.260563	0.999731
Ino80d	19.6046	-0.152368	0.652099	-0.233658	0.815251	0.999731
Ino80dos	6.89658	0.37743	1.05562	0.357544	0.720685	0.999731
Ndufs1	30.9736	-0.117245	0.557128	-0.210446	0.83332	0.999731
Eef1b2	391.282	-0.278856	0.285547	-0.97657	0.328782	0.999731
Zdbf2	84.3113	-0.287434	0.377209	-0.762003	0.446058	0.999731
Adam23	30.8924	-0.361308	0.592616	-0.609684	0.542071	0.999731
Fastkd2	8.32837	-1.68993	1.00257	-1.6856	0.0918734	0.999731
Klf7	182.747	0.548224	0.322037	1.70236	0.0886872	0.999731
Creb1	38.5208	0.127751	0.494529	0.258328	0.796154	0.999731
Ccnyl1	6.89692	0.323595	1.03334	0.313154	0.754164	0.999731
Plekhm3	16.269	-0.0286348	0.715885	-0.0399991	0.968094	0.999731
Idh1	102.508	0.0864598	0.356617	0.242445	0.808436	0.999731
Pikfyve	18.5686	0.712324	0.65553	1.08664	0.277197	0.999731
Map2	450.178	-0.152663	0.293454	-0.520228	0.602905	0.999731
Unc80	6.75898	-0.272165	1.12434	-0.242068	0.808728	0.999731
Rpe	8.48941	0.332753	0.93948	0.354188	0.723198	0.999731
Kansl1l	23.9556	0.0539436	0.632387	0.0853016	0.932022	0.999731
Lancl1	29.5562	0.060289	0.537876	0.112087	0.910754	0.999731
Erbb4	207.44	-0.234852	0.305446	-0.768882	0.441963	0.999731
Ikzf2	9.37054	-0.734191	0.988433	-0.742782	0.457613	0.999731
Vwc2l	8.94218	1.11372	2.65095	0.42012	0.674398	0.999731
Atic	8.96863	-0.569143	0.907591	-0.627093	0.530599	0.999731
Tmem169	21.976	-0.0652411	0.635572	-0.102649	0.918241	0.999731
Xrcc5	16.0328	0.231969	0.701469	0.330691	0.740878	0.999731
2026-03-04	7.89841	-0.523732	1.00602	-0.520599	0.602646	0.999731
Smarcal1	5.93007	-0.483239	1.10049	-0.439114	0.660579	0.999731
Rpl37a	678.886	-0.646369	0.265402	-2.43543	0.014874	0.999731
Igfbp2	31.7318	-0.204496	0.529118	-0.386485	0.699137	0.999731
Arpc2	179.213	-0.00493096	0.312271	-0.0157907	0.987401	0.999731
Aamp	46.7719	0.0488543	0.455625	0.107225	0.914611	0.999731
Pnkd	30.4503	0.325646	0.531678	0.612487	0.540216	0.999731
Usp37	18.9343	0.123826	0.660097	0.187588	0.8512	0.999731
Cnot9	12.3198	0.291747	0.781345	0.373391	0.708858	0.999731
Bcs1l	7.02658	0.824715	1.01841	0.809806	0.418051	0.999731
Rnf25	13.7482	0.449173	0.742379	0.605045	0.545149	0.999731
Stk36	5.93418	0.813978	1.10586	0.736059	0.461694	0.999731
Ttll4	7.24929	0.573092	1.01476	0.564758	0.572238	0.999731
Cnppd1	11.825	0.0293706	0.794468	0.0369689	0.97051	0.999731
Retreg2	34.0587	0.33756	0.515365	0.654992	0.512473	0.999731
Zfand2b	10.1187	-0.881501	0.884368	-0.996758	0.318882	0.999731
Atg9a	7.14147	0.417774	1.01041	0.413468	0.679264	0.999731
Stk16	35.5491	-0.382724	0.513172	-0.7458	0.455788	0.999731
Dnajb2	13.8776	-0.026586	0.746765	-0.0356016	0.9716	0.999731
Ptprn	12.2681	0.31506	0.794988	0.396308	0.691878	0.999731
Dnpep	32.5149	0.0712509	0.531685	0.134009	0.893395	0.999731
Gmppa	7.12607	0.245896	1.00343	0.245055	0.806414	0.999731
Chpf	7.22488	-0.202918	0.99375	-0.204195	0.838201	0.999731
Tmem198	12.352	0.375097	0.818006	0.45855	0.646557	0.999731
Slc4a3	8.02705	0.054414	0.972287	0.055965	0.95537	0.999731
Epha4	72.9199	-0.200473	0.398948	-0.502505	0.615313	0.999731
Farsb	26.1224	0.655637	0.588135	1.11477	0.264948	0.999731
Acsl3	25.2757	-0.352652	0.584857	-0.602971	0.546528	0.999731
Wdfy1	31.4354	-0.748316	0.583381	-1.28272	0.199589	0.999731
Mrpl44	16.8266	0.0263938	0.702239	0.0375853	0.970018	0.999731
Cul3	67.5845	-0.190142	0.406381	-0.46789	0.639863	0.999731
Nyap2	33.4081	0.147176	0.562286	0.261747	0.793517	0.999731
Irs1	17.2962	0.435211	0.734955	0.59216	0.553743	0.999731
Mff	80.5046	-0.182578	0.381761	-0.478252	0.632471	0.999731
Agfg1	35.9222	0.0597915	0.506813	0.117975	0.906087	0.999731
Pid1	53.5694	0.388538	0.472451	0.822388	0.410856	0.999731
Dner	189.491	0.299913	0.360159	0.832724	0.405	0.999731
Trip12	71.5331	0.19515	0.404494	0.482455	0.629482	0.999731
Slc16a14	6.60704	0.42835	1.04885	0.408399	0.682981	0.999731
Cab39	82.6869	0.172247	0.376144	0.457929	0.647003	0.999731
Itm2c	28.8836	-0.031077	0.564492	-0.055053	0.956096	0.999731
Psmd1	72.5277	0.0393759	0.412428	0.0954732	0.923939	0.999731
Armc9	15.2393	0.435497	0.709047	0.6142	0.539083	0.999731
Ncl	170.089	-0.0881261	0.321204	-0.274362	0.783806	0.999731
Ptma	2529.73	-0.270922	0.257663	-1.05146	0.293047	0.999731
Pde6d	32.5161	0.335341	0.525021	0.638719	0.523006	0.999731
Cops7b	15.9683	-0.258103	0.726137	-0.355446	0.722256	0.999731
Dis3l2	47.8408	0.0612992	0.458911	0.133576	0.893738	0.999731
Gm28375	7.7113	0.918913	1.02463	0.896825	0.369812	0.999731
Ecel1	42.6092	-0.291872	0.4853	-0.601425	0.547557	0.999731
Eif4e2	53.8455	-0.474285	0.438192	-1.08237	0.27909	0.999731
Gigyf2	36.8926	0.143617	0.499844	0.287323	0.773865	0.999731
Atg16l1	15.4418	-0.193747	0.71385	-0.271411	0.786075	0.999731
Dgkd	17.5049	0.882098	0.692763	1.2733	0.20291	0.999731
Usp40	11.0166	0.676893	0.827934	0.817568	0.413604	0.999731
Hjurp	12.0888	-0.00407948	0.854096	-0.00477637	0.996189	0.999731
Arl4c	52.7942	0.0990297	0.44072	0.2247	0.822213	0.999731
Agap1	90.3646	0.0668533	0.386446	0.172995	0.862655	0.999731
Ackr3	7.13426	-2.31946	1.2075	-1.92088	0.0547474	0.999731
Cops8	46.9269	0.128916	0.457138	0.282008	0.777938	0.999731
Lrrfip1	14.9195	-0.310444	0.74251	-0.418101	0.675873	0.999731
Ube2f	21.0236	-0.0111587	0.617857	-0.0180604	0.985591	0.999731
Ilkap	51.3928	-0.364578	0.444784	-0.819674	0.412402	0.999731
Hes6	63.1307	-0.517699	0.435843	-1.18781	0.234908	0.999731
Traf3ip1	8.5718	-0.0886673	0.948783	-0.0934537	0.925543	0.999731
Hdac4	18.906	-0.0486186	0.674414	-0.0720901	0.94253	0.999731
Ndufa10	94.5389	0.13663	0.369414	0.369857	0.711489	0.999731
Cops9	101.474	-0.174654	0.365976	-0.477229	0.633199	0.999731
Gpc1	11.5569	0.27853	0.809579	0.344042	0.730814	0.999731
Dusp28	6.83294	-0.0446982	1.01929	-0.043852	0.965022	0.999731
Rnpepl1	6.18038	-0.0575133	1.07597	-0.0534524	0.957371	0.999731
Capn10	16.9911	-0.106902	0.676438	-0.158037	0.874428	0.999731
Kif1a	67.4123	-0.478081	0.406362	-1.17649	0.239399	0.999731
Mterf4	14.7088	-0.40382	0.727313	-0.555222	0.578743	0.999731
Ppp1r7	31.0338	-1.21625	0.555747	-2.18849	0.0286341	0.999731
Hdlbp	33.9955	-0.0565384	0.51368	-0.110066	0.912357	0.999731
Farp2	8.92416	0.137246	0.903688	0.151873	0.879287	0.999731
Stk25	56.4885	0.0319737	0.42508	0.0752182	0.940041	0.999731
Bok	21.2227	-0.905505	0.666084	-1.35945	0.174005	0.999731
Thap4	7.56014	0.112162	0.971231	0.115484	0.908061	0.999731
Atg4b	24.7716	0.16477	0.581522	0.283343	0.776914	0.999731
Dtymk	32.8559	-0.618608	0.529987	-1.16721	0.243124	0.999731
St8sia4	16.8962	-0.0399854	0.701157	-0.0570277	0.954523	0.999731
D1Ertd622e	11.2367	0.218956	0.816327	0.268221	0.788529	0.999731
Ppip5k2	59.5141	0.124055	0.437919	0.283283	0.77696	0.999731
Gin1	8.81281	0.22472	0.904824	0.248358	0.803857	0.999731
Pam	34.3571	-0.118225	0.533776	-0.221489	0.824712	0.999731
B230216N24Rik	8.768	1.01549	0.950585	1.06828	0.285395	0.999731
Cntnap5b	14.08	0.0264521	0.792347	0.0333845	0.973368	0.999731
Cdh20	10.7378	-0.767888	0.908848	-0.844903	0.398165	0.999731
Rnf152	11.5299	0.393978	0.803793	0.490149	0.624028	0.999731
Pign	10.1651	-1.10265	0.895318	-1.23157	0.21811	0.999731
Relch	35.7607	-0.0810839	0.500313	-0.162066	0.871254	0.999731
Phlpp1	31.8136	0.346895	0.531876	0.652209	0.514266	0.999731
Bcl2	9.42575	0.0947631	0.938745	0.100947	0.919593	0.999731
Vps4b	18.8974	-0.0765155	0.667119	-0.114695	0.908687	0.999731
Cdh7	18.3009	0.867113	0.666364	1.30126	0.19317	0.999731
Cntnap5a	5.68421	0.321544	1.26927	0.253329	0.800014	0.999731
Tsn	179.544	-0.0111938	0.326277	-0.0343077	0.972632	0.999731
Nifk	22.0463	-0.162784	0.60578	-0.268719	0.788146	0.999731
Clasp1	101.727	-0.0539902	0.365696	-0.147637	0.882629	0.999731
2900060B14Rik	7.09289	0.230364	1.01872	0.22613	0.8211	0.999731
Ralb	9.84476	-0.16348	0.872585	-0.187351	0.851385	0.999731
Epb41l5	14.8976	0.216402	0.718972	0.300988	0.763424	0.999731
Ptpn4	53.3916	0.184729	0.488483	0.378168	0.705306	0.999731
Dbi	60.2967	-0.187767	0.435661	-0.430994	0.666473	0.999731
3110009E18Rik	10.343	-0.586718	0.881405	-0.665662	0.505627	0.999731
Insig2	21.7129	-0.0952123	0.623498	-0.152707	0.87863	0.999731
Ddx18	19.9086	0.372722	0.633218	0.588616	0.556119	0.999731
Dpp10	35.7054	1.09503	0.554666	1.97422	0.0483572	0.999731
Actr3	82.1219	-0.107657	0.382886	-0.281171	0.778579	0.999731
Lypd1	18.861	-1.75318	0.731591	-2.39639	0.0165575	0.999731
Nckap5	63.2413	-0.327723	0.459769	-0.7128	0.475969	0.999731
Mgat5	61.083	-0.0608953	0.439081	-0.138688	0.889697	0.999731
Ccnt2	30.434	-0.0179836	0.535155	-0.0336044	0.973193	0.999731
Rab3gap1	20.8019	0.021409	0.633186	0.0338115	0.973027	0.999731
R3hdm1	59.9101	-0.0346817	0.424642	-0.0816727	0.934907	0.999731
Ubxn4	97.5739	0.359874	0.367017	0.980535	0.326822	0.999731
Dars	15.2446	-0.456295	0.743615	-0.613618	0.539468	0.999731
Thsd7b	13.1428	-1.40107	0.797224	-1.75744	0.0788427	0.999731
Gm16083	12.6848	-0.180131	0.792827	-0.227201	0.820268	0.999731
Pfkfb2	8.88865	0.889742	0.957496	0.929238	0.352766	0.999731
Yod1	7.67018	0.735809	1.02745	0.716153	0.473897	0.999731
Mapkapk2	8.2452	0.210715	0.935864	0.225155	0.821859	0.999731
Dyrk3	11.1383	0.483277	0.832601	0.580443	0.561616	0.999731
Eif2d	10.4011	0.491216	0.843978	0.582024	0.56055	0.999731
Srgap2	20.6317	0.0448597	0.622833	0.0720252	0.942582	0.999731
Nucks1	122.872	0.0108758	0.338741	0.0321066	0.974387	0.999731
Lemd1	12.3021	0.735485	0.797256	0.92252	0.356257	0.999731
Tmcc2	10.2202	0.723009	0.861721	0.839029	0.401453	0.999731
Dstyk	11.5515	-0.256063	0.850786	-0.300972	0.763436	0.999731
Rbbp5	6.90792	0.0638802	1.02241	0.0624798	0.950181	0.999731
Cntn2	6.9038	-1.07946	1.04601	-1.03198	0.302081	0.999731
Nfasc	71.4115	0.0855567	0.427869	0.19996	0.841512	0.999731
Lrrn2	24.5029	0.312329	0.596281	0.523796	0.600421	0.999731
Mdm4	33.8677	-0.0370122	0.510263	-0.0725355	0.942176	0.999731
Pik3c2b	17.8998	0.140622	0.668066	0.210491	0.833285	0.999731
Ppp1r15b	7.60262	0.0999278	0.968187	0.103211	0.917795	0.999731
Plekha6	30.788	-0.143178	0.535227	-0.267508	0.789078	0.999731
Snrpe	254.957	-0.506791	0.304299	-1.66544	0.0958249	0.999731
Atp2b4	14.1209	-0.297076	0.740845	-0.400997	0.688422	0.999731
Btg2	6.76407	0.0524258	1.03744	0.0505339	0.959697	0.999731
Tmem183a	42.2787	-0.177664	0.470315	-0.377755	0.705612	0.999731
Adipor1	18.027	-0.190922	0.687248	-0.277807	0.78116	0.999731
Klhl12	7.25858	0.549984	1.01323	0.542803	0.587266	0.999731
Rabif	13.0924	0.586536	0.781493	0.750532	0.452934	0.999731
Kdm5b	150.792	-0.116345	0.325493	-0.357444	0.72076	0.999731
Ppp1r12b	26.5128	-0.096192	0.606045	-0.158721	0.873889	0.999731
Arl8a	93.6008	0.140022	0.373296	0.375096	0.707589	0.999731
Rnpep	22.8423	-0.134516	0.598443	-0.224776	0.822154	0.999731
Timm17a	32.7243	-0.522289	0.520305	-1.00381	0.315468	0.999731
Shisa4	18.3598	0.868063	0.719457	1.20655	0.227604	0.999731
Ipo9	27.7241	0.476493	0.565959	0.841922	0.399832	0.999731
Nav1	140.375	0.151194	0.347219	0.435443	0.663241	0.999731
Tmem9	17.9877	-0.277354	0.671134	-0.413262	0.679414	0.999731
Kif21b	53.1095	-0.119906	0.445537	-0.269127	0.787832	0.999731
Camsap2	56.4521	0.241719	0.434376	0.556475	0.577886	0.999731
Ddx59	5.95123	0.0148782	1.1361	0.0130959	0.989551	0.999731
Zfp281	14.6518	-0.143062	0.722605	-0.19798	0.84306	0.999731
Gm4258	60.4023	-0.0861185	0.467513	-0.184206	0.853852	0.999731
2310009B15Rik	16.9072	-0.160011	0.689236	-0.232157	0.816416	0.999731
Dennd1b	25.3041	0.580195	0.594907	0.97527	0.329426	0.999731
Crb1	16.5877	-0.234322	0.713431	-0.328444	0.742576	0.999731
Zbtb41	20.0546	-0.988565	0.64433	-1.53425	0.124968	0.999731
Kcnt2	20.599	-0.256579	0.652813	-0.393036	0.694293	0.999731
Cdc73	21.3039	-0.0126581	0.622698	-0.0203279	0.983782	0.999731
Glrx2	82.0155	-0.264336	0.387492	-0.682171	0.495131	0.999731
Ro60	40.159	0.206093	0.506528	0.406874	0.684101	0.999731
Uchl5	19.4199	-0.232363	0.640097	-0.363012	0.716596	0.999731
Gm29170	8.28768	0.19922	0.931408	0.213891	0.830632	0.999731
Rgs2	136.666	0.30271	0.381036	0.79444	0.42694	0.999731
Brinp3	5.70349	0.170008	1.13554	0.149715	0.880989	0.999731
Odr4	12.9727	0.254883	0.767658	0.332027	0.739869	0.999731
Tpr	120.075	-0.118414	0.346591	-0.341653	0.732612	0.999731
Gm10138	6.09697	0.67634	1.08768	0.621822	0.534059	0.999731
Ivns1abp	47.0607	0.276667	0.460306	0.601051	0.547806	0.999731
Swt1	14.9659	-0.481549	0.756211	-0.636791	0.524261	0.999731
Trmt1l	12.7565	0.47582	0.823205	0.578009	0.563258	0.999731
Rnf2	37.1355	-0.385883	0.500304	-0.771298	0.440531	0.999731
Edem3	12.8395	0.14025	0.768355	0.182533	0.855164	0.999731
1700025G04Rik	44.7739	0.0410877	0.472669	0.086927	0.93073	0.999731
Rgl1	6.69975	-0.266802	1.03208	-0.258509	0.796014	0.999731
Arpc5	175.172	-0.262656	0.335686	-0.782444	0.433954	0.999731
Smg7	37.2185	0.488714	0.522034	0.936172	0.349185	0.999731
Nmnat2	80.6681	0.125267	0.379773	0.329848	0.741515	0.999731
Lamc1	7.23451	-0.289877	1.02265	-0.283457	0.776827	0.999731
Dhx9	70.8489	-0.67149	0.442369	-1.51794	0.129029	0.999731
Rnasel	17.9906	-0.107553	0.683708	-0.157309	0.875001	0.999731
Glul	24.637	0.576024	0.599401	0.960999	0.336553	0.999731
Cacna1e	57.0964	-0.0261784	0.428157	-0.0611419	0.951246	0.999731
Ier5	24.0513	-0.280999	0.60492	-0.464523	0.642273	0.999731
Stx6	39.2213	0.286346	0.481877	0.594231	0.552357	0.999731
Xpr1	188.119	-0.0992337	0.320987	-0.309152	0.757206	0.999731
Acbd6	72.4048	-0.172658	0.410289	-0.420821	0.673886	0.999731
Cep350	31.4434	-0.052591	0.538485	-0.0976647	0.922199	0.999731
Tor1aip1	7.42152	-0.371437	1.02072	-0.363896	0.715935	0.999731
Tor1aip2	15.5355	-0.563421	0.720238	-0.782271	0.434055	0.999731
Gm2000	19.8784	0.0115239	0.644603	0.0178775	0.985737	0.999731
Abl2	32.4182	0.601077	0.532106	1.12962	0.258637	0.999731
Fam20b	12.6842	-0.123333	0.771796	-0.1598	0.873039	0.999731
Ralgps2	81.0357	-0.0826597	0.380877	-0.217025	0.828189	0.999731
Rasal2	83.9248	0.16509	0.404028	0.40861	0.682826	0.999731
Cryzl2	5.90977	-0.150124	1.11051	-0.135184	0.892466	0.999731
Brinp2	12.4148	0.201562	0.800049	0.251938	0.801089	0.999731
Astn1	110.531	-0.00165638	0.396167	-0.00418102	0.996664	0.999731
Gm37679	8.25227	-0.230327	1.06633	-0.215999	0.828988	0.999731
Cop1	55.1403	0.047582	0.442607	0.107504	0.914389	0.999731
Tnr	21.131	-0.703347	0.668004	-1.05291	0.292383	0.999731
Mrps14	52.738	-0.619662	0.451697	-1.37185	0.170109	0.999731
Cacybp	102.965	-0.0696782	0.358718	-0.194242	0.845986	0.999731
Rabgap1l	42.0239	-0.403975	0.482122	-0.837912	0.40208	0.999731
Rc3h1	36.0806	0.684771	0.504172	1.35821	0.174398	0.999731
Zbtb37	12.1964	-0.714739	0.820724	-0.870864	0.383828	0.999731
Gas5	245.216	-0.178258	0.302533	-0.589217	0.555715	0.999731
Dars2	5.81639	0.782708	1.10535	0.708109	0.478878	0.999731
Klhl20	5.7402	-0.149505	1.1137	-0.134243	0.893211	0.999731
Prdx6	60.0257	-0.0877247	0.417332	-0.210203	0.833509	0.999731
Suco	20.5465	-0.221863	0.647698	-0.342541	0.731944	0.999731
Pigc	6.96648	0.119489	1.03466	0.115487	0.908059	0.999731
Dnm3	86.4506	0.0408749	0.375059	0.108983	0.913216	0.999731
Vamp4	14.9069	0.204653	0.744783	0.274782	0.783483	0.999731
Prrc2c	155.064	-0.0515698	0.326633	-0.157883	0.874549	0.999731
Gorab	14.1482	0.011477	0.736175	0.0155901	0.987561	0.999731
Kifap3	132.116	0.195482	0.361074	0.541391	0.588238	0.999731
Scyl3	6.25313	-0.546165	1.07468	-0.508212	0.611305	0.999731
Ccdc181	6.95935	0.0699687	1.04942	0.0666739	0.946841	0.999731
Nme7	20.2163	0.290057	0.678176	0.427701	0.668869	0.999731
Atp1b1	34.502	-0.0363375	0.531919	-0.0683141	0.945536	0.999731
Tiprl	57.3908	-0.374938	0.438016	-0.855992	0.392002	0.999731
Gpr161	6.53696	-0.166901	1.12725	-0.14806	0.882295	0.999731
Dcaf6	16.3209	-0.420152	0.695047	-0.604495	0.545515	0.999731
Mpc2	92.5235	-0.430127	0.388201	-1.108	0.267861	0.999731
Mpzl1	28.8367	-0.1205	0.576055	-0.209181	0.834307	0.999731
Pou2f1	51.7092	-0.0697497	0.451207	-0.154585	0.877149	0.999731
Tada1	10.9385	-0.164954	0.861705	-0.191428	0.84819	0.999731
Pogk	24.0805	0.0744549	0.585586	0.127146	0.898825	0.999731
Fam78b	26.7843	0.0991446	0.58376	0.169838	0.865138	0.999731
Uck2	27.8647	-0.0395842	0.575035	-0.0688378	0.945119	0.999731
Gm37982	7.45911	0.075915	1.06864	0.0710387	0.943367	0.999731
Tmco1	31.7043	0.168579	0.544294	0.30972	0.756774	0.999731
Mgst3	77.81	-0.183825	0.477645	-0.384856	0.700344	0.999731
Pbx1	602.638	0.711372	0.704881	1.00921	0.312874	0.999731
Rgs4	26.125	0.216337	0.613991	0.352345	0.72458	0.999731
Uap1	16.5921	-0.0580266	0.712634	-0.0814255	0.935104	0.999731
Uhmk1	8.28414	0.43197	0.974603	0.443227	0.657602	0.999731
Nos1ap	46.2913	0.254378	0.459768	0.553274	0.580076	0.999731
Atf6	14.034	0.154843	0.740039	0.209236	0.834264	0.999731
Dusp12	16.6486	-0.612127	0.694548	-0.881332	0.378138	0.999731
Sdhc	30.1367	0.143182	0.554797	0.258079	0.796346	0.999731
Ndufs2	99.449	-0.237785	0.36235	-0.656231	0.511676	0.999731
B4galt3	17.5809	0.017405	0.672969	0.0258631	0.979367	0.999731
Ppox	7.31017	-0.275589	1.02179	-0.269712	0.787382	0.999731
Ufc1	82.6626	-0.339813	0.38614	-0.880025	0.378846	0.999731
Dedd	10.6144	-0.0498999	0.842171	-0.0592515	0.952752	0.999731
Nit1	23.2761	0.0154624	0.619294	0.0249678	0.980081	0.999731
Pfdn2	175.969	-0.521815	0.326768	-1.5969	0.110288	0.999731
Usf1	47.5143	-0.686229	0.514817	-1.33296	0.182546	0.999731
Alyref2	12.4476	0.238683	0.784953	0.304072	0.761073	0.999731
Vangl2	36.3613	0.377141	0.500942	0.752864	0.451532	0.999731
Ncstn	16.8082	0.39275	0.693926	0.565983	0.571405	0.999731
Copa	43.0757	0.0429184	0.484867	0.0885157	0.929467	0.999731
Pex19	25.0075	0.001404	0.576641	0.00243478	0.998057	0.999731
Dcaf8	22.2296	0.155873	0.613724	0.253979	0.799511	0.999731
Pea15a	23.33	0.607539	0.618581	0.982149	0.326027	0.999731
Pigm	6.67301	-0.133271	1.03879	-0.128295	0.897916	0.999731
Igsf9	18.7241	0.337728	0.656229	0.51465	0.606797	0.999731
Cadm3	23.3758	0.102481	0.619427	0.165445	0.868593	0.999731
Fmn2	44.2088	0.432472	0.482325	0.896641	0.369911	0.999731
Rgs7	47.0226	-0.112169	0.473504	-0.236891	0.812741	0.999731
Fh1	23.286	0.419045	0.610995	0.685841	0.492813	0.999731
Pld5	10.4458	0.84309	0.878306	0.959904	0.337103	0.999731
Cep170	118.683	-0.191121	0.343401	-0.556554	0.577832	0.999731
Sdccag8	19.2795	0.194112	0.646052	0.300459	0.763827	0.999731
Akt3	110.617	0.179099	0.347708	0.515083	0.606495	0.999731
Adss	21.0964	-0.154582	0.623283	-0.248013	0.804124	0.999731
Desi2	29.336	-0.308669	0.576379	-0.535532	0.592282	0.999731
Cox20	51.7519	-0.38654	0.439455	-0.879588	0.379082	0.999731
Hnrnpu	181.18	-0.311592	0.312023	-0.998618	0.31798	0.999731
Kif26b	23.5548	-0.162929	0.606726	-0.268538	0.788285	0.999731
Smyd3	23.8906	0.158023	0.587704	0.268882	0.788021	0.999731
Tfb2m	8.25397	-0.45395	0.96606	-0.469899	0.638427	0.999731
Cnst	14.0281	0.465559	0.771779	0.603229	0.546356	0.999731
Sccpdh	24.0116	0.102347	0.584891	0.174985	0.861092	0.999731
Ahctf1	18.8245	0.618034	0.663019	0.932152	0.351258	0.999731
Cdc42bpa	48.2173	0.0111236	0.455083	0.024443	0.980499	0.999731
Parp1	36.9942	-0.297127	0.502659	-0.591111	0.554446	0.999731
Lin9	5.48568	-0.119679	1.18906	-0.10065	0.919828	0.999731
Acbd3	40.6437	-0.198734	0.480172	-0.413881	0.678961	0.999731
H3f3a	2199.06	-0.311013	0.268395	-1.15879	0.246543	0.999731
Sde2	24.58	-0.345034	0.610159	-0.565482	0.571746	0.999731
Pycr2	21.6836	-0.0131563	0.651705	-0.0201875	0.983894	0.999731
Nvl	21.4484	-0.042247	0.614206	-0.0687831	0.945162	0.999731
Cnih4	30.1261	-0.151118	0.537441	-0.281181	0.778572	0.999731
Wdr26	76.8552	0.321912	0.395586	0.813759	0.415783	0.999731
Enah	181.276	0.404366	0.337862	1.19684	0.231369	0.999731
Srp9	65.2346	-0.180256	0.409333	-0.440365	0.659673	0.999731
Degs1	5.82448	-0.0607407	1.10407	-0.0550153	0.956126	0.999731
Fbxo28	24.1297	0.0982723	0.585485	0.167848	0.866703	0.999731
Trp53bp2	22.1232	-0.409925	0.608066	-0.674147	0.500218	0.999731
Capn2	8.81538	0.604242	0.958204	0.630598	0.528303	0.999731
Susd4	38.771	-0.216125	0.484864	-0.445744	0.655782	0.999731
Disp1	10.7197	-0.252781	0.836648	-0.302135	0.762549	0.999731
Brox	19.8003	-0.468473	0.643052	-0.728515	0.466298	0.999731
Aida	15.1126	-0.257602	0.723026	-0.356283	0.721629	0.999731
Mia3	35.8148	-0.274424	0.506998	-0.541273	0.588319	0.999731
2026-03-02	11.3045	-1.23428	0.853104	-1.44681	0.147949	0.999731
Mark1	50.6605	0.0805028	0.440438	0.182779	0.854972	0.999731
Rab3gap2	11.8388	-0.227641	0.805404	-0.282643	0.777451	0.999731
Iars2	8.02415	-0.328718	0.986869	-0.333092	0.739065	0.999731
Bpnt1	12.4995	-0.608129	0.796777	-0.763237	0.445322	0.999731
Eprs	57.092	-0.0850481	0.423744	-0.200706	0.840928	0.999731
Lyplal1	15.4102	0.0713698	0.726614	0.0982224	0.921756	0.999731
Rrp15	7.29763	-0.629113	1.01569	-0.619394	0.535657	0.999731
Gpatch2	23.1463	0.129778	0.601524	0.215749	0.829183	0.999731
Esrrg	15.3847	0.722108	0.70839	1.01937	0.30803	0.999731
Kctd3	12.168	-0.146322	0.79836	-0.183278	0.85458	0.999731
Kcnk2	20.6427	-0.0403682	0.627128	-0.06437	0.948676	0.999731
Smyd2	7.77708	-0.307055	0.985013	-0.311727	0.755248	0.999731
Prox1	11.3202	1.32073	0.869439	1.51906	0.128748	0.999731
Rps6kc1	17.7933	0.00549982	0.670474	0.00820288	0.993455	0.999731
Angel2	22.4929	-0.0895741	0.600327	-0.149209	0.881389	0.999731
Vash2	20.6293	0.36524	0.623439	0.585846	0.557979	0.999731
Flvcr1	5.81029	0.530809	1.10209	0.481639	0.630062	0.999731
Tatdn3	5.91554	0.148629	1.08796	0.136613	0.891337	0.999731
Nenf	69.5702	-0.456121	0.419882	-1.08631	0.277342	0.999731
Pacc1	6.37789	0.523584	1.06048	0.493724	0.621501	0.999731
Ints7	11.0797	0.445094	0.817907	0.544187	0.586313	0.999731
Lpgat1	47.2825	0.140864	0.458773	0.307045	0.758809	0.999731
Rcor3	13.3582	0.0805134	0.754085	0.10677	0.914972	0.999731
Kcnh1	13.9659	-0.56812	0.767501	-0.74022	0.459166	0.999731
Sertad4	13.0922	-0.172855	0.760355	-0.227335	0.820163	0.999731
Syt14	32.2478	0.124187	0.523612	0.237174	0.812522	0.999731
Utp25	6.21932	0.23843	1.14342	0.208524	0.83482	0.999731
Camk1g	6.21864	0.327788	1.1458	0.286079	0.774818	0.999731
Plxna2	259.612	0.27946	0.384699	0.726437	0.467571	0.999731
Fam171a1	30.0866	0.48676	0.5662	0.859697	0.389956	0.999731
Nmt2	26.9026	-0.120906	0.600739	-0.201262	0.840494	0.999731
Dclre1c	8.80472	0.787042	0.911178	0.863763	0.387718	0.999731
Hspa14	20.3335	-0.179626	0.645622	-0.278222	0.780842	0.999731
Fam107b	17.7702	0.185001	0.679724	0.272171	0.785491	0.999731
Frmd4a	154.564	-0.0599801	0.398999	-0.150327	0.880507	0.999731
Prpf18	19.5582	-0.0258211	0.664018	-0.0388861	0.968981	0.999731
Sephs1	14.6679	-0.111559	0.724147	-0.154056	0.877565	0.999731
Phyh	13.3384	-0.560642	0.759712	-0.737966	0.460535	0.999731
Cdc123	64.5414	0.0974941	0.407442	0.239283	0.810886	0.999731
Nudt5	15.2944	-0.0723844	0.714023	-0.101375	0.919252	0.999731
Sec61a2	14.2361	0.210097	0.73821	0.284604	0.775948	0.999731
Upf2	23.713	0.361795	0.594616	0.608451	0.542888	0.999731
Usp6nl	22.8674	-0.0913661	0.655646	-0.139353	0.889171	0.999731
Celf2	517.14	0.383034	0.301697	1.2696	0.204228	0.999731
Taf3	26.3656	0.734848	0.564747	1.3012	0.193191	0.999731
Atp5c1	241.087	-0.182336	0.307855	-0.592278	0.553665	0.999731
Kin	29.704	-0.367665	0.557339	-0.65968	0.509459	0.999731
Pfkfb3	6.73932	-0.770475	1.13935	-0.676243	0.498886	0.999731
Rbm17	38.4842	0.0169153	0.489909	0.0345275	0.972457	0.999731
Fbh1	16.3936	0.030386	0.689159	0.0440914	0.964832	0.999731
Ankrd16	10.0208	-0.055477	0.876994	-0.0632582	0.949561	0.999731
Mindy3	24.7121	0.185116	0.583862	0.317055	0.751202	0.999731
Rsu1	6.68846	0.685529	1.09971	0.623371	0.53304	0.999731
Vim	62.699	0.497465	0.439497	1.1319	0.257678	0.999731
Hacd1	34.7893	-0.149058	0.511691	-0.291304	0.770819	0.999731
Stam	21.6572	0.0272025	0.61876	0.0439628	0.964934	0.999731
Cacnb2	45.5183	-0.737168	0.522579	-1.41063	0.158353	0.999731
Nsun6	7.41474	-0.471031	0.987716	-0.476889	0.633441	0.999731
Arl5b	27.0955	0.116864	0.560346	0.208558	0.834794	0.999731
Plxdc2	6.97878	-0.931125	1.06137	-0.877285	0.380332	0.999731
Nebl	40.8839	0.392632	0.52135	0.753106	0.451386	0.999731
Skida1	14.7609	-0.453766	0.729902	-0.621681	0.534152	0.999731
Mllt10	70.7143	0.460446	0.416718	1.10493	0.269189	0.999731
Dnajc1	57.5222	-0.0584632	0.42253	-0.138364	0.889952	0.999731
Commd3	89.0894	-0.267655	0.380839	-0.702804	0.482178	0.999731
Bmi1	21.1328	-0.717155	0.628014	-1.14194	0.253478	0.999731
Pip4k2a	32.0837	0.184649	0.525706	0.351239	0.725409	0.999731
Arhgap21	55.5557	0.0316588	0.42624	0.0742747	0.940792	0.999731
Thnsl1	7.10389	-0.018474	1.01232	-0.0182492	0.98544	0.999731
Gpr158	21.9194	0.284429	0.624911	0.455151	0.649	0.999731
Myo3a	16.5684	-1.06402	0.795265	-1.33795	0.180914	0.999731
Gad2	419.666	-0.333341	0.282965	-1.17803	0.238786	0.999731
Pdss1	9.4401	-0.931863	0.938956	-0.992446	0.32098	0.999731
Abi1	33.0466	-0.510356	0.524571	-0.972901	0.330602	0.999731
Acbd5	40.5005	0.0425002	0.483898	0.0878289	0.930013	0.999731
Yme1l1	42.4913	-0.0532285	0.474015	-0.112293	0.910591	0.999731
Spopl	13.9033	-0.0149129	0.757841	-0.0196782	0.9843	0.999731
Cacna1b	49.5514	0.59976	0.449458	1.33441	0.18207	0.999731
Ehmt1	107.804	0.141252	0.355283	0.397577	0.690942	0.999731
Zmynd19	17.9873	0.306534	0.698203	0.439032	0.660638	0.999731
Dph7	8.05568	0.419082	0.955217	0.43873	0.660857	0.999731
Mrpl41	67.5665	-0.0598617	0.436796	-0.137047	0.890994	0.999731
Nsmf	11.7014	-0.149205	0.816734	-0.182685	0.855045	0.999731
Nelfb	16.6343	0.211926	0.715056	0.296377	0.766942	0.999731
Tubb4b	79.0401	0.100045	0.406488	0.246121	0.805589	0.999731
Rnf208	11.6622	0.0902061	0.809954	0.111372	0.911322	0.999731
Ndor1	5.67709	0.273338	1.1096	0.246339	0.80542	0.999731
Tmem203	5.67942	-0.913455	1.13879	-0.802131	0.422477	0.999731
Ssna1	54.8463	-0.579379	0.458668	-1.26318	0.206526	0.999731
Anapc2	24.4091	-0.297777	0.652652	-0.456257	0.648205	0.999731
Man1b1	10.4728	0.302299	0.851233	0.35513	0.722492	0.999731
Npdc1	123.338	-0.117066	0.342508	-0.341791	0.732508	0.999731
Paxx	30.8736	-0.184783	0.562673	-0.328402	0.742608	0.999731
Fbxw5	18.134	0.239338	0.669949	0.357248	0.720906	0.999731
Edf1	190.446	-0.773797	0.379156	-2.04084	0.0412666	0.999731
Phpt1	14.728	0.218753	0.724009	0.302141	0.762545	0.999731
Rabl6	32.153	0.53084	0.561679	0.945095	0.34461	0.999731
Tmem141	9.8033	-0.26386	0.897948	-0.293847	0.768875	0.999731
Bmyc	46.3243	-0.539472	0.49052	-1.0998	0.27142	0.999731
Camsap1	64.1215	-0.167263	0.415514	-0.402546	0.687282	0.999731
Ubac1	27.3792	-0.549983	0.579742	-0.948667	0.34279	0.999731
Qsox2	5.69739	-0.0742836	1.12365	-0.0661093	0.947291	0.999731
Gpsm1	26.8522	0.262632	0.558757	0.470028	0.638335	0.999731
Dnlz	27.3583	0.134806	0.589965	0.228499	0.819258	0.999731
Entr1	17.7704	-0.0750017	0.672384	-0.111546	0.911184	0.999731
Pmpca	16.7182	0.254097	0.684556	0.371185	0.7105	0.999731
Sec16a	11.5654	-0.166794	0.822303	-0.202838	0.839262	0.999731
Dipk1b	45.0708	-0.334713	0.504684	-0.663212	0.507195	0.999731
Surf6	6.79889	-0.804262	1.04368	-0.770603	0.440942	0.999731
Med22	46.2422	0.103258	0.464615	0.222245	0.824124	0.999731
Rpl7a	547.536	-0.241574	0.273553	-0.883098	0.377184	0.999731
Surf1	21.2294	-0.334837	0.646177	-0.518181	0.604332	0.999731
Surf2	22.2334	-0.671673	0.635872	-1.0563	0.29083	0.999731
Surf4	16.293	-0.650139	0.702202	-0.925857	0.35452	0.999731
Rexo4	9.56418	-0.124434	0.876575	-0.141955	0.887116	0.999731
Cacfd1	46.9267	-0.0770913	0.452184	-0.170487	0.864628	0.999731
Vav2	7.68956	-0.755337	0.987936	-0.764561	0.444533	0.999731
Brd3os	6.48348	0.118553	1.06202	0.111629	0.911118	0.999731
Brd3	101.185	0.604911	0.362067	1.67071	0.0947786	0.999731
Wdr5	13.3601	0.37673	0.788542	0.477755	0.632824	0.999731
Olfm1	92.6645	0.353532	0.374983	0.942794	0.345786	0.999731
Mrps2	6.65848	0.438848	1.04967	0.418082	0.675887	0.999731
Ralgds	26.0407	0.204707	0.566106	0.361605	0.717647	0.999731
Gtf3c5	6.81807	0.564365	1.04332	0.540929	0.588556	0.999731
Tsc1	24.6927	0.646175	0.579843	1.1144	0.265109	0.999731
Gtf3c4	13.227	-0.508834	0.766036	-0.664243	0.506535	0.999731
Ddx31	8.74936	0.552032	0.949697	0.581271	0.561058	0.999731
Ttf1	7.20657	-0.82132	1.02262	-0.803156	0.421885	0.999731
Setx	38.272	0.180747	0.498183	0.362812	0.716745	0.999731
Med27	26.8019	0.277657	0.587618	0.472512	0.636561	0.999731
Rapgef1	27.8896	0.203521	0.566961	0.358968	0.719619	0.999731
Trub2	7.66272	0.742223	1.03209	0.719147	0.47205	0.999731
Coq4	12.1163	-1.01978	0.814021	-1.25277	0.21029	0.999731
Slc27a4	9.88816	0.775778	0.874058	0.887559	0.374778	0.999731
Urm1	13.6444	-0.234797	0.760402	-0.30878	0.757489	0.999731
Odf2	18.5986	0.569732	0.656398	0.867968	0.385412	0.999731
Gle1	18.9615	-0.49418	0.65258	-0.75727	0.448888	0.999731
Sptan1	76.7471	-0.160142	0.39003	-0.410589	0.681374	0.999731
Wdr34	12.6315	-0.854705	0.785041	-1.08874	0.276269	0.999731
Set	352.92	0.0234685	0.280527	0.0836583	0.933328	0.999731
Zdhhc12	12.0277	0.0384275	0.802874	0.0478625	0.961826	0.999731
Zer1	9.81483	0.0986261	0.861309	0.114507	0.908836	0.999731
Tbc1d13	11.5263	0.564334	0.810712	0.696097	0.486368	0.999731
Endog	7.01259	-1.87545	1.13619	-1.65065	0.0988105	0.999731
Spout1	9.44764	0.798075	0.891225	0.895481	0.37053	0.999731
Lrrc8a	11.8392	-0.257921	0.795821	-0.324095	0.745866	0.999731
Dolk	6.34065	-0.023052	1.09377	-0.0210756	0.983185	0.999731
Nup188	11.6811	0.0463818	0.861703	0.0538258	0.957074	0.999731
Sh3glb2	18.4815	0.518523	0.658082	0.787931	0.430737	0.999731
Miga2	6.9179	-0.0710293	1.02974	-0.0689777	0.945007	0.999731
Dolpp1	9.10628	0.405072	0.905826	0.447185	0.654741	0.999731
Ptpa	27.5136	-0.322763	0.583416	-0.55323	0.580106	0.999731
Ier5l	15.4292	-0.379379	0.75102	-0.505151	0.613453	0.999731
Ntmt1	40.9895	0.317426	0.494174	0.642337	0.520654	0.999731
Tor1a	28.0433	-0.404637	0.561883	-0.720144	0.471437	0.999731
BC005624	30.0872	-0.215055	0.542965	-0.396075	0.69205	0.999731
Usp20	8.75493	0.0997977	0.932228	0.107053	0.914747	0.999731
Fnbp1	12.7955	-0.180074	0.775535	-0.232193	0.816388	0.999731
D330023K18Rik	8.1201	-0.558368	0.95999	-0.58164	0.560809	0.999731
Gpr107	11.9988	-0.176095	0.794151	-0.22174	0.824517	0.999731
Ncs1	47.1773	-0.366145	0.460803	-0.79458	0.426858	0.999731
Fubp3	11.8671	0.0515517	0.79693	0.0646878	0.948423	0.999731
Prdm12	7.43208	0.797971	1.11089	0.718316	0.472562	0.999731
Exosc2	5.87829	-0.430393	1.23861	-0.347481	0.72823	0.999731
Abl1	14.1122	0.0924295	0.733459	0.126019	0.899717	0.999731
Nup214	14.4543	-0.394263	0.746135	-0.528406	0.597217	0.999731
Prrc2b	92.6321	0.195679	0.372764	0.524939	0.599625	0.999731
Uck1	11.3056	0.157797	0.811176	0.194528	0.845762	0.999731
Swi5	171.636	0.0298942	0.31579	0.0946649	0.924581	0.999731
Golga2	9.86341	0.232229	0.859432	0.270213	0.786997	0.999731
Dnm1	17.8508	0.0886463	0.68632	0.129162	0.89723	0.999731
Ciz1	12.2547	1.03814	0.803183	1.29254	0.196171	0.999731
1110008P14Rik	35.0513	-0.270541	0.510191	-0.530275	0.595922	0.999731
Ptges2	11.9466	-0.14432	0.828201	-0.174257	0.861664	0.999731
Slc25a25	14.1093	0.179356	0.757279	0.236843	0.812778	0.999731
Dpm2	46.7478	-0.0881687	0.5051	-0.174557	0.861428	0.999731
Ak1	11.8015	0.335146	0.804189	0.416751	0.676861	0.999731
Cdk9	22.1987	0.510918	0.617827	0.82696	0.40826	0.999731
Sh2d3c	16.0975	0.357499	0.734388	0.486798	0.626401	0.999731
Tor2a	17.4753	0.163224	0.676203	0.241383	0.809258	0.999731
Stxbp1	50.9995	-0.0277484	0.450823	-0.0615506	0.950921	0.999731
Lrsam1	7.73867	0.134222	1.05992	0.126634	0.89923	0.999731
Rpl12	343.572	-0.215734	0.305744	-0.705603	0.480435	0.999731
Slc2a8	11.1318	0.387026	0.823598	0.469921	0.638411	0.999731
Garnl3	12.5676	0.554382	0.798259	0.694489	0.487376	0.999731
Ralgps1	45.4147	0.418524	0.493468	0.848129	0.396366	0.999731
Zbtb43	10.5339	0.667665	0.838004	0.796732	0.425606	0.999731
Mvb12b	59.5912	0.373734	0.418113	0.893859	0.371397	0.999731
Pbx3	433.724	0.736628	0.343136	2.14675	0.0318132	0.999731
C79798	12.6593	1.4851	0.867788	1.71137	0.0870133	0.999731
Mapkap1	42.4147	0.0732024	0.473966	0.154446	0.877258	0.999731
Gapvd1	63.8349	0.296258	0.416237	0.711755	0.476617	0.999731
Hspa5	108.049	-0.112509	0.362217	-0.310613	0.756095	0.999731
Fbxw2	23.1982	-0.132907	0.597477	-0.222446	0.823966	0.999731
Psmd5	23.6618	0.164618	0.590232	0.278905	0.780318	0.999731
Cntrl	6.31357	0.177592	1.05949	0.16762	0.866882	0.999731
Rab14	176.98	0.17974	0.323258	0.556029	0.578191	0.999731
Dab2ip	37.9929	-0.0110588	0.517192	-0.0213823	0.982941	0.999731
Ttll11	12.2919	-0.00491284	0.782583	-0.00627772	0.994991	0.999731
Ndufa8	132.714	-0.548612	0.355754	-1.54211	0.123047	0.999731
Lhx6	23.148	-0.123595	0.613872	-0.201337	0.840435	0.999731
Rbm18	48.4059	-0.469277	0.472347	-0.993501	0.320466	0.999731
Mrrf	14.1148	-0.398786	0.742116	-0.537364	0.591016	0.999731
Pdcl	25.1903	0.0688369	0.587228	0.117223	0.906683	0.999731
Rc3h2	50.0602	0.469741	0.442604	1.06131	0.288549	0.999731
Zbtb6	8.73018	-0.505229	0.91792	-0.550406	0.582041	0.999731
Rabgap1	77.9329	0.303253	0.389653	0.778264	0.436414	0.999731
Strbp	199.786	-0.118557	0.307343	-0.385747	0.699684	0.999731
Dennd1a	60.3565	0.540962	0.455917	1.18654	0.23541	0.999731
Psmb7	111.925	-0.205338	0.35243	-0.582635	0.560139	0.999731
Nr6a1	37.1795	0.329966	0.538659	0.612569	0.540161	0.999731
Nr6a1os	9.29279	1.04275	1.00627	1.03625	0.300083	0.999731
Arpc5l	62.7255	0.188322	0.4271	0.440931	0.659263	0.999731
Golga1	24.1557	0.510776	0.586384	0.871061	0.383721	0.999731
Scai	42.0477	0.463339	0.490549	0.944533	0.344898	0.999731
Ppp6c	33.7031	0.336799	0.515209	0.653713	0.513297	0.999731
Lrp1b	26.7927	-1.22959	1.33263	-0.922677	0.356176	0.999731
Gtdc1	33.6035	-0.00565259	0.597318	-0.00946329	0.992449	0.999731
Zeb2	41.1907	0.50962	0.486344	1.04786	0.294703	0.999731
Gm13481	5.84511	-0.45617	1.10881	-0.411406	0.680775	0.999731
Acvr2a	78.9798	0.225783	0.404897	0.557631	0.577096	0.999731
Orc4	28.6266	0.150482	0.574175	0.262084	0.793257	0.999731
Mbd5	103.116	0.0190945	0.395125	0.0483251	0.961457	0.999731
Epc2	64.2301	0.091422	0.409007	0.223522	0.823129	0.999731
Kif5c	611.851	0.233857	0.267012	0.87583	0.381122	0.999731
Lypd6b	5.8613	-2.60394	1.2976	-2.00674	0.0447772	0.999731
Mmadhc	29.3403	0.135037	0.549073	0.245937	0.805731	0.999731
Rnd3	84.1124	-0.317095	0.383694	-0.826427	0.408562	0.999731
Rif1	18.5425	-0.946513	0.676377	-1.39939	0.161697	0.999731
Arl5a	36.7085	-0.479645	0.519086	-0.92402	0.355476	0.999731
Cacnb4	63.4812	0.294291	0.432223	0.680878	0.495949	0.999731
Stam2	23.5388	0.487947	0.592486	0.823558	0.410191	0.999731
Fmnl2	132.859	0.418112	0.356423	1.17308	0.240765	0.999731
Prpf40a	100.317	0.625818	0.369702	1.69276	0.0905003	0.999731
Arl6ip6	21.3883	-0.269859	0.619164	-0.435845	0.662949	0.999731
Rprm	21.7676	0.220179	0.665457	0.330868	0.740744	0.999731
Galnt13	41.6422	0.265959	1.00616	0.264331	0.791525	0.999731
Nr4a2	6.64559	0.128401	1.17949	0.108861	0.913313	0.999731
Gpd2	5.61364	0.797964	1.22444	0.651697	0.514597	0.999731
Acvr1	25.5308	1.08804	0.576709	1.88664	0.0592085	0.999731
Upp2	20.6816	0.0492512	0.643511	0.0765352	0.938993	0.999731
Ccdc148	11.5163	0.642061	0.86927	0.738621	0.460137	0.999731
Pkp4	26.0478	0.0632624	0.574186	0.110177	0.912269	0.999731
Baz2b	121.009	0.34471	0.344881	0.999505	0.31755	0.999731
2026-03-07	51.916	0.272158	0.438578	0.620546	0.534899	0.999731
Rbms1	9.76916	0.271362	0.887437	0.305782	0.759771	0.999731
Tank	11.33	0.660203	0.829042	0.796345	0.425831	0.999731
Psmd14	91.5556	-0.0327236	0.378408	-0.0864771	0.931087	0.999731
Kcnh7	82.5611	0.543402	0.442029	1.22934	0.218945	0.999731
Fign	67.5176	0.116716	0.423886	0.275347	0.78305	0.999731
Grb14	12.5864	0.0571106	0.881223	0.0648083	0.948327	0.999731
Scn3a	114.374	0.0453583	0.369689	0.122693	0.90235	0.999731
Scn2a	17.1978	0.0175529	0.807397	0.0217401	0.982655	0.999731
Csrnp3	125.846	-0.0427446	0.365438	-0.116968	0.906885	0.999731
Ttc21b	8.34401	-0.175335	0.938655	-0.186793	0.851823	0.999731
Scn1a	8.33917	0.714188	0.993259	0.719035	0.472119	0.999731
Scn9a	28.7647	-0.0433089	0.580737	-0.0745758	0.940552	0.999731
B3galt1	247.393	0.0329454	0.356128	0.0925099	0.926293	0.999731
Stk39	20.4477	-0.261686	0.644206	-0.406214	0.684585	0.999731
Cers6	81.1441	0.20035	0.410541	0.488014	0.62554	0.999731
Bbs5	7.66539	-0.169815	0.967684	-0.175486	0.860698	0.999731
Ppig	79.6723	0.0822251	0.385565	0.213259	0.831125	0.999731
Ccdc173	7.94485	1.27251	1.01111	1.25853	0.2082	0.999731
Phospho2	12.7202	-0.213827	0.770039	-0.277683	0.781255	0.999731
Klhl23	29.0399	-0.48821	0.551458	-0.885307	0.375991	0.999731
Ssb	189.317	-0.188543	0.320317	-0.588614	0.55612	0.999731
Ubr3	49.8805	0.0811623	0.443473	0.183015	0.854786	0.999731
Gad1os	7.3665	-0.710089	1.00107	-0.70933	0.47812	0.999731
Gad1	58.504	-0.212405	0.421952	-0.503387	0.614692	0.999731
Gorasp2	21.0446	-0.139234	0.619992	-0.224573	0.822311	0.999731
Tlk1	65.2711	0.0983854	0.410634	0.239594	0.810645	0.999731
Mettl8	6.56045	-0.724679	1.05674	-0.685769	0.492859	0.999731
Dcaf17	15.9749	0.161904	0.693217	0.233555	0.815331	0.999731
Dync1i2	174.767	-0.145927	0.324385	-0.449858	0.652813	0.999731
Slc25a12	27.2383	0.531822	0.574381	0.925905	0.354496	0.999731
Hat1	10.1908	-1.14541	0.886943	-1.29142	0.19656	0.999731
Metap1d	23.2332	0.298917	0.602326	0.49627	0.619704	0.999731
Dlx1as	48.7789	0.309297	0.46845	0.660256	0.509089	0.999731
Dlx1	60.7954	-0.29728	0.430779	-0.690098	0.490132	0.999731
Dlx2	93.4907	-0.129566	0.389962	-0.332253	0.739698	0.999731
Itga6	7.01094	-0.80779	1.04917	-0.769935	0.441338	0.999731
Rapgef4	7.04412	-0.772018	1.11876	-0.690068	0.490151	0.999731
Sp3	26.356	0.202043	0.589111	0.342963	0.731626	0.999731
Sp3os	13.7593	-0.436845	0.760775	-0.574211	0.565825	0.999731
Ola1	54.1388	-0.245539	0.43333	-0.566633	0.570963	0.999731
Sp9	34.8092	-0.328297	0.576712	-0.569256	0.569183	0.999731
Cir1	33.5012	-0.284138	0.545292	-0.521075	0.602314	0.999731
Gpr155	5.86497	1.02277	1.10652	0.924312	0.355324	0.999731
Chn1	133.473	0.061823	0.334079	0.185055	0.853186	0.999731
Atf2	63.2307	0.166648	0.439087	0.379534	0.704291	0.999731
Atp5g3	192.344	-0.807692	0.35044	-2.30479	0.0211782	0.999731
Lnpk	36.0752	-0.11012	0.513241	-0.214559	0.830111	0.999731
Mtx2	64.126	-0.890166	0.431688	-2.06206	0.0392021	0.999731
Hnrnpa3	187.047	-0.247867	0.309578	-0.800662	0.423327	0.999731
Agps	29.1688	0.0042533	0.544677	0.00780885	0.99377	0.999731
Rbm45	8.33505	-0.189953	0.989277	-0.192012	0.847733	0.999731
Osbpl6	29.064	-0.290726	0.558044	-0.520974	0.602385	0.999731
Prkra	57.5989	-0.333698	0.433637	-0.769533	0.441577	0.999731
Plekha3	10.203	-0.824605	0.865017	-0.953282	0.340447	0.999731
Sestd1	64.3197	0.292066	0.414957	0.703847	0.481528	0.999731
Zfp385b	19.876	-0.464787	0.668647	-0.695115	0.486983	0.999731
Cwc22	10.2792	-0.28014	0.857338	-0.326756	0.743853	0.999731
Ube2e3	181.296	0.195301	0.315697	0.618636	0.536156	0.999731
Dnajc10	20.7091	0.742265	0.628013	1.18193	0.237235	0.999731
Nckap1	44.2601	-0.0223976	0.462844	-0.0483913	0.961404	0.999731
Dusp19	7.58809	0.603367	0.975468	0.618541	0.536219	0.999731
Nup35	20.902	-0.412491	0.633969	-0.650648	0.515274	0.999731
Zfp804a	39.2751	-0.217685	0.597798	-0.364145	0.71575	0.999731
Zc3h15	103.419	-0.053341	0.358811	-0.148661	0.881821	0.999731
Fam171b	43.9669	-0.429531	0.472228	-0.909584	0.363042	0.999731
Ctnnd1	43.4997	0.564424	0.512969	1.10031	0.271198	0.999731
Selenoh	98.8998	-0.0376111	0.363704	-0.103411	0.917637	0.999731
Tmx2	42.6084	0.069313	0.471912	0.146877	0.883229	0.999731
Med19	64.6012	0.0147654	0.418112	0.0353145	0.971829	0.999731
Zdhhc5	7.0431	-0.612504	1.01677	-0.602404	0.546905	0.999731
Clp1	6.31968	0.399782	1.06691	0.37471	0.707876	0.999731
Timm10	32.7474	-0.189689	0.547802	-0.346273	0.729137	0.999731
Ssrp1	54.2759	0.222099	0.431794	0.514362	0.606999	0.999731
Ptprj	14.2931	-0.0404854	0.871836	-0.0464369	0.962962	0.999731
Nup160	7.12806	-0.63447	1.01193	-0.626988	0.530667	0.999731
Fnbp4	21.6308	-0.145023	0.63758	-0.227459	0.820067	0.999731
Mtch2	57.3584	0.431177	0.445997	0.966773	0.333658	0.999731
C1qtnf4	136.345	-0.489474	0.393338	-1.24441	0.213349	0.999731
Ndufs3	83.9131	-0.488921	0.384752	-1.27074	0.20382	0.999731
Kbtbd4	15.6793	0.0894539	0.727037	0.123039	0.902076	0.999731
Ptpmt1	27.7859	-0.353064	0.576149	-0.6128	0.540008	0.999731
Celf1	95.3516	0.171847	0.394847	0.435225	0.663399	0.999731
Psmc3	73.5787	-0.0719194	0.404688	-0.177716	0.858946	0.999731
Madd	15.4151	-0.135265	0.712252	-0.189912	0.849378	0.999731
Acp2	11.943	0.539408	0.832129	0.648227	0.516838	0.999731
Ddb2	6.59329	-0.632928	1.10869	-0.570881	0.568081	0.999731
Arfgap2	16.1345	0.217005	0.692319	0.313447	0.753941	0.999731
1110051M20Rik	64.4982	0.585639	0.423301	1.3835	0.16651	0.999731
Ckap5	69.2642	0.307221	0.408209	0.752608	0.451686	0.999731
Zfp408	8.23876	0.0833244	0.945559	0.0881218	0.92978	0.999731
Arhgap1	21.2099	-0.0111334	0.617988	-0.0180156	0.985626	0.999731
Atg13	10.7158	-0.0306581	0.853424	-0.0359236	0.971343	0.999731
Ambra1	60.263	0.0975875	0.449052	0.217319	0.82796	0.999731
Mdk	21.2993	0.121116	0.633541	0.191173	0.84839	0.999731
Phf21a	93.6446	0.516714	0.382184	1.352	0.176374	0.999731
Pex16	10.2821	0.0198938	0.851778	0.0233556	0.981367	0.999731
Mapk8ip1	36.5276	0.311342	0.526404	0.591451	0.554218	0.999731
Cry2	7.51122	-0.0151181	1.00002	-0.0151178	0.987938	0.999731
Syt13	22.3236	0.345238	0.613879	0.562388	0.573852	0.999731
Trp53i11	83.9934	0.467582	0.376293	1.2426	0.214015	0.999731
Tspan18	14.1089	0.949431	0.760767	1.24799	0.212034	0.999731
Ext2	21.4384	0.0012817	0.629987	0.00203449	0.998377	0.999731
Accs	6.37721	0.643857	1.13862	0.565469	0.571755	0.999731
Gm13889	25.3801	-1.30437	0.642294	-2.03079	0.0422759	0.999731
Alkbh3	10.1164	-0.209529	0.858057	-0.24419	0.807083	0.999731
Hsd17b12	40.2836	0.89477	0.483069	1.85226	0.0639885	0.999731
Mir670hg	7.9064	0.173641	1.00758	0.172336	0.863174	0.999731
Ttc17	21.5376	0.574452	0.635338	0.904169	0.365906	0.999731
Api5	24.6624	-0.480303	0.588722	-0.81584	0.414592	0.999731
Lrrc4c	190.894	0.635961	0.400097	1.58952	0.111944	0.999731
B230118H07Rik	15.6058	0.314858	0.75373	0.417733	0.676142	0.999731
Traf6	6.36826	0.607324	1.06333	0.571152	0.567897	0.999731
Commd9	52.497	-0.012648	0.478125	-0.0264534	0.978896	0.999731
Ldlrad3	33.8505	0.279134	0.516351	0.54059	0.58879	0.999731
Trim44	79.7965	-0.329782	0.383988	-0.858834	0.390432	0.999731
Fjx1	54.7514	-0.486827	0.488617	-0.996336	0.319087	0.999731
Slc1a2	53.2553	-0.159207	0.49808	-0.319642	0.74924	0.999731
Pdhx	14.5251	-0.173583	0.732446	-0.23699	0.812664	0.999731
Apip	24.7422	-0.163745	0.586596	-0.279144	0.780134	0.999731
Cat	14.8375	-0.111886	0.730946	-0.15307	0.878343	0.999731
Abtb2	19.4264	-0.177951	0.642007	-0.27718	0.781642	0.999731
Caprin1	138.904	-0.0738781	0.335211	-0.220393	0.825565	0.999731
Fbxo3	25.9031	-0.131253	0.566659	-0.231626	0.816828	0.999731
D430041D05Rik	42.0253	0.181097	0.479881	0.377378	0.705892	0.999731
Hipk3	7.26735	-0.214739	0.992767	-0.216304	0.828751	0.999731
Cstf3	48.8711	0.196299	0.484156	0.405445	0.68515	0.999731
Tcp11l1	32.4136	-0.112739	0.540851	-0.208447	0.83488	0.999731
Qser1	23.8676	0.536851	0.597681	0.898224	0.369066	0.999731
Eif3m	100.606	-0.0414342	0.362345	-0.11435	0.90896	0.999731
Rcn1	10.1819	0.464534	0.900623	0.515792	0.606	0.999731
Pax6	67.8681	-0.424604	0.467617	-0.908018	0.363869	0.999731
Elp4	44.1101	0.184281	0.480141	0.383805	0.701123	0.999731
Immp1l	46.3286	-0.144363	0.462354	-0.312235	0.754862	0.999731
Dnajc24	20.5391	-0.219125	0.628894	-0.34843	0.727518	0.999731
Mpped2	279.904	0.422062	0.347125	1.21588	0.224032	0.999731
Lin7c	55.6343	0.00975435	0.426392	0.0228765	0.981749	0.999731
Ccdc34	82.8316	-0.086836	0.383925	-0.226179	0.821062	0.999731
Nop10	79.924	-0.417321	0.392278	-1.06384	0.287402	0.999731
Slc12a6	22.6266	0.213656	0.615204	0.347292	0.728372	0.999731
Emc4	40.0783	0.540456	0.488265	1.10689	0.268341	0.999731
Katnbl1	17.7143	0.672685	0.667325	1.00803	0.313439	0.999731
Emc7	24.0828	-0.197991	0.584452	-0.338763	0.734788	0.999731
Aven	6.76949	0.368997	1.05636	0.349309	0.726857	0.999731
Ryr3	11.0781	1.00513	0.834887	1.20391	0.228624	0.999731
Scg5	90.79	0.0460016	0.370358	0.124208	0.90115	0.999731
Aqr	20.2151	-0.669967	0.64984	-1.03097	0.302554	0.999731
Zfp770	7.9097	-1.47926	1.05016	-1.4086	0.158954	0.999731
Dph6	12.2761	-0.0715478	0.798087	-0.0896491	0.928566	0.999731
BC052040	11.4327	0.163781	0.810068	0.202181	0.839775	0.999731
Meis2	805.154	0.0992238	0.262246	0.378361	0.705162	0.999731
2700033N17Rik	14.3635	0.189527	0.737782	0.256887	0.797266	0.999731
G630016G05Rik	13.619	-0.255364	0.825237	-0.309444	0.756984	0.999731
Spred1	19.8532	0.272258	0.638364	0.426494	0.669748	0.999731
Fam98b	31.1338	-0.649519	0.571197	-1.13712	0.255488	0.999731
Rasgrp1	7.57476	1.99311	1.0803	1.84495	0.0650448	0.999731
Eif2ak4	9.22349	-0.622837	0.933738	-0.667037	0.504749	0.999731
Srp14	157.44	-0.323484	0.345259	-0.93693	0.348794	0.999731
Pak6	11.908	-0.310322	0.795887	-0.389907	0.696606	0.999731
Disp2	11.3626	-0.180411	0.808065	-0.223263	0.823331	0.999731
Ivd	8.5503	-0.395859	0.936509	-0.422696	0.672517	0.999731
Ccdc32	26.786	0.0285938	0.561981	0.0508803	0.959421	0.999731
Rmdn3	8.96698	0.08721	0.91409	0.0954063	0.923992	0.999731
Dnajc17	14.7307	-0.251672	0.721748	-0.348698	0.727316	0.999731
Zfyve19	8.87878	-0.196616	0.930116	-0.211389	0.832584	0.999731
Ino80	22.2634	-0.053323	0.614359	-0.0867947	0.930835	0.999731
Chp1	25.1515	0.815508	0.584352	1.39558	0.162842	0.999731
Oip5os1	35.0799	-0.177201	0.50441	-0.351304	0.72536	0.999731
Ndufaf1	5.92164	0.38737	1.08809	0.356007	0.721835	0.999731
Rtf1	129.281	-0.0675497	0.339135	-0.199182	0.84212	0.999731
Mga	30.0183	-0.182576	0.539778	-0.338242	0.735181	0.999731
Mapkbp1	9.60632	-0.0967444	0.881702	-0.109725	0.912628	0.999731
Jmjd7	8.11898	0.835582	0.989628	0.84434	0.39848	0.999731
Vps39	9.51361	0.393416	0.875805	0.449205	0.653284	0.999731
Tmem87a	13.0031	-0.764177	0.772765	-0.988887	0.322718	0.999731
Zfp106	42.2997	-0.242184	0.475582	-0.509237	0.610586	0.999731
Snap23	6.48891	0.447111	1.06078	0.421493	0.673395	0.999731
Lrrc57	6.70207	-1.3245	1.08566	-1.21999	0.222468	0.999731
Haus2	9.16227	0.0991679	0.897692	0.11047	0.912037	0.999731
Ttbk2	11.1724	0.0262167	0.815869	0.0321334	0.974366	0.999731
Ubr1	25.8906	0.390066	0.596443	0.653987	0.51312	0.999731
Ccndbp1	23.057	0.00856303	0.599958	0.0142727	0.988612	0.999731
Lcmt2	7.92945	1.08364	0.972058	1.11479	0.264941	0.999731
Adal	5.58284	0.341309	1.18027	0.289178	0.772445	0.999731
Tubgcp4	13.687	0.172422	0.756416	0.227946	0.819688	0.999731
Trp53bp1	72.3628	0.0563368	0.409654	0.137523	0.890618	0.999731
Map1a	11.2425	0.377986	0.827161	0.456968	0.647694	0.999731
Ppip5k1	7.36229	-0.324458	1.03662	-0.312996	0.754284	0.999731
Ckmt1	9.36337	0.740684	0.930756	0.795788	0.426155	0.999731
Pdia3	102.53	-0.115745	0.362297	-0.319475	0.749367	0.999731
Serf2	276.4	-0.339407	0.297423	-1.14116	0.253803	0.999731
Hypk	37.641	-0.329417	0.502541	-0.655502	0.512145	0.999731
Mfap1b	16.7407	0.356756	0.697174	0.511717	0.608849	0.999731
Mfap1a	23.2052	0.140452	0.600732	0.233802	0.815139	0.999731
Frmd5	206.633	0.363784	0.349617	1.04052	0.298098	0.999731
Casc4	69.2357	-0.266462	0.406263	-0.655887	0.511897	0.999731
Ctdspl2	26.7349	-0.136608	0.569905	-0.239704	0.81056	0.999731
Eif3j1	26.2678	-0.340831	0.570871	-0.597037	0.550483	0.999731
Spg11	6.51221	-1.00716	1.08752	-0.926101	0.354394	0.999731
Sord	6.41916	-0.212943	1.06295	-0.200332	0.841221	0.999731
Shf	22.2929	0.494628	0.604447	0.818316	0.413177	0.999731
Bloc1s6	25.1515	-0.409928	0.580585	-0.706061	0.48015	0.999731
Sema6d	360.583	-0.29899	0.30837	-0.969583	0.332254	0.999731
Slc24a5	82.568	0.68152	0.37852	1.80048	0.0717843	0.999731
Myef2	94.0505	0.116514	0.364037	0.320061	0.748922	0.999731
Dut	45.8957	-0.702767	0.471652	-1.49001	0.136221	0.999731
Eid1	534.075	-0.193808	0.284891	-0.680288	0.496322	0.999731
Secisbp2l	19.3601	0.0293053	0.652316	0.044925	0.964167	0.999731
Cops2	40.8481	-0.339745	0.480559	-0.706979	0.47958	0.999731
Galk2	17.1905	0.346611	0.692063	0.500837	0.616486	0.999731
Gabpb1	15.4071	-0.504891	0.73001	-0.691623	0.489174	0.999731
Usp8	12.0068	-0.581996	0.803793	-0.724063	0.469027	0.999731
Trpm7	37.5546	0.683996	0.497415	1.3751	0.1691	0.999731
Sppl2a	18.6314	0.592121	0.655872	0.9028	0.366632	0.999731
Ap4e1	7.93754	0.43468	0.964486	0.450685	0.652216	0.999731
Snrnp200	24.7275	-0.84888	0.593223	-1.43096	0.152441	0.999731
Ciao1	12.9866	0.0195197	0.761795	0.0256233	0.979558	0.999731
Tmem127	12.8186	0.353732	0.770395	0.459157	0.646121	0.999731
Stard7	18.2844	-0.252219	0.664419	-0.379608	0.704236	0.999731
Fahd2a	9.53425	0.144414	0.873523	0.165324	0.868689	0.999731
Mrps5	40.5173	-0.220134	0.486124	-0.452835	0.650668	0.999731
Mtln	11.6313	-0.492199	0.812807	-0.605555	0.54481	0.999731
Anapc1	19.6878	0.66939	0.648539	1.03215	0.302001	0.999731
Tmem87b	13.9276	1.17311	0.752402	1.55915	0.118961	0.999731
Gm10762	12.1441	1.05908	0.800023	1.32381	0.185565	0.999731
Zc3h6	9.73985	0.0222767	0.87685	0.0254053	0.979732	0.999731
Ttl	13.2942	-0.107346	0.753543	-0.142456	0.88672	0.999731
Chchd5	14.4468	-0.421296	0.753427	-0.559172	0.576044	0.999731
Slc20a1	11.9562	0.688424	0.795764	0.86511	0.386978	0.999731
Snrpb	102.42	-0.243609	0.393053	-0.619787	0.535398	0.999731
Nop56	47.0429	-0.160702	0.454251	-0.353774	0.723508	0.999731
Idh3b	47.9155	-0.0437427	0.452549	-0.0966583	0.922998	0.999731
Ebf4	5.93583	-0.183863	1.09641	-0.167696	0.866822	0.999731
Vps16	9.96023	0.534527	0.857568	0.623305	0.533084	0.999731
Ptpra	42.6029	0.169484	0.503848	0.336379	0.736585	0.999731
Mrps26	46.3656	-0.285576	0.460805	-0.619733	0.535434	0.999731
Ddrgk1	22.6057	-0.636658	0.635926	-1.00115	0.316754	0.999731
Itpa	46.6285	-0.16916	0.459135	-0.368432	0.712551	0.999731
4930402H24Rik	130.319	0.626848	0.385234	1.62719	0.103697	0.999731
Atrn	24.2635	0.382254	0.587184	0.650995	0.51505	0.999731
1700037H04Rik	13.3562	0.553096	0.753403	0.73413	0.46287	0.999731
Cenpb	25.563	0.0662317	0.583345	0.113538	0.909604	0.999731
Ap5s1	6.88762	0.352203	1.01722	0.346241	0.729162	0.999731
Pank2	19.3929	0.0521377	0.672193	0.0775635	0.938175	0.999731
Rnf24	48.4971	0.22649	0.457056	0.495542	0.620218	0.999731
Smox	5.58061	-0.321909	1.1465	-0.280776	0.778882	0.999731
Prnp	61.69	0.218493	0.412553	0.529612	0.596381	0.999731
Slc23a2	13.2599	-0.464493	0.759367	-0.611685	0.540746	0.999731
Tmem230	13.4278	-0.0223929	0.757639	-0.0295561	0.976421	0.999731
Pcna	13.2132	-0.274607	0.765091	-0.35892	0.719655	0.999731
Cds2	13.7708	-0.175829	0.741636	-0.237083	0.812593	0.999731
Gpcpd1	33.5171	0.328946	0.512024	0.642442	0.520586	0.999731
Shld1	10.9308	0.233895	0.846457	0.276322	0.782301	0.999731
Chgb	45.7087	0.216068	0.457812	0.471957	0.636958	0.999731
Trmt6	19.3977	0.188598	0.63861	0.295326	0.767745	0.999731
Crls1	16.9149	-0.423703	0.68208	-0.621192	0.534473	0.999731
Tmx4	93.5004	-0.00154793	0.368994	-0.004195	0.996653	0.999731
Plcb1	221.062	0.362521	0.401491	0.902935	0.36656	0.999731
9630028H03Rik	6.45287	0.629768	1.05496	0.596959	0.550535	0.999731
Plcb4	43.8606	-0.0300996	0.485204	-0.0620349	0.950535	0.999731
Pak7	119.25	0.0833022	0.362322	0.229912	0.81816	0.999731
Snap25	78.0919	0.19646	0.409729	0.479488	0.631591	0.999731
Slx4ip	33.2807	0.164028	0.514488	0.318817	0.749865	0.999731
Btbd3	26.8101	-0.732138	0.588201	-1.24471	0.21324	0.999731
Tasp1	15.371	-0.40145	0.736682	-0.544944	0.585792	0.999731
Esf1	27.09	0.41669	0.577727	0.721256	0.470752	0.999731
Ndufaf5	12.7813	0.082194	0.770789	0.106636	0.915078	0.999731
Macrod2	255.162	0.457376	0.313341	1.45967	0.14438	0.999731
Flrt3	14.2794	0.55714	0.7325	0.760601	0.446895	0.999731
Kif16b	10.9069	0.20887	0.858504	0.243295	0.807777	0.999731
Snrpb2	36.7669	0.107371	0.510996	0.210121	0.833573	0.999731
Pcsk2os1	8.48074	-0.236981	0.960952	-0.246611	0.805209	0.999731
Pcsk2	30.9218	-0.620075	0.603469	-1.02752	0.304176	0.999731
Dstn	160.645	0.194347	0.329094	0.59055	0.554822	0.999731
Rrbp1	18.0707	0.0576374	0.684593	0.0841921	0.932904	0.999731
Snx5	14.0279	0.0552731	0.738842	0.0748105	0.940366	0.999731
Polr3f	8.33592	0.398963	0.934074	0.427121	0.669291	0.999731
Rbbp9	13.9105	-0.723016	0.755806	-0.956616	0.338761	0.999731
Sec23b	13.1948	0.188721	0.757935	0.248994	0.803365	0.999731
Smim26	24.8054	-0.673641	0.593916	-1.13424	0.256696	0.999731
Dtd1	48.8389	-0.45867	0.452822	-1.01291	0.311101	0.999731
Slc24a3	11.0531	-0.38114	0.849686	-0.448566	0.653745	0.999731
Rin2	20.6591	-0.0228617	0.661993	-0.0345347	0.972451	0.999731
Naa20	27.9698	0.0916631	0.556428	0.164735	0.869153	0.999731
Crnkl1	17.9914	-0.988627	0.682534	-1.44847	0.147487	0.999731
Insm1	13.8881	0.60779	0.755102	0.80491	0.420871	0.999731
Ralgapa2	39.1242	-0.0369925	0.486236	-0.0760793	0.939356	0.999731
Kiz	12.4056	0.693474	0.805184	0.861261	0.389094	0.999731
Xrn2	87.7308	0.0959895	0.37218	0.257911	0.796475	0.999731
Nxt1	15.652	-0.470816	0.728446	-0.646329	0.518066	0.999731
Gzf1	9.76049	-0.217725	0.871588	-0.249802	0.80274	0.999731
Napb	25.6347	-0.0070439	0.569865	-0.0123606	0.990138	0.999731
Cst3	111.433	-0.361386	0.387702	-0.932123	0.351273	0.999731
Syndig1	6.8529	-0.280779	1.0393	-0.270162	0.787036	0.999731
Zfp120	6.84868	0.0770707	1.04118	0.0740224	0.940993	0.999731
3300002I08Rik	8.8148	-0.483741	0.913422	-0.529592	0.596395	0.999731
Apmap	7.93788	0.389585	0.94962	0.410253	0.68162	0.999731
Pygb	9.02452	0.249493	0.901504	0.276752	0.78197	0.999731
Abhd12	22.091	0.00341871	0.611028	0.00559502	0.995536	0.999731
Nanp	7.64389	-0.506666	1.01318	-0.500074	0.617023	0.999731
Nsfl1c	71.365	-0.345937	0.415171	-0.83324	0.404709	0.999731
Fkbp1a	142.016	-0.0868604	0.339231	-0.256051	0.797912	0.999731
Snph	6.20222	0.303677	1.06915	0.284036	0.776383	0.999731
Tmem74b	10.1833	0.33347	0.860863	0.387367	0.698484	0.999731
Psmf1	16.3591	0.359761	0.690497	0.521017	0.602355	0.999731
Fam110a	15.2841	-0.00515517	0.714389	-0.00721619	0.994242	0.999731
Scrt2	24.0518	0.373178	0.586188	0.636619	0.524373	0.999731
Csnk2a1	152.411	-0.0492572	0.325545	-0.151307	0.879734	0.999731
Tbc1d20	11.8385	-0.196021	0.82593	-0.237334	0.812398	0.999731
Rbck1	19.8417	0.0927637	0.638393	0.145308	0.884468	0.999731
Nrsn2	18.7844	0.270226	0.664419	0.40671	0.684221	0.999731
Sox12	76.0334	-0.0792931	0.390858	-0.202869	0.839237	0.999731
Zcchc3	20.1966	0.144462	0.638726	0.226172	0.821068	0.999731
H13	49.4415	0.458775	0.451071	1.01708	0.309117	0.999731
Mcts2	25.1101	-0.869847	0.587882	-1.47963	0.138973	0.999731
Bcl2l1	46.1266	0.179462	0.455331	0.394134	0.693482	0.999731
Pdrg1	40.8136	-0.207965	0.486859	-0.427157	0.669265	0.999731
Tm9sf4	24.2115	-0.438922	0.59134	-0.74225	0.457936	0.999731
Plagl2	5.94227	-0.00605841	1.09768	-0.00551931	0.995596	0.999731
Pofut1	5.65525	-0.119325	1.12429	-0.106133	0.915477	0.999731
Kif3b	21.2485	0.0822414	0.62836	0.130883	0.895868	0.999731
Asxl1	38.7975	0.177126	0.492094	0.359943	0.718889	0.999731
Nol4l	38.6606	0.346047	0.513192	0.674303	0.500118	0.999731
Commd7	41.1358	-0.340622	0.489947	-0.695221	0.486917	0.999731
Mapre1	137.318	0.0349758	0.332723	0.10512	0.916281	0.999731
Cbfa2t2	25.8561	-0.0191751	0.571417	-0.033557	0.97323	0.999731
Chmp4b	51.7929	-0.478775	0.442103	-1.08295	0.278832	0.999731
Raly	52.6497	-0.38	0.43698	-0.869604	0.384517	0.999731
Eif2s2	132.569	-0.315088	0.366699	-0.859253	0.390201	0.999731
Itch	52.8607	0.411829	0.460123	0.89504	0.370765	0.999731
Dynlrb1	209.592	-0.0911884	0.303335	-0.300619	0.763705	0.999731
Map1lc3a	188.209	-0.397389	0.329357	-1.20656	0.227601	0.999731
Pigu	13.875	-0.251585	0.77574	-0.324316	0.745699	0.999731
Trp53inp2	21.8016	0.273992	0.625422	0.438092	0.66132	0.999731
Ncoa6	32.7706	0.333172	0.519994	0.640722	0.521703	0.999731
Ggt7	21.4284	-0.167633	0.653232	-0.256621	0.797472	0.999731
Acss2	10.3161	0.511379	0.847325	0.603522	0.546161	0.999731
Trpc4ap	38.9157	-0.0929773	0.494102	-0.188174	0.85074	0.999731
Edem2	15.1091	-0.146108	0.73724	-0.198182	0.842903	0.999731
Mmp24	21.486	0.101279	0.614371	0.16485	0.869062	0.999731
BC029722	6.55812	0.283051	1.0419	0.271668	0.785878	0.999731
Eif6	51.5068	-0.526771	0.482103	-1.09265	0.274546	0.999731
Uqcc1	12.8235	0.102532	0.76631	0.1338	0.89356	0.999731
Cep250	6.21607	-0.184086	1.12548	-0.163562	0.870076	0.999731
Ergic3	64.1649	0.322212	0.427749	0.753275	0.451285	0.999731
Cpne1	36.0913	0.234575	0.519986	0.451118	0.651904	0.999731
Nfs1	11.1763	-0.186145	0.832067	-0.223714	0.82298	0.999731
Romo1	82.3848	-0.884773	0.403467	-2.19292	0.028313	0.999731
Rbm39	243.476	0.100874	0.302702	0.333244	0.73895	0.999731
Phf20	55.5431	0.649031	0.444775	1.45924	0.1445	0.999731
Scand1	142.682	-0.621724	0.358442	-1.73452	0.0828264	0.999731
2900097C17Rik	66.4333	0.243317	0.408224	0.596039	0.551149	0.999731
Epb41l1	32.2758	0.237649	0.520778	0.456335	0.648149	0.999731
Aar2	7.46099	0.598209	0.984086	0.607882	0.543265	0.999731
Dlgap4	141.502	0.229297	0.330811	0.693135	0.488225	0.999731
5430405H02Rik	9.14042	-0.142416	0.91363	-0.155879	0.876128	0.999731
Rab5if	75.9635	-0.407519	0.391768	-1.0402	0.298245	0.999731
Ndrg3	17.4005	-0.209805	0.692605	-0.302922	0.761949	0.999731
Soga1	21.6308	-0.129116	0.65104	-0.198322	0.842793	0.999731
Rpn2	40.3804	0.295169	0.486906	0.606213	0.544373	0.999731
Manbal	30.7232	0.117021	0.546924	0.213962	0.830576	0.999731
Src	18.6873	-0.420356	0.666573	-0.630623	0.528287	0.999731
Blcap	42.3046	0.299158	0.472823	0.632706	0.526926	0.999731
Nnat	3045.37	0.184358	0.251436	0.73322	0.463424	0.999731
Ctnnbl1	43.1159	-0.0473974	0.502639	-0.0942972	0.924873	0.999731
Vstm2l	37.5738	-0.366379	0.537883	-0.68115	0.495776	0.999731
Rprd1b	19.4115	0.0187201	0.686918	0.0272522	0.978259	0.999731
Snhg11	303.281	0.369526	0.326015	1.13347	0.257019	0.999731
Ralgapb	25.0482	-0.561052	0.598203	-0.937895	0.348298	0.999731
Gm14204	111.99	-0.120772	0.355729	-0.339505	0.734229	0.999731
Slc32a1	60.228	-0.149605	0.423152	-0.353549	0.723677	0.999731
Actr5	9.20542	0.0122611	0.906885	0.01352	0.989213	0.999731
Mafb	16.527	-1.17468	0.707131	-1.6612	0.096674	0.999731
Plcg1	18.7689	-0.018782	0.648205	-0.0289754	0.976884	0.999731
Zhx3	11.8595	-0.424571	0.800704	-0.530247	0.595941	0.999731
Chd6	84.1344	0.313707	0.387607	0.809343	0.418318	0.999731
Ptprt	57.8576	-0.643238	0.45253	-1.42143	0.155193	0.999731
Srsf6	81.0884	0.0232082	0.38583	0.0601514	0.952035	0.999731
Ift52	22.5086	-0.0527611	0.601338	-0.0877397	0.930084	0.999731
Tox2	12.0175	-0.73168	0.813212	-0.899741	0.368258	0.999731
Oser1	13.078	0.0861261	0.764573	0.112646	0.910311	0.999731
Gdap1l1	44.9141	-0.367787	0.464828	-0.791231	0.428809	0.999731
Ttpal	7.65929	-0.356054	0.969931	-0.367092	0.71355	0.999731
Serinc3	23.8877	0.0322311	0.594807	0.0541875	0.956786	0.999731
Pkig	57.202	-0.00397681	0.430356	-0.00924075	0.992627	0.999731
Rims4	6.81197	0.353302	1.04267	0.338843	0.734728	0.999731
Ywhab	240.442	0.295138	0.300448	0.982326	0.325939	0.999731
Tomm34	11.199	0.869278	0.834205	1.04204	0.297392	0.999731
Stk4	22.9498	-0.0767647	0.603193	-0.127264	0.898731	0.999731
Sys1	66.9869	-0.406952	0.41424	-0.982407	0.325899	0.999731
Pigt	21.4879	0.283969	0.630149	0.450639	0.65225	0.999731
Dnttip1	31.1712	0.125185	0.533131	0.234811	0.814356	0.999731
Acot8	10.8274	0.815432	0.838891	0.972037	0.331032	0.999731
Ctsa	11.7113	0.669126	0.805036	0.831175	0.405875	0.999731
Pcif1	31.4057	0.500195	0.537701	0.930249	0.352242	0.999731
Zfp335os	5.75362	1.20572	1.12843	1.06849	0.285299	0.999731
Slc12a5	11.6822	-0.971688	0.833667	-1.16556	0.243793	0.999731
Ncoa5	44.8286	0.101456	0.47174	0.215068	0.829714	0.999731
Cdh22	11.7174	0.795548	0.805818	0.987255	0.323518	0.999731
Slc35c2	13.6735	0.371516	0.759312	0.48928	0.624643	0.999731
Elmo2	12.3386	-0.234224	0.804744	-0.291055	0.77101	0.999731
Zfp334	11.3385	-0.730466	0.83599	-0.873774	0.382242	0.999731
Trp53rka	12.4173	0.475725	0.778482	0.611093	0.541138	0.999731
Zmynd8	55.7424	0.0241212	0.427288	0.0564519	0.954982	0.999731
Ncoa3	12.4009	0.462615	0.798886	0.579075	0.562539	0.999731
Sulf2	18.3213	-0.0434652	0.689309	-0.0630561	0.949722	0.999731
Trp53rkb	5.97831	-0.19823	1.08661	-0.182429	0.855246	0.999731
Arfgef2	9.03638	0.60745	0.918379	0.661437	0.508332	0.999731
Cse1l	15.2141	-0.947642	0.732571	-1.29358	0.195809	0.999731
Stau1	23.4534	-0.343764	0.614552	-0.559372	0.575908	0.999731
Ddx27	13.6437	-0.182359	0.746577	-0.24426	0.80703	0.999731
Zfas1	50.7006	-0.109514	0.450734	-0.242968	0.80803	0.999731
Spata2	5.88071	1.20638	1.13671	1.06129	0.288559	0.999731
Rnf114	25.1555	0.3068	0.578862	0.530006	0.596108	0.999731
Ube2v1	59.4636	0.2802	0.417306	0.671449	0.501934	0.999731
Tmem189	8.34435	-0.216913	0.932679	-0.23257	0.816095	0.999731
Ptpn1	92.0827	0.521252	0.379535	1.3734	0.169629	0.999731
Adnp	79.3514	-0.457617	0.405896	-1.12743	0.259563	0.999731
Dpm1	46.3857	-0.453887	0.473412	-0.958757	0.337681	0.999731
Atp9a	50.6531	0.159679	0.441158	0.361954	0.717387	0.999731
Zfp64	10.3775	0.432895	0.878565	0.492729	0.622204	0.999731
Tshz2	147.037	0.39201	0.345587	1.13433	0.256656	0.999731
Pfdn4	64.1101	-0.376118	0.409636	-0.918177	0.358526	0.999731
Dok5	23.638	0.332236	0.58915	0.563925	0.572805	0.999731
Fam210b	6.12604	-0.564061	1.08518	-0.519783	0.603215	0.999731
Rtf2	34.6472	-0.211471	0.575213	-0.36764	0.713142	0.999731
Rae1	34.8126	0.335843	0.505897	0.663857	0.506782	0.999731
Pmepa1	17.7791	0.195164	0.665877	0.293093	0.769451	0.999731
Rab22a	31.0639	0.261407	0.5356	0.488064	0.625505	0.999731
Vapb	48.5186	0.0339901	0.45428	0.0748219	0.940356	0.999731
Stx16	25.0339	-0.0211325	0.576858	-0.0366338	0.970777	0.999731
Npepl1	6.89571	-0.343497	1.0196	-0.336894	0.736197	0.999731
Gnasas1	11.7947	0.276376	0.794491	0.347866	0.727941	0.999731
Gnas	685.32	-0.131486	0.289871	-0.453603	0.650115	0.999731
Gm20721	5.47468	0.19653	1.14907	0.171034	0.864197	0.999731
Nelfcd	17.4911	0.455556	0.681439	0.668521	0.503801	0.999731
Ctsz	15.8723	-0.137481	0.705351	-0.194911	0.845462	0.999731
Atp5e	267.708	-0.566547	0.31921	-1.77484	0.0759238	0.999731
Prelid3b	25.3431	0.0786633	0.572259	0.137461	0.890666	0.999731
Gm6710	7.74037	-0.070609	0.983536	-0.071791	0.942768	0.999731
Gm14325	12.1021	-0.714363	0.813262	-0.878391	0.379731	0.999731
Phactr3	49.1262	-0.22898	0.457158	-0.500879	0.616457	0.999731
Cdh4	48.1828	0.122018	0.450692	0.270734	0.786596	0.999731
Taf4	6.53594	-0.00219961	1.08893	-0.00201997	0.998388	0.999731
Lsm14b	36.3548	0.348614	0.503496	0.692388	0.488694	0.999731
Psma7	325.879	-0.252623	0.294321	-0.858324	0.390714	0.999731
Ss18l1	11.9595	0.0528931	0.827742	0.0639005	0.949049	0.999731
Mtg2	14.0942	-0.233567	0.737973	-0.316498	0.751624	0.999731
Osbpl2	7.812	1.01608	0.979339	1.03751	0.299498	0.999731
Adrm1	35.7333	-0.782795	0.511202	-1.53128	0.1257	0.999731
Rps21	385.249	-0.518468	0.279274	-1.85648	0.0633847	0.999731
Cables2	8.40668	0.799247	0.938212	0.851883	0.394279	0.999731
Mrgbp	25.4289	0.269011	0.584506	0.460237	0.645346	0.999731
Ogfr	32.4733	0.35045	0.518823	0.675472	0.499376	0.999731
Col9a3	12.2088	0.328476	0.782084	0.420001	0.674485	0.999731
Dido1	25.0394	-0.351623	0.590175	-0.595794	0.551313	0.999731
Gid8	22.8687	-0.17264	0.614183	-0.281089	0.778642	0.999731
Gm27032	10.7966	0.180476	0.837045	0.215611	0.829291	0.999731
Ythdf1	21.2324	0.546564	0.632222	0.864513	0.387306	0.999731
Nkain4	14.0666	-0.522074	0.753649	-0.692728	0.48848	0.999731
Arfgap1	15.2061	0.431461	0.724422	0.595593	0.551447	0.999731
Chrna4	8.88038	0.77621	0.944273	0.822019	0.411066	0.999731
Kcnq2	46.0747	0.320245	0.462234	0.692819	0.488423	0.999731
Eef1a2	20.0548	0.0444958	0.633943	0.070189	0.944043	0.999731
Ppdpf	190.988	-0.331329	0.330129	-1.00363	0.315555	0.999731
Gmeb2	14.7334	0.3666	0.768612	0.476964	0.633388	0.999731
Stmn3	849.256	-0.303311	0.326468	-0.92907	0.352853	0.999731
Arfrp1	32.8655	-0.639131	0.539118	-1.18551	0.235815	0.999731
Zgpat	13.3943	-0.00549922	0.762522	-0.00721188	0.994246	0.999731
Zbtb46	13.7673	-0.0309992	0.754714	-0.0410741	0.967237	0.999731
Tpd52l2	25.4513	-0.470802	0.621877	-0.757066	0.44901	0.999731
Dnajc5	46.051	0.180606	0.457815	0.394496	0.693215	0.999731
Uckl1	12.5359	-0.736679	0.805623	-0.914422	0.360495	0.999731
Zfp512b	18.4047	-0.0667497	0.68094	-0.0980258	0.921912	0.999731
Prpf6	29.4782	0.284411	0.540805	0.525903	0.598956	0.999731
Samd10	39.7282	-0.0683174	0.481022	-0.142025	0.88706	0.999731
Rgs19	7.75878	-0.877749	0.995375	-0.881828	0.37787	0.999731
Oprl1	12.3542	0.683964	0.780024	0.87685	0.380568	0.999731
Myt1	40.1164	0.460847	0.494003	0.932883	0.35088	0.999731
Pcmtd2	20.7546	0.179066	0.631387	0.283607	0.776711	0.999731
Polr3k	79.6402	-0.452954	0.409899	-1.10504	0.269143	0.999731
2700069I18Rik	61.0905	0.139633	0.496381	0.281302	0.778479	0.999731
Zfhx4	330.126	0.310665	0.323239	0.961102	0.336501	0.999731
Pex2	22.3409	0.120727	0.608569	0.198379	0.842749	0.999731
Gm8797	26.689	0.852806	0.644624	1.32295	0.185851	0.999731
Pkia	153.403	-0.119921	0.326373	-0.367434	0.713295	0.999731
Zc2hc1a	82.92	-0.300373	0.381692	-0.786951	0.43131	0.999731
Stmn2	1829.19	-0.24619	0.285126	-0.863445	0.387893	0.999731
Mrps28	18.175	-0.560474	0.669193	-0.837538	0.40229	0.999731
Tpd52	11.4318	-0.266446	0.815002	-0.326927	0.743723	0.999731
Zbtb10	10.9619	0.424413	0.828643	0.512178	0.608526	0.999731
Zfp704	45.8555	-0.0340352	0.457379	-0.0744135	0.940681	0.999731
Fabp5	659.051	-0.503245	0.316196	-1.59156	0.111484	0.999731
Impa1	22.6557	-0.120056	0.604448	-0.198621	0.842559	0.999731
Zfand1	19.5769	0.158346	0.652834	0.242551	0.808353	0.999731
Snx16	26.1567	-0.328019	0.576082	-0.569396	0.569087	0.999731
Ralyl	99.2429	0.0663405	0.385803	0.171954	0.863473	0.999731
Lrrcc1	28.4524	0.114308	0.564087	0.202643	0.839414	0.999731
E2f5	6.51153	-0.89664	1.07261	-0.835944	0.403186	0.999731
Rbis	66.1649	-0.113684	0.435214	-0.261214	0.793927	0.999731
Ythdf3	36.0456	0.28041	0.507116	0.552951	0.580297	0.999731
Mir124-2hg	69.7695	0.130446	0.409054	0.318896	0.749805	0.999731
Armc1	45.2592	0.203825	0.475409	0.428735	0.668116	0.999731
Mtfr1	8.58246	-0.249013	0.923626	-0.269603	0.787466	0.999731
Pde7a	80.3339	-0.0389147	0.384425	-0.101228	0.919369	0.999731
Gm16093	10.6653	-0.552512	0.847367	-0.652034	0.514379	0.999731
Hltf	16.1801	-0.878054	0.716306	-1.22581	0.22027	0.999731
Tbl1xr1	35.492	0.0273667	0.530328	0.0516034	0.958845	0.999731
Naaladl2	6.50121	-0.664863	1.20506	-0.551728	0.581135	0.999731
Nlgn1	260.355	0.440848	0.727172	0.60625	0.544349	0.999731
A830092H15Rik	6.05319	1.79826	1.18524	1.51721	0.129213	0.999731
Fndc3b	22.7631	-0.0484853	0.613274	-0.0790598	0.936985	0.999731
Tnik	114.992	0.182183	0.357034	0.510268	0.609863	0.999731
Rpl22l1	125.981	-0.519206	0.349505	-1.48555	0.137398	0.999731
Egfem1	244.874	-0.182988	0.824542	-0.221927	0.824371	0.999731
Mynn	8.22491	0.456575	0.936069	0.487758	0.625721	0.999731
Sec62	104.049	0.371837	0.358853	1.03618	0.300118	0.999731
Phc3	19.8544	-0.290645	0.634603	-0.457995	0.646956	0.999731
Skil	26.7412	0.278801	0.558942	0.498801	0.61792	0.999731
Kcnmb2	15.7482	-0.587788	0.763937	-0.769419	0.441644	0.999731
Zmat3	14.3624	1.00701	0.736755	1.36681	0.171684	0.999731
Pik3ca	38.3417	0.67456	0.488428	1.38108	0.167253	0.999731
Zfp639	19.3034	0.208183	0.650625	0.319974	0.748988	0.999731
Mfn1	11.1065	-0.578838	0.849267	-0.681573	0.495509	0.999731
Gnb4	19.2216	0.136097	0.643117	0.211621	0.832403	0.999731
Actl6a	39.6037	0.0143669	0.49096	0.0292628	0.976655	0.999731
Mrpl47	18.3185	-0.549833	0.666041	-0.825524	0.409074	0.999731
Ndufb5	197.994	-0.485436	0.327915	-1.48037	0.138774	0.999731
Pex5l	14.5183	2.18565	0.788664	2.77133	0.00558283	0.999731
Ttc14	35.3174	0.403299	0.514635	0.783661	0.433239	0.999731
Fxr1	45.9633	-0.000686787	0.491226	-0.00139811	0.998884	0.999731
Dnajc19	36.5813	-0.194128	0.498758	-0.389223	0.697112	0.999731
Sox2ot	189.743	0.603926	0.380191	1.58848	0.112178	0.999731
Gm38505	22.5254	-0.0518368	0.605902	-0.085553	0.931822	0.999731
Sox2	22.8817	-0.730448	0.647484	-1.12813	0.259264	0.999731
Atp11b	22.0463	-0.162784	0.60578	-0.268719	0.788146	0.999731
Dcun1d1	21.3409	-0.11795	0.61889	-0.190583	0.848852	0.999731
Mccc1	7.66505	-0.12447	0.978359	-0.127223	0.898764	0.999731
Acad9	11.3083	-0.458224	0.819058	-0.559453	0.575853	0.999731
Zfp267	9.62651	0.77305	0.89752	0.861318	0.389063	0.999731
Exosc9	24.4953	0.0728637	0.5829	0.125002	0.900522	0.999731
Bbs7	9.88491	0.501937	0.870277	0.576756	0.564104	0.999731
4932438A13Rik	28.1341	-0.183424	0.612495	-0.29947	0.764582	0.999731
Spata5	20.1352	0.175311	0.643083	0.27261	0.785153	0.999731
Ankrd50	18.0888	-0.242871	0.663148	-0.366239	0.714186	0.999731
Fat4	17.2093	-0.0299076	0.675243	-0.0442917	0.964672	0.999731
Hspa4l	24.6965	0.992568	0.590873	1.67983	0.0929897	0.999731
Mfsd8	5.9152	0.208035	1.10573	0.188142	0.850765	0.999731
Abhd18	16.484	0.147557	0.692514	0.213074	0.831269	0.999731
6430590A07Rik	9.97796	-0.0104398	0.871329	-0.0119814	0.99044	0.999731
Larp1b	7.42506	-0.599187	1.05657	-0.567104	0.570643	0.999731
Pgrmc2	12.9456	-0.876793	0.799418	-1.09679	0.272733	0.999731
Jade1	6.6872	-0.653381	1.04918	-0.622755	0.533446	0.999731
Sclt1	22.37	-0.201226	0.623431	-0.322773	0.746867	0.999731
2610316D01Rik	19.7366	-0.308858	0.639974	-0.482611	0.629372	0.999731
Pcdh10	51.7523	-0.924142	0.455073	-2.03076	0.0422797	0.999731
Noct	6.96459	-0.43117	1.03074	-0.41831	0.67572	0.999731
Elf2	51.1881	0.268384	0.443957	0.604528	0.545492	0.999731
Ndufc1	136.197	-0.56755	0.346905	-1.63604	0.101832	0.999731
Naa15	41.9433	0.639053	0.473537	1.34953	0.177166	0.999731
Rab33b	5.48466	0.0269906	1.20802	0.0223429	0.982174	0.999731
Setd7	18.0507	-0.0754396	0.682483	-0.110537	0.911984	0.999731
Maml3	282.702	0.230694	0.372731	0.618929	0.535963	0.999731
Gm37229	9.63659	-0.406699	0.902208	-0.450782	0.652147	0.999731
Cog6	15.4598	0.0857305	0.719553	0.119144	0.905161	0.999731
Lhfp	25.1965	0.776532	0.604222	1.28518	0.19873	0.999731
Proser1	22.4548	0.70031	0.63488	1.10306	0.270001	0.999731
Ufm1	46.1605	0.073729	0.465552	0.158369	0.874166	0.999731
Trpc4	19.4186	-0.155123	0.682981	-0.227127	0.820325	0.999731
Supt20	18.5119	0.0386453	0.6778	0.0570158	0.954533	0.999731
Exosc8	20.9176	-0.651192	0.643869	-1.01137	0.311838	0.999731
Alg5	12.476	-0.306198	0.776955	-0.3941	0.693507	0.999731
Rfxap	27.9509	-0.410021	0.593519	-0.69083	0.489672	0.999731
Dclk1	257.596	0.0936492	0.339947	0.275482	0.782946	0.999731
Nbea	216.137	0.0860813	0.346925	0.248126	0.804037	0.999731
Commd2	27.9445	-0.289682	0.567659	-0.51031	0.609834	0.999731
Rnf13	14.5134	-0.00453335	0.739795	-0.00612785	0.995111	0.999731
Pfn2	248.887	0.190208	0.297828	0.638651	0.52305	0.999731
Tsc22d2	23.8997	-0.253651	0.624304	-0.406294	0.684527	0.999731
Serp1	18.7451	0.191783	0.649343	0.29535	0.767727	0.999731
Eif2a	22.9193	-0.371884	0.604995	-0.614689	0.53876	0.999731
Selenot	28.7886	0.507878	0.54744	0.927733	0.353546	0.999731
Med12l	158.283	0.262238	0.35873	0.731018	0.464768	0.999731
P2ry14	50.493	0.19306	0.477277	0.404504	0.685842	0.999731
P2ry12	10.7393	-0.367067	0.889278	-0.412769	0.679776	0.999731
Mbnl1	16.5831	-0.0676784	0.688054	-0.0983621	0.921645	0.999731
Rap2b	27.0188	-0.453182	0.602304	-0.752413	0.451803	0.999731
Dhx36	104.366	-0.0879152	0.362765	-0.242348	0.808511	0.999731
Plch1	12.7211	0.176335	0.795427	0.221685	0.824559	0.999731
Slc33a1	6.45578	1.11137	1.13579	0.978501	0.327827	0.999731
Gmps	69.4978	-0.424999	0.443948	-0.957316	0.338408	0.999731
Kcnab1	23.5386	0.074244	0.623539	0.119069	0.905221	0.999731
Ssr3	47.0385	-0.32306	0.459514	-0.703047	0.482027	0.999731
Tiparp	14.6598	0.216825	0.72695	0.298267	0.765499	0.999731
Ccnl1	31.2609	0.204372	0.543309	0.376161	0.706797	0.999731
Rsrc1	41.8697	-0.13543	0.476632	-0.284139	0.776304	0.999731
Gfm1	6.17428	-0.285765	1.07383	-0.266117	0.790149	0.999731
Lxn	8.26453	0.587601	1.01363	0.579697	0.562119	0.999731
Schip1	83.3246	0.493185	0.444802	1.10877	0.267528	0.999731
Smc4	8.48975	0.291066	0.925274	0.314573	0.753086	0.999731
Trim59	12.9695	0.0489966	0.806485	0.0607533	0.951556	0.999731
Kpna4	56.7633	0.384279	0.470077	0.817481	0.413653	0.999731
Ppm1l	104.252	0.169029	0.380171	0.444614	0.656598	0.999731
B3galnt1	13.3274	-0.0977379	0.776901	-0.125805	0.899886	0.999731
Nmd3	13.6127	0.0650589	0.76981	0.0845129	0.932649	0.999731
Gm20754	8.24444	-1.83519	1.1298	-1.62434	0.104302	0.999731
Pdcd10	44.4311	-0.283876	0.471608	-0.601931	0.54722	0.999731
Serpini1	21.939	0.218211	0.605838	0.36018	0.718713	0.999731
Golim4	7.75233	-1.03802	0.989443	-1.0491	0.294132	0.999731
Fstl5	47.3292	-0.219492	0.466796	-0.470209	0.638205	0.999731
Rapgef2	69.1867	0.31096	0.432044	0.719742	0.471684	0.999731
4921511C10Rik	7.63923	1.25399	1.03453	1.21214	0.225461	0.999731
Fnip2	18.555	-0.23673	0.657985	-0.359781	0.719011	0.999731
Ppid	41.5715	-0.256117	0.490328	-0.522339	0.601434	0.999731
Etfdh	6.09896	-0.362732	1.10722	-0.327605	0.74321	0.999731
Gria2	152.04	0.150462	0.332877	0.452003	0.651266	0.999731
Glrb	5.85276	0.512987	1.10251	0.465291	0.641723	0.999731
Gucy1b1	6.50344	-0.13278	1.04617	-0.12692	0.899004	0.999731
Map9	55.179	0.225398	0.453011	0.497555	0.618798	0.999731
Plrg1	15.7606	-0.0679799	0.703762	-0.0965951	0.923048	0.999731
Tmem131l	89.9206	-0.0727231	0.380066	-0.191343	0.848257	0.999731
Trim2	79.6109	0.244636	0.405121	0.60386	0.545937	0.999731
Gm37240	20.5854	-0.340695	0.628019	-0.542491	0.587481	0.999731
Fbxw7	35.1408	0.392046	0.508531	0.770938	0.440744	0.999731
Sh3d19	14.3041	0.944408	0.738752	1.27838	0.201114	0.999731
Rps3a1	892.222	-0.249554	0.258113	-0.96684	0.333624	0.999731
Lrba	22.136	0.149737	0.630816	0.23737	0.81237	0.999731
Dclk2	91.4966	-0.0729009	0.369414	-0.197342	0.84356	0.999731
Cd1d1	5.55034	0.200606	1.13314	0.177035	0.859481	0.999731
Kirrel	12.6928	-0.0833069	0.81292	-0.102478	0.918377	0.999731
Arhgef11	36.7574	0.272447	0.498823	0.546181	0.584942	0.999731
Prcc	16.3266	0.309926	0.706023	0.438974	0.66068	0.999731
Hdgf	74.2637	0.238441	0.389217	0.612617	0.540129	0.999731
Mrpl24	54.0307	-0.261982	0.433572	-0.604242	0.545683	0.999731
Rrnad1	7.8771	-0.136482	0.961226	-0.141987	0.88709	0.999731
Isg20l2	7.47872	-0.130404	1.00642	-0.129572	0.896905	0.999731
Crabp2	54.8805	0.367785	0.449065	0.819002	0.412785	0.999731
Nes	5.74107	0.731062	1.14013	0.641209	0.521387	0.999731
Gpatch4	11.1132	0.41646	0.85806	0.485351	0.627428	0.999731
Naxe	32.3756	-0.0270127	0.527751	-0.0511845	0.959178	0.999731
Mef2d	13.8675	0.791185	0.759267	1.04204	0.297395	0.999731
Gm3764	18.916	-0.11483	0.694494	-0.165344	0.868673	0.999731
Cct3	152.526	-0.169459	0.341684	-0.495951	0.619929	0.999731
Smg5	12.6547	1.39917	0.794783	1.76045	0.0783318	0.999731
Slc25a44	8.54996	-0.354503	0.930422	-0.381013	0.703193	0.999731
Sema4a	6.31478	0.946952	1.09359	0.865914	0.386537	0.999731
Mex3a	85.648	0.334118	0.398791	0.837827	0.402128	0.999731
Lamtor2	92.1395	-0.677386	0.435699	-1.55471	0.120015	0.999731
Ubqln4	7.40786	0.835874	1.01899	0.820293	0.412049	0.999731
Ssr2	56.8708	0.0159064	0.428959	0.0370814	0.97042	0.999731
Arhgef2	30.0092	0.0152517	0.562195	0.0271289	0.978357	0.999731
Khdc4	23.2733	0.583137	0.608202	0.958789	0.337665	0.999731
Rit1	14.0008	0.147184	0.736117	0.199947	0.841522	0.999731
Syt11	101.549	0.244264	0.36205	0.674669	0.499886	0.999731
1500004A13Rik	61.8791	0.132614	0.423554	0.313098	0.754206	0.999731
Gon4l	44.343	-0.572308	0.465801	-1.22865	0.219202	0.999731
Msto1	5.72766	-0.593833	1.11972	-0.53034	0.595876	0.999731
Dap3	48.8557	-0.465883	0.467282	-0.997006	0.318761	0.999731
Ash1l	64.5216	0.216796	0.419135	0.517245	0.604985	0.999731
Rusc1	31.3221	0.00181403	0.529703	0.00342461	0.997268	0.999731
Fdps	126.017	-0.358419	0.353309	-1.01446	0.310362	0.999731
Clk2	8.51392	-0.216433	0.92504	-0.233971	0.815007	0.999731
Scamp3	23.9668	0.382126	0.592317	0.645138	0.518838	0.999731
Fam189b	9.15616	-0.0539665	0.894731	-0.0603159	0.951904	0.999731
Mtx1	23.1329	-0.192141	0.59644	-0.322146	0.747342	0.999731
Thbs3	8.88687	-0.76035	0.961681	-0.790647	0.42915	0.999731
Trim46	26.3753	0.318732	0.564702	0.564425	0.572465	0.999731
Krtcap2	98.8	-0.0759292	0.380074	-0.199775	0.841657	0.999731
Dpm3	21.4671	-0.345048	0.624551	-0.552474	0.580624	0.999731
Slc50a1	6.44135	0.0772263	1.08762	0.0710046	0.943394	0.999731
Flad1	9.0529	-0.50843	0.913824	-0.556377	0.577953	0.999731
Cks1b	16.8666	0.0725571	0.711099	0.102035	0.918729	0.999731
Pmvk	64.3064	-0.402961	0.438858	-0.918204	0.358512	0.999731
Adar	19.2287	-0.053276	0.686375	-0.0776194	0.938131	0.999731
Chrnb2	9.47113	0.404123	0.877823	0.46037	0.645251	0.999731
Ube2q1	38.9759	0.140351	0.488293	0.287432	0.773782	0.999731
Hax1	23.0402	0.00837307	0.595477	0.0140611	0.988781	0.999731
Gm19710	9.62695	-0.339651	0.874157	-0.388546	0.697612	0.999731
Ubap2l	68.3272	-0.101802	0.409632	-0.248521	0.803732	0.999731
4933434E20Rik	37.4991	0.581065	0.500446	1.16109	0.245604	0.999731
Tpm3	110.547	0.198729	0.360636	0.551051	0.581599	0.999731
Nup210l	7.2799	0.124156	1.00554	0.123472	0.901734	0.999731
Rps27	386.219	-0.722718	0.278786	-2.59238	0.00953144	0.999731
Jtb	26.1301	-0.706451	0.602482	-1.17257	0.240969	0.999731
Gatad2b	46.2873	0.437365	0.476894	0.917111	0.359084	0.999731
Slc27a3	6.25724	0.691215	1.07101	0.645388	0.518676	0.999731
Ints3	12.7185	0.245297	0.770045	0.318549	0.750068	0.999731
Ilf2	135.142	0.230988	0.346082	0.667437	0.504493	0.999731
Snapin	13.4153	-0.989803	0.772114	-1.28194	0.199864	0.999731
Chtop	39.8606	-0.417768	0.485653	-0.860221	0.389667	0.999731
S100a10	83.9396	-0.522867	1.05445	-0.495867	0.619988	0.999731
Them4	20.1868	-0.108294	0.648057	-0.167106	0.867287	0.999731
Tdrkh	18.3159	-0.162859	0.664618	-0.245042	0.806424	0.999731
Mrpl9	26.6743	0.0711097	0.563076	0.126288	0.899504	0.999731
Riiad1	10.3339	-0.0113067	0.845198	-0.0133775	0.989327	0.999731
Celf3	88.9645	-0.264161	0.37572	-0.70308	0.482006	0.999731
Snx27	30.7887	-0.167324	0.529932	-0.315746	0.752195	0.999731
Pogz	33.4124	0.563487	0.529922	1.06334	0.287629	0.999731
Psmb4	183.505	-0.2417	0.332516	-0.726882	0.467298	0.999731
Pi4kb	10.8712	0.279926	0.826252	0.33879	0.734768	0.999731
Psmd4	110.032	-0.110509	0.360299	-0.306715	0.75906	0.999731
Pip5k1a	26.5085	0.37446	0.563442	0.664594	0.50631	0.999731
Vps72	67.6291	-0.439932	0.405252	-1.08558	0.277667	0.999731
Scnm1	20.3457	-0.0401344	0.640978	-0.0626143	0.950074	0.999731
Lysmd1	5.68353	0.461259	1.11787	0.412624	0.679882	0.999731
Sema6c	27.395	0.447507	0.566821	0.789504	0.429818	0.999731
Mllt11	382.673	0.14603	0.280568	0.520482	0.602728	0.999731
Cdc42se1	10.3217	-0.288485	0.857539	-0.33641	0.736562	0.999731
Prune1	10.9381	0.797641	0.837183	0.952767	0.340708	0.999731
Mindy1	6.9658	0.221073	1.01612	0.217565	0.827768	0.999731
Cers2	7.11352	-0.101891	1.00289	-0.101597	0.919076	0.999731
Setdb1	27.1653	0.268041	0.572918	0.467852	0.63989	0.999731
Arnt	18.6298	0.135098	0.702346	0.192352	0.847467	0.999731
Golph3l	12.3462	0.24365	0.794853	0.306535	0.759197	0.999731
Ensa	42.4882	-0.25224	0.470759	-0.535815	0.592086	0.999731
Mcl1	64.3389	0.0271606	0.410911	0.0660986	0.947299	0.999731
Tars2	6.76286	-0.624047	1.06349	-0.586792	0.557343	0.999731
Rprd2	27.0205	0.47181	0.580378	0.812935	0.416255	0.999731
Prpf3	9.63528	0.173755	0.926566	0.187526	0.851248	0.999731
Mrps21	66.5902	-0.438825	0.437763	-1.00243	0.316138	0.999731
Aph1a	20.7455	-0.0334639	0.649233	-0.0515437	0.958892	0.999731
Anp32e	49.397	-0.0283471	0.44994	-0.063002	0.949765	0.999731
Plekho1	43.6733	0.35618	0.486004	0.732874	0.463635	0.999731
Vps45	15.2834	0.0419409	0.713743	0.0587619	0.953142	0.999731
Otud7b	7.50769	0.246982	1.06107	0.232767	0.815942	0.999731
Sf3b4	22.6625	-0.0898124	0.599292	-0.149864	0.880872	0.999731
Sv2a	40.7743	0.112163	0.482817	0.232309	0.816298	0.999731
Bola1	44.2442	-0.508401	0.487249	-1.04341	0.296758	0.999731
Txnip	14.2159	-0.380433	0.771949	-0.492821	0.622139	0.999731
Polr3gl	17.4159	-0.141918	0.67456	-0.210385	0.833367	0.999731
Lix1l	17.7383	-0.126852	0.681841	-0.186043	0.852411	0.999731
Rbm8a	83.8088	-0.201053	0.385601	-0.521401	0.602088	0.999731
Pex11b	9.95156	0.0483561	0.897502	0.0538785	0.957032	0.999731
Polr3c	12.3395	0.51658	0.827161	0.624521	0.532285	0.999731
Rnf115	34.5818	0.530312	0.519681	1.02046	0.307511	0.999731
Gpr89	11.2253	-1.03775	0.834331	-1.24381	0.213571	0.999731
Bcl9	69.1967	0.239409	0.411301	0.582078	0.560514	0.999731
Prkab2	6.34762	1.00973	1.0775	0.9371	0.348707	0.999731
Pde4dip	35.2707	0.0274724	0.512253	0.0536306	0.957229	0.999731
Sec22b	22.3408	-0.121967	0.635151	-0.192028	0.84772	0.999731
Zfp697	37.3606	-0.168064	0.497054	-0.338121	0.735272	0.999731
Wdr3	9.01841	0.0918522	0.907458	0.101219	0.919376	0.999731
Gdap2	12.8585	0.101614	0.830009	0.122425	0.902562	0.999731
Man1a2	33.7794	0.188995	0.51462	0.367252	0.713431	0.999731
Trim45	6.97224	0.374281	1.00933	0.370821	0.710771	0.999731
Igsf3	9.0854	-0.404509	0.931632	-0.434194	0.664148	0.999731
Atp1a1	7.53864	-0.227736	0.996487	-0.228539	0.819227	0.999731
Slc22a15	5.97952	0.582076	1.1152	0.521947	0.601708	0.999731
Nhlh2	7.67517	3.37657	1.23961	2.72389	0.00645185	0.999731
Tspan2	6.12604	-0.564061	1.08518	-0.519783	0.603215	0.999731
Sike1	21.6444	-0.0684646	0.612737	-0.111736	0.911033	0.999731
Csde1	137.005	0.153477	0.331732	0.462655	0.643611	0.999731
Nras	37.9349	0.719925	0.518699	1.38794	0.165154	0.999731
Bcas2	143.799	-0.377247	0.335293	-1.12513	0.260536	0.999731
Trim33	71.7096	0.285682	0.409688	0.697316	0.485605	0.999731
Syt6	7.05685	0.39604	1.00715	0.393229	0.694151	0.999731
Hipk1	13.0648	-0.0477508	0.779063	-0.0612925	0.951126	0.999731
Rsbn1	62.3216	-0.158434	0.415228	-0.381558	0.702789	0.999731
Phtf1	25.474	0.397763	0.571938	0.695465	0.486764	0.999731
Magi3	23.8777	0.0716857	0.600318	0.119413	0.904948	0.999731
Lrig2	19.6715	0.131063	0.642637	0.203945	0.838396	0.999731
4930509H03Rik	6.24881	1.66235	1.10651	1.50233	0.133011	0.999731
Capza1	44.0457	0.129212	0.461767	0.27982	0.779615	0.999731
St7l	19.2113	0.203652	0.678373	0.300206	0.76402	0.999731
Cttnbp2nl	33.6344	-0.260512	0.541985	-0.480664	0.630755	0.999731
Kcnd3	40.2107	0.0982216	0.514027	0.191083	0.848461	0.999731
Ddx20	7.01472	0.359914	1.01294	0.355318	0.722352	0.999731
Rap1a	35.821	-0.115541	0.517592	-0.223228	0.823358	0.999731
Atp5f1	353.452	-0.23049	0.291305	-0.791231	0.428809	0.999731
Wdr77	9.48334	0.708393	0.884468	0.800925	0.423175	0.999731
Cept1	12.6478	-0.00574787	0.778207	-0.00738603	0.994107	0.999731
Dram2	14.376	0.367981	0.849425	0.433211	0.664861	0.999731
Lrif1	22.6946	-0.0361726	0.601626	-0.0601247	0.952056	0.999731
AI504432	10.3755	-0.494722	0.870643	-0.568225	0.569882	0.999731
Lamtor5	74.9018	-0.55764	0.408152	-1.36626	0.171859	0.999731
Rbm15	6.38598	-0.242607	1.06742	-0.227283	0.820204	0.999731
Strip1	31.5315	0.219558	0.527449	0.416264	0.677217	0.999731
Ahcyl1	43.4093	0.235754	0.478193	0.49301	0.622006	0.999731
Gstm5	59.2124	0.0839171	0.418268	0.20063	0.840988	0.999731
Gstm7	51.4464	-0.085539	0.439998	-0.194408	0.845857	0.999731
Ampd2	5.78268	-0.164738	1.11671	-0.147521	0.882721	0.999731
Gnai3	52.5889	-0.460826	0.437403	-1.05355	0.292089	0.999731
Psma5	111.238	-0.480349	0.375969	-1.27763	0.20138	0.999731
Sort1	41.0051	-0.144304	0.475117	-0.303723	0.761339	0.999731
Celsr2	30.1318	0.242754	0.544624	0.445728	0.655794	0.999731
Sars	68.8455	-0.477727	0.406844	-1.17423	0.240305	0.999731
Tmem167b	16.9138	0.237856	0.680771	0.349393	0.726795	0.999731
Taf13	26.4413	0.337178	0.57328	0.588156	0.556428	0.999731
Wdr47	29.6604	-0.876515	0.553402	-1.58387	0.113224	0.999731
Clcc1	8.35554	0.223646	0.997093	0.224298	0.822525	0.999731
Prpf38b	31.0118	0.282134	0.52848	0.533859	0.593439	0.999731
Fam102b	7.27346	-0.0200426	0.98957	-0.0202538	0.983841	0.999731
Vav3	27.5308	-0.690621	0.591868	-1.16685	0.243271	0.999731
Ntng1	41.7367	-0.216758	1.11948	-0.193624	0.84647	0.999731
Amy1	8.77808	-0.268668	0.938729	-0.286204	0.774722	0.999731
Rnpc3	14.0182	0.0945588	0.75774	0.124791	0.900689	0.999731
Col11a1	9.47346	-0.293646	0.88147	-0.333132	0.739035	0.999731
Dph5	9.86574	-0.436708	0.870982	-0.501396	0.616092	0.999731
Slc30a7	10.191	-0.0988484	0.858615	-0.115125	0.908346	0.999731
Extl2	5.5764	0.158675	1.18539	0.133859	0.893514	0.999731
Cdc14a	11.6361	-0.238467	0.861884	-0.276681	0.782025	0.999731
Rtca	23.0982	-0.192676	0.617705	-0.311922	0.7551	0.999731
Dbt	6.37755	0.581035	1.07922	0.538382	0.590313	0.999731
Trmt13	14.5379	-0.332184	0.746858	-0.444776	0.656482	0.999731
Sass6	15.547	-0.35557	0.745352	-0.477049	0.633327	0.999731
Mfsd14a	10.5804	-0.537303	0.846738	-0.634556	0.525718	0.999731
Agl	10.7213	-0.826088	0.882777	-0.935784	0.349385	0.999731
Plppr4	5.76781	0.548918	1.10967	0.494666	0.620836	0.999731
Gm26871	118.398	-0.624156	0.918418	-0.6796	0.496758	0.999731
Dpyd	9.73763	-0.337858	0.900061	-0.375372	0.707384	0.999731
Ptbp2	130.712	-0.0462059	0.343136	-0.134658	0.892883	0.999731
Alg14	7.37837	-0.26444	0.989241	-0.267316	0.789226	0.999731
Cnn3	60.4979	0.5509	0.447347	1.23148	0.218143	0.999731
Abcd3	13.3463	0.620371	0.764979	0.810965	0.417386	0.999731
Gclm	21.1448	-0.362646	0.658181	-0.550983	0.581646	0.999731
Dnttip2	29.7246	-0.447381	0.558128	-0.801574	0.4228	0.999731
Fnbp1l	280.262	-0.243128	0.290929	-0.835698	0.403325	0.999731
Gm43569	6.81875	0.45835	1.0333	0.443578	0.657348	0.999731
1810037I17Rik	42.001	-0.106553	0.49816	-0.213893	0.830631	0.999731
Usp53	6.84069	-0.711406	1.04604	-0.680098	0.496443	0.999731
Snhg8	15.5211	-0.994192	0.733684	-1.35507	0.175396	0.999731
Ndst3	17.9417	-0.382025	0.728469	-0.524422	0.599985	0.999731
Tram1l1	30.3814	-0.516963	0.54626	-0.946369	0.343961	0.999731
Ndst4	18.9684	0.815491	1.32084	0.617401	0.53697	0.999731
Camk2d	40.2548	0.00487703	0.514892	0.00947195	0.992443	0.999731
Ank2	248.088	0.271463	0.350941	0.773527	0.43921	0.999731
Larp7	11.5586	-0.227577	0.802277	-0.283664	0.776668	0.999731
Ap1ar	35.9775	-0.00261252	0.504087	-0.00518268	0.995865	0.999731
Fam241a	5.53847	-0.372357	1.18595	-0.313975	0.75354	0.999731
Elovl6	46.8017	0.133886	0.481733	0.277925	0.78107	0.999731
Gar1	13.1549	-0.329291	0.760099	-0.433222	0.664854	0.999731
Pla2g12a	9.367	-0.552126	0.899146	-0.614056	0.539178	0.999731
Sec24b	25.3681	-0.506355	0.597113	-0.848007	0.396434	0.999731
Col25a1	13.8156	-0.635508	0.80929	-0.785266	0.432298	0.999731
Ostc	78.6713	-0.263775	0.43671	-0.604004	0.545841	0.999731
Rpl34	642.316	-0.502488	0.265667	-1.89142	0.0585683	0.999731
Papss1	45.7606	0.0679748	0.492262	0.138087	0.890172	0.999731
Aimp1	74.2177	-0.871996	0.407501	-2.13986	0.0323657	0.999731
Tbck	25.1513	0.407489	0.573742	0.71023	0.477561	0.999731
Gstcd	7.32523	-0.0655097	1.01886	-0.064297	0.948734	0.999731
Ints12	10.8149	0.577978	0.827964	0.698072	0.485132	0.999731
Ppa2	25.6387	-0.494367	0.573004	-0.862763	0.388268	0.999731
Tet2	21.3072	-0.357548	0.635316	-0.562787	0.57358	0.999731
Gm26691	16.7513	0.0233809	0.747312	0.0312866	0.975041	0.999731
Cxxc4	83.0041	0.26876	0.377445	0.712051	0.476433	0.999731
Cisd2	38.5952	0.00700194	0.486017	0.0144068	0.988505	0.999731
Ube2d3	101.073	0.21112	0.366592	0.575898	0.564684	0.999731
Nfkb1	10.0645	0.421959	0.936031	0.450796	0.652136	0.999731
Ppp3ca	262.483	0.469932	0.30455	1.54304	0.122821	0.999731
H2afz	438.492	-0.431203	0.301375	-1.43079	0.152491	0.999731
Dnajb14	20.0569	-0.802121	0.653612	-1.22721	0.219743	0.999731
Lamtor3	28.1116	-0.789367	0.573438	-1.37655	0.16865	0.999731
Trmt10a	6.47351	0.259241	1.05466	0.245807	0.805832	0.999731
Adh5	99.8889	-0.331972	0.365896	-0.907284	0.364257	0.999731
Metap1	11.9241	-0.272411	0.795152	-0.34259	0.731907	0.999731
Eif4e	77.3039	0.125785	0.387392	0.324696	0.745411	0.999731
Tspan5	92.2291	0.321678	0.410438	0.783745	0.43319	0.999731
Rap1gds1	31.5015	0.633731	0.529636	1.19654	0.231485	0.999731
Unc5c	95.3594	0.497016	1.17303	0.423701	0.671784	0.999731
Gtf2b	47.8484	-0.378021	0.471323	-0.802042	0.422529	0.999731
Pkn2	31.5076	0.220803	0.55478	0.398	0.69063	0.999731
Lmo4	48.1837	-0.229344	0.46024	-0.498315	0.618262	0.999731
Hs2st1	46.4274	0.261741	0.47161	0.554995	0.578898	0.999731
Selenof	87.1594	-0.34774	0.380761	-0.913274	0.361098	0.999731
Sh3glb1	104.801	-0.307026	0.372011	-0.825313	0.409194	0.999731
Odf2l	12.8209	-0.163736	0.774831	-0.211319	0.832638	0.999731
Znhit6	16.4123	-0.365023	0.711597	-0.512963	0.607977	0.999731
Ddah1	37.4755	-0.563884	0.558546	-1.00956	0.312708	0.999731
Bcl10	14.3525	0.316567	0.741391	0.426991	0.669386	0.999731
2410004B18Rik	25.3738	-0.450943	0.574737	-0.784607	0.432684	0.999731
Ssx2ip	9.36468	0.147152	0.887804	0.165748	0.868355	0.999731
Gng5	128.672	-0.538436	0.366275	-1.47003	0.141553	0.999731
Rpf1	19.3913	-0.404294	0.663783	-0.609075	0.542475	0.999731
Prkacb	61.8335	-0.264891	0.41224	-0.642563	0.520508	0.999731
Ttll7	21.0109	-0.399113	0.633307	-0.630204	0.528561	0.999731
Adgrl2	82.7704	-0.00266165	0.379334	-0.00701664	0.994402	0.999731
Gm30382	22.9874	0.0690457	0.603073	0.11449	0.90885	0.999731
Dnajb4	9.3161	0.00791292	0.890188	0.00888904	0.992908	0.999731
Fubp1	169.779	-0.265498	0.321398	-0.826075	0.408762	0.999731
Miga1	11.489	-0.109946	0.824229	-0.133392	0.893883	0.999731
Usp33	27.7625	0.201044	0.568435	0.353679	0.723579	0.999731
Zzz3	23.4543	-0.127753	0.646767	-0.197526	0.843416	0.999731
Pigk	14.683	0.28403	0.740458	0.383588	0.701284	0.999731
St6galnac5	5.97632	0.856388	1.09479	0.782237	0.434075	0.999731
St6galnac3	34.7135	0.446743	0.528271	0.845671	0.397736	0.999731
Rabggtb	16.9107	-0.280465	0.697511	-0.402094	0.687615	0.999731
Acadm	7.24028	-0.0402715	1.0212	-0.0394356	0.968543	0.999731
Slc44a5	23.501	-0.0559104	0.643448	-0.0868918	0.930758	0.999731
Lhx8	69.1018	0.0981777	0.407456	0.240953	0.809591	0.999731
Negr1	304.866	0.218764	0.354918	0.61638	0.537644	0.999731
Zranb2	82.6182	0.104532	0.381291	0.274152	0.783968	0.999731
Ankrd13c	19.5856	-0.110784	0.643311	-0.172209	0.863273	0.999731
Srsf11	151.175	0.179834	0.324383	0.554386	0.579315	0.999731
Lrrc40	8.45081	0.0693743	0.929115	0.0746671	0.94048	0.999731
B230334C09Rik	7.97237	-0.284122	0.970169	-0.292858	0.769631	0.999731
Lrrc7	283.441	-0.0512406	0.331952	-0.154361	0.877325	0.999731
Tmem68	16.6532	0.167737	0.692058	0.242374	0.808491	0.999731
Tgs1	61.3536	-0.129769	0.417641	-0.310718	0.756015	0.999731
Rps20	776.646	-0.212857	0.276589	-0.769577	0.441551	0.999731
Chchd7	19.3988	-0.385394	0.658156	-0.585566	0.558167	0.999731
Gm11808	15.8178	-0.979607	0.713991	-1.37202	0.170059	0.999731
Impad1	33.9962	-0.0702086	0.527179	-0.133178	0.894053	0.999731
Fam110b	58.6729	-0.198855	0.423634	-0.469403	0.638781	0.999731
Ubxn2b	14.4539	0.323382	0.72616	0.445331	0.65608	0.999731
Sdcbp	46.2795	0.185069	0.455923	0.405922	0.6848	0.999731
Nsmaf	7.1946	0.198613	1.00643	0.197344	0.843558	0.999731
Tox	81.4256	-0.0657553	0.399596	-0.164555	0.869294	0.999731
Rab2a	185.945	-0.209603	0.324783	-0.645362	0.518693	0.999731
Chd7	54.0957	0.751418	0.445602	1.6863	0.0917382	0.999731
Clvs1	36.669	0.439097	0.507296	0.865564	0.386729	0.999731
Asph	16.0759	0.180005	0.714944	0.251775	0.801215	0.999731
2610301B20Rik	11.4029	-0.532258	0.857524	-0.620692	0.534802	0.999731
Ndufaf6	8.88435	-0.631587	0.936446	-0.674452	0.500024	0.999731
Trp53inp1	20.9517	0.372539	0.638419	0.583534	0.559534	0.999731
Ints8	18.0563	-0.291911	0.660933	-0.441665	0.658731	0.999731
Dpy19l4	11.5448	-0.852699	0.822902	-1.03621	0.300104	0.999731
Virma	19.1525	-0.333555	0.670976	-0.497119	0.619105	0.999731
Pdp1	12.0064	0.294793	0.792774	0.37185	0.710005	0.999731
Tmem67	10.9462	0.34474	0.835128	0.412799	0.679754	0.999731
Rbm12b2	6.16008	0.262898	1.06714	0.246358	0.805405	0.999731
Fam92a	42.5795	-0.618556	0.493575	-1.25321	0.210128	0.999731
Triqk	8.91361	-0.862329	0.929962	-0.927274	0.353784	0.999731
Runx1t1	264.025	0.184889	0.312818	0.591043	0.554491	0.999731
Otud6b	13.4008	-0.690562	0.769844	-0.897016	0.369711	0.999731
Pip4p2	22.5507	0.418252	0.620793	0.673739	0.500477	0.999731
Calb1	19.5084	-1.85855	0.73777	-2.51914	0.0117642	0.999731
Decr1	5.74141	0.666281	1.13085	0.589188	0.555735	0.999731
Mmp16	81.13	-0.568709	0.456881	-1.24476	0.213218	0.999731
Rmdn1	26.7741	-0.079647	0.56832	-0.140145	0.888546	0.999731
Wwp1	25.7424	0.267583	0.57436	0.465881	0.641301	0.999731
Ggh	11.786	-0.13331	0.825572	-0.161476	0.871718	0.999731
Nkain3	479.193	0.109938	0.326421	0.336799	0.736268	0.999731
Ccnc	23.249	0.0727561	0.601719	0.120914	0.903759	0.999731
Tstd3	11.397	0.233762	0.810552	0.288399	0.773041	0.999731
Usp45	11.1704	0.587111	0.817627	0.718067	0.472716	0.999731
Pnisr	97.8685	0.57658	0.369643	1.55983	0.1188	0.999731
Coq3	5.78268	-0.164738	1.11671	-0.147521	0.882721	0.999731
Faxc	26.2746	-0.704878	0.592218	-1.19023	0.233954	0.999731
Fbxl4	5.56729	1.28979	1.25051	1.03141	0.302351	0.999731
Pou3f2	111.96	0.398209	0.383185	1.03921	0.298708	0.999731
Klhl32	15.4591	0.132767	0.712643	0.186303	0.852207	0.999731
Ndufaf4	28.4561	-0.167666	0.556688	-0.301186	0.763273	0.999731
Ufl1	19.1252	-0.0379689	0.643885	-0.0589684	0.952977	0.999731
Fut9	33.1907	0.224163	0.56424	0.397283	0.691159	0.999731
Manea	10.2901	0.538299	0.867047	0.620842	0.534704	0.999731
Epha7	24.7478	0.323687	0.588488	0.550032	0.582298	0.999731
Map3k7	21.2991	-0.13348	0.631892	-0.211239	0.832701	0.999731
Bach2	229.457	0.0145003	0.326543	0.0444055	0.964581	0.999731
Casp8ap2	20.5684	-0.112893	0.64013	-0.176359	0.860012	0.999731
Mdn1	17.3753	0.0840502	0.669966	0.125454	0.900164	0.999731
Lyrm2	50.0749	-0.0986921	0.454129	-0.217322	0.827958	0.999731
Ankrd6	8.08294	0.989248	0.98055	1.00887	0.313037	0.999731
Rragd	18.8424	-0.218199	0.664567	-0.328333	0.74266	0.999731
Ube2j1	25.0229	0.0503253	0.587361	0.0856804	0.931721	0.999731
Srsf12	6.64129	-2.27224	1.17773	-1.92934	0.0536891	0.999731
Pnrc1	52.9376	-0.792351	0.469332	-1.68825	0.0913627	0.999731
Rngtt	35.041	-0.102592	0.557966	-0.183869	0.854116	0.999731
Cnr1	96.2645	0.0433841	0.468167	0.092668	0.926167	0.999731
Akirin2	101.874	-0.0433957	0.358899	-0.120914	0.903759	0.999731
Orc3	23.3674	0.314307	0.592514	0.530464	0.59579	0.999731
Rars2	22.6471	-0.142375	0.604439	-0.235548	0.813783	0.999731
Slc35a1	19.5151	0.220316	0.638983	0.344791	0.730251	0.999731
Smim8	23.5055	0.238569	0.592488	0.402656	0.687201	0.999731
Zfp292	135.77	0.193267	0.338687	0.570636	0.568247	0.999731
C9orf72	8.98592	-0.00167623	0.953882	-0.00175727	0.998598	0.999731
Lingo2	129.765	0.411706	0.337752	1.21896	0.222859	0.999731
Aco1	11.7828	0.00722387	0.796606	0.00906831	0.992765	0.999731
Topors	17.2357	-0.0624972	0.671629	-0.0930531	0.925861	0.999731
Ndufb6	70.9491	-0.128311	0.407495	-0.314878	0.752855	0.999731
Aptx	19.268	0.00957597	0.646366	0.0148151	0.98818	0.999731
Dnaja1	482.114	-0.116298	0.283321	-0.410482	0.681452	0.999731
Smu1	28.1696	-0.00343178	0.549443	-0.00624593	0.995016	0.999731
Bag1	85.803	-0.479064	0.385861	-1.24155	0.214404	0.999731
Chmp5	93.6458	-0.279274	0.366569	-0.761859	0.446144	0.999731
Nfx1	21.5026	0.575775	0.612835	0.939527	0.34746	0.999731
Ube2r2	145.756	0.230695	0.335878	0.686843	0.492182	0.999731
Ubap2	42.1538	-0.0907131	0.476496	-0.190376	0.849015	0.999731
Dcaf12	23.0719	0.518615	0.595192	0.871341	0.383568	0.999731
Ubap1	23.0785	0.121362	0.597591	0.203085	0.839068	0.999731
Nudt2	24.5467	-1.02944	0.611195	-1.6843	0.0921232	0.999731
Fam219a	36.4629	0.263251	0.541345	0.486291	0.626761	0.999731
Enho	102.237	0.0513629	0.411425	0.124842	0.900649	0.999731
Cntfr	25.3999	0.743892	0.574208	1.29551	0.195144	0.999731
Rpp25l	31.2307	-0.8846	0.553683	-1.59767	0.110117	0.999731
Dctn3	184.369	-0.414364	0.343409	-1.20662	0.227579	0.999731
Ccl27a	50.6703	-0.0520296	0.448966	-0.115888	0.907742	0.999731
Phf24	11.0737	0.687888	0.946592	0.7267	0.46741	0.999731
Dnajb5	9.72445	-0.0990957	0.877721	-0.112901	0.910109	0.999731
Vcp	145.949	0.387334	0.325545	1.1898	0.234125	0.999731
Stoml2	30.2444	-0.487353	0.546492	-0.891785	0.372508	0.999731
Fam214b	8.04279	0.157339	0.952598	0.165168	0.868812	0.999731
Gm26881	8.56836	-1.13973	1.01092	-1.12741	0.259568	0.999731
Unc13b	43.8641	0.529591	0.502107	1.05474	0.291545	0.999731
Rusc2	21.812	-0.260254	0.625033	-0.416385	0.677129	0.999731
Tesk1	22.3431	0.756579	0.613131	1.23396	0.217218	0.999731
Ccdc107	24.7884	-1.13444	0.619091	-1.83244	0.0668866	0.999731
Tln1	37.7235	0.105041	0.49852	0.210707	0.833116	0.999731
Creb3	15.3606	0.321765	0.719601	0.447144	0.654771	0.999731
Gba2	12.6456	-0.305229	0.777073	-0.392793	0.694472	0.999731
Hint2	25.8834	-0.25071	0.609052	-0.41164	0.680603	0.999731
Tmem8b	7.05531	-0.203364	1.01726	-0.199913	0.841549	0.999731
Reck	16.1318	0.654862	0.7216	0.907513	0.364136	0.999731
Glipr2	7.86325	0.254094	0.986332	0.257615	0.796704	0.999731
Clta	244.035	-0.337051	0.308345	-1.0931	0.274351	0.999731
Rnf38	55.5585	0.203047	0.475758	0.426787	0.669534	0.999731
Zcchc7	64.8652	0.109118	0.42329	0.257786	0.796572	0.999731
Grhpr	6.95272	-0.910583	1.05415	-0.863811	0.387692	0.999731
Zbtb5	21.9236	0.162538	0.610976	0.26603	0.790216	0.999731
Polr1e	7.4346	0.68911	0.989945	0.696109	0.48636	0.999731
Fbxo10	15.4399	-0.467124	0.715365	-0.652986	0.513765	0.999731
Tomm5	53.2698	-0.400068	0.4677	-0.855396	0.392332	0.999731
Trmt10b	13.1864	-0.205529	0.779489	-0.263671	0.792033	0.999731
Exosc3	13.9449	-0.404243	0.811296	-0.498269	0.618295	0.999731
Dcaf10	13.5224	-0.0591028	0.766592	-0.0770981	0.938545	0.999731
Slc25a51	39.0595	0.167784	0.494802	0.339093	0.734539	0.999731
Shb	65.6192	0.508862	0.425343	1.19636	0.231558	0.999731
Aldh1b1	9.02287	0.932739	0.923215	1.01032	0.312344	0.999731
Igfbpl1	441.081	-0.24016	0.315802	-0.760476	0.44697	0.999731
Tstd2	10.0594	0.169585	0.851338	0.199198	0.842108	0.999731
Ncbp1	23.4317	0.408414	0.599617	0.681125	0.495792	0.999731
Xpa	45.1103	-0.163178	0.461902	-0.353273	0.723884	0.999731
Anp32b	52.5742	-0.348115	0.492626	-0.706652	0.479783	0.999731
Nans	27.3321	-0.0591721	0.562123	-0.105265	0.916165	0.999731
Gabbr2	6.48838	-0.366714	1.12197	-0.326849	0.743782	0.999731
Tgfbr1	45.1018	-0.399653	0.462592	-0.863944	0.387619	0.999731
Alg2	42.8708	-0.280549	0.474113	-0.591734	0.554029	0.999731
Sec61b	126.104	-0.264856	0.359438	-0.73686	0.461207	0.999731
Stx17	6.78669	-1.28947	1.07083	-1.20417	0.228522	0.999731
Erp44	24.08	0.513526	0.58494	0.877913	0.379991	0.999731
Invs	8.27804	0.26472	0.962772	0.274957	0.78335	0.999731
Tex10	11.1795	0.0556444	0.840873	0.0661746	0.947239	0.999731
Msantd3	15.2259	-0.0532836	0.711149	-0.0749261	0.940274	0.999731
Tmeff1	145.713	0.205924	0.325944	0.631775	0.527534	0.999731
Cavin4	5.79653	-0.69606	1.12084	-0.621017	0.534588	0.999731
Plppr1	42.9369	0.442174	0.517437	0.854547	0.392802	0.999731
Mrpl50	37.404	-0.045677	0.505103	-0.090431	0.927945	0.999731
Tmem246	14.7659	0.409181	0.733319	0.557986	0.576854	0.999731
Rnf20	33.4047	-0.0961566	0.521202	-0.18449	0.853629	0.999731
Grin3a	13.0315	0.750014	0.823655	0.910592	0.36251	0.999731
Smc2	12.4382	-1.46347	0.823044	-1.77811	0.0753853	0.999731
Nipsnap3b	48.2925	0.226141	0.44793	0.504858	0.613658	0.999731
Fsd1l	44.0009	0.281392	0.464288	0.606071	0.544467	0.999731
Fktn	8.83887	0.199243	0.948633	0.210031	0.833643	0.999731
Zfp462	174.195	0.0100563	0.324142	0.0310245	0.97525	0.999731
Rad23b	56.0138	0.299139	0.435666	0.686625	0.492319	0.999731
Elp1	31.7458	0.333457	0.522682	0.637973	0.523491	0.999731
Ctnnal1	5.59989	-0.482806	1.21828	-0.396301	0.691883	0.999731
Tmem245	7.19693	-0.716515	1.01551	-0.705571	0.480455	0.999731
Frrs1l	9.37921	-0.247161	0.901636	-0.274126	0.783988	0.999731
Pakap	11.1007	0.198812	0.83265	0.23877	0.811284	0.999731
Pakap.1	5.9027	0.475855	2.25989	0.210566	0.833226	0.999731
Txn1	136.63	-0.453265	0.345535	-1.31178	0.189595	0.999731
Ecpas	29.4284	0.0827801	0.540265	0.153221	0.878224	0.999731
Dnajc25	7.01636	-0.488218	1.02776	-0.475029	0.634766	0.999731
Gng10	74.3147	-0.326129	0.397662	-0.820116	0.41215	0.999731
Ugcg	25.7227	-0.285717	0.597767	-0.477974	0.632668	0.999731
Ptbp3	15.9888	-0.0274925	0.700606	-0.0392411	0.968698	0.999731
Hsdl2	11.0526	0.568944	0.833593	0.682521	0.49491	0.999731
E130308A19Rik	91.7846	0.320591	0.371007	0.864109	0.387528	0.999731
Inip	12.9613	-0.814273	0.781734	-1.04162	0.297586	0.999731
Snx30	17.7661	-0.84474	0.693731	-1.21768	0.223347	0.999731
Zfp37	13.6877	0.119426	0.749079	0.159431	0.87333	0.999731
Fkbp15	9.56916	1.27842	0.915276	1.39676	0.162486	0.999731
Slc31a1	9.24078	-0.0354531	0.894096	-0.0396525	0.96837	0.999731
Cdc26	58.6648	0.123543	0.425179	0.290567	0.771383	0.999731
Prpf4	13.9913	-0.558459	0.751076	-0.743545	0.457152	0.999731
Alad	14.9124	-0.0600228	0.718406	-0.0835501	0.933414	0.999731
Pole3	18.9001	0.390887	0.645653	0.605413	0.544905	0.999731
Rgs3	29.7637	0.159764	0.538888	0.296469	0.766872	0.999731
Zfp618	57.4436	0.349097	0.445928	0.782855	0.433712	0.999731
Atp6v1g1	241.641	-0.460669	0.301291	-1.52898	0.126269	0.999731
Astn2	86.3413	0.302009	0.392481	0.769488	0.441604	0.999731
Trim32	27.8296	-0.17934	0.571553	-0.313776	0.753691	0.999731
Brinp1	44.8219	0.179453	0.48222	0.37214	0.709789	0.999731
Cdk5rap2	16.5915	-0.378515	0.688497	-0.549769	0.582478	0.999731
Megf9	34.2837	0.104215	0.516004	0.201965	0.839944	0.999731
Tle1	44.8636	-0.170458	0.471187	-0.361764	0.717529	0.999731
Gm11250	6.1115	0.0484612	1.07207	0.0452034	0.963945	0.999731
Frmd3	17.1556	-0.254713	0.707641	-0.359947	0.718887	0.999731
Kdm4c	37.1244	0.268914	0.556675	0.483072	0.629044	0.999731
Dmac1	41.5209	-0.89111	0.487657	-1.82733	0.0676504	0.999731
Ptprd	360.913	0.516384	0.314285	1.64304	0.100374	0.999731
Lurap1l	6.77627	0.473715	1.02636	0.461548	0.644406	0.999731
Mpdz	6.19646	0.0188591	1.07315	0.0175736	0.985979	0.999731
Zdhhc21	11.2118	-0.77515	0.852351	-0.909426	0.363125	0.999731
Snapc3	37.9469	-0.0580419	0.493805	-0.11754	0.906432	0.999731
Psip1	236.275	-0.0469791	0.301852	-0.155636	0.87632	0.999731
Ccdc171	6.4023	1.50097	1.10005	1.36445	0.172425	0.999731
Bnc2	15.6137	-0.593088	0.784931	-0.755593	0.449894	0.999731
Cntln	8.68315	-0.175101	0.927754	-0.188737	0.850299	0.999731
Sh3gl2	11.872	-0.213133	0.798072	-0.26706	0.789423	0.999731
Rraga	75.5452	0.0133039	0.400021	0.0332581	0.973469	0.999731
Haus6	6.52562	0.158329	1.04977	0.150823	0.880115	0.999731
Plin2	9.82292	-0.39258	0.867577	-0.452501	0.650908	0.999731
Dennd4c	13.5005	-0.222697	0.782565	-0.284573	0.775971	0.999731
Rps6	456.583	-0.178241	0.280042	-0.63648	0.524464	0.999731
Acer2	38.1366	-0.270032	0.519189	-0.520104	0.602991	0.999731
Mllt3	216.615	-0.0997171	0.340412	-0.292931	0.769575	0.999731
Focad	11.703	0.238524	0.859179	0.277618	0.781305	0.999731
Klhl9	50.4974	0.0954643	0.448373	0.212913	0.831395	0.999731
Elavl2	119.324	-0.0122085	0.342459	-0.0356495	0.971562	0.999731
Caap1	24.3405	0.325484	0.600718	0.541825	0.587939	0.999731
Plaa	29.6827	-0.250534	0.546838	-0.45815	0.646844	0.999731
Ift74	21.6682	-0.252002	0.612666	-0.41132	0.680838	0.999731
Mysm1	20.226	-0.245223	0.628548	-0.390143	0.696431	0.999731
Jun	71.2562	0.426147	0.846515	0.503413	0.614674	0.999731
Fggy	7.95852	0.0935411	0.952381	0.0982182	0.921759	0.999731
Hook1	19.2826	-0.719277	0.649097	-1.10812	0.26781	0.999731
Tm2d1	41.5183	-0.211861	0.474593	-0.446405	0.655305	0.999731
Patj	9.28781	-0.342766	0.913755	-0.375118	0.707573	0.999731
Dock7	127.902	0.300718	0.353052	0.851767	0.394343	0.999731
Itgb3bp	9.84544	-0.235787	0.883479	-0.266885	0.789558	0.999731
Efcab7	5.62686	1.13687	1.1472	0.990994	0.321688	0.999731
Pgm1	10.2534	0.727137	0.849231	0.856229	0.391871	0.999731
Cachd1	6.07348	1.33704	1.1101	1.20443	0.228422	0.999731
Jak1	17.7317	-0.505548	0.682805	-0.740399	0.459058	0.999731
Dnajc6	14.1925	1.0422	0.751597	1.38665	0.165548	0.999731
Leprot	18.2969	-0.117795	0.665435	-0.17702	0.859493	0.999731
Pde4b	9.40396	0.301987	0.939371	0.321478	0.747848	0.999731
Sgip1	126.218	0.102594	0.347063	0.295608	0.76753	0.999731
Mier1	26.7532	0.0213592	0.574536	0.0371765	0.970344	0.999731
Slc35d1	10.2153	1.08505	0.907397	1.19579	0.23178	0.999731
Oma1	6.73835	0.0660428	1.07059	0.061688	0.950811	0.999731
Dab1	121.139	-0.151062	0.436291	-0.346241	0.729162	0.999731
Prkaa2	8.47721	0.00192561	0.928661	0.00207353	0.998346	0.999731
Usp24	14.1387	-0.694027	0.747862	-0.928015	0.3534	0.999731
Dhcr24	11.5338	-0.70734	0.828783	-0.853468	0.3934	0.999731
Ttc4	22.1544	-0.122172	0.617243	-0.197932	0.843098	0.999731
Ssbp3	214.277	0.407762	0.345014	1.18187	0.237257	0.999731
Mrpl37	8.61718	0.25676	0.923321	0.278083	0.780948	0.999731
Tceanc2	8.71633	-0.155512	0.924902	-0.168139	0.866474	0.999731
Tmem59	99.445	-0.11669	0.377637	-0.309	0.757322	0.999731
Lrrc42	30.2771	-0.138435	0.557342	-0.248385	0.803837	0.999731
Hspb11	29.4232	-0.695944	0.546174	-1.27422	0.202586	0.999731
Yipf1	23.2706	0.185871	0.595704	0.312019	0.755026	0.999731
Dmrtb1	36.601	0.205709	0.507095	0.405662	0.684991	0.999731
Lrp8	40.86	0.382913	0.484178	0.790852	0.42903	0.999731
Magoh	86.7615	-0.120383	0.3835	-0.313905	0.753593	0.999731
Czib	16.4801	0.276818	0.693421	0.399206	0.689741	0.999731
Scp2	58.073	-0.333571	0.436806	-0.763658	0.445071	0.999731
Zyg11b	55.4998	0.368337	0.430118	0.856362	0.391797	0.999731
Coa7	14.3551	0.553443	0.732703	0.755344	0.450042	0.999731
Tut4	129.562	0.0839007	0.334566	0.250775	0.801988	0.999731
Prpf38a	38.8869	-0.316282	0.492984	-0.641566	0.521155	0.999731
Zfyve9	40.129	0.159485	0.484269	0.329332	0.741905	0.999731
3110021N24Rik	8.39869	0.148422	0.937466	0.158322	0.874203	0.999731
Btf3l4	22.6569	0.0842042	0.617599	0.136341	0.891552	0.999731
Txndc12	19.2484	0.0874211	0.647453	0.135023	0.892594	0.999731
Kti12	6.98033	-0.317687	1.01225	-0.313843	0.75364	0.999731
Rab3b	14.4534	1.09843	0.744104	1.47618	0.139896	0.999731
Nrd1	63.6205	-0.0137157	0.411487	-0.033332	0.97341	0.999731
Osbpl9	87.3982	0.247637	0.377975	0.655167	0.51236	0.999731
Eps15	29.9748	0.325704	0.544615	0.598044	0.549811	0.999731
Rnf11	59.8487	0.41869	0.415704	1.00718	0.313846	0.999731
Faf1	70.4631	-0.0157638	0.417785	-0.0377318	0.969902	0.999731
Elavl4	160.881	0.180188	0.329652	0.546601	0.584653	0.999731
Agbl4	26.2705	0.00519938	0.573233	0.00907028	0.992763	0.999731
Bend5	51.089	-0.100209	0.471196	-0.21267	0.831585	0.999731
Cmpk1	96.3932	0.0357138	0.36884	0.0968274	0.922863	0.999731
Efcab14	12.176	0.291668	0.798045	0.365478	0.714754	0.999731
Atpaf1	7.47785	-0.799147	1.00212	-0.797454	0.425188	0.999731
Uqcrh	284.548	-0.243899	0.294244	-0.828898	0.407162	0.999731
Lrrc41	13.5737	0.703514	0.760818	0.924681	0.355132	0.999731
Pomgnt1	11.4452	0.380491	0.804417	0.473002	0.636212	0.999731
Pik3r3	108.522	0.292153	0.370468	0.788606	0.430343	0.999731
Mast2	72.0183	0.251749	0.448091	0.561825	0.574236	0.999731
Gpbp1l1	12.5436	0.0783761	0.805217	0.0973354	0.92246	0.999731
Nasp	85.7427	-0.153698	0.38315	-0.401144	0.688314	0.999731
Akr1a1	148.131	-0.00507956	0.330653	-0.0153622	0.987743	0.999731
Prdx1	45.0946	-0.181786	0.459286	-0.395802	0.692251	0.999731
Toe1	8.33369	-0.0523879	0.960464	-0.0545443	0.956501	0.999731
Zswim5	74.1933	0.000371876	0.402141	0.00092474	0.999262	0.999731
Urod	10.6212	0.0168149	0.843193	0.0199419	0.98409	0.999731
Hectd3	8.74171	-0.130522	0.991718	-0.131612	0.895291	0.999731
Eif2b3	18.808	-0.472371	0.658772	-0.717047	0.473345	0.999731
Ptch2	5.74107	0.731062	1.14013	0.641209	0.521387	0.999731
Rps8	1165.47	-0.223984	0.265333	-0.84416	0.39858	0.999731
Rnf220	28.6848	0.0316111	0.551065	0.0573636	0.954256	0.999731
Eri3	51.5792	0.225339	0.44414	0.507362	0.611901	0.999731
Dmap1	16.5911	0.250338	0.683036	0.366508	0.713986	0.999731
B4galt2	17.2849	-0.0131792	0.722379	-0.0182442	0.985444	0.999731
Atp6v0b	171.416	-0.320273	0.351733	-0.910557	0.362529	0.999731
Ipo13	9.90167	0.492604	0.905371	0.54409	0.586379	0.999731
St3gal3	19.0291	0.612255	0.671932	0.911186	0.362197	0.999731
Kdm4a	22.1611	0.169959	0.632394	0.268755	0.788118	0.999731
Ptprf	44.1316	0.238735	0.46458	0.513872	0.607341	0.999731
Szt2	6.43912	-0.462241	1.07982	-0.428072	0.668599	0.999731
Med8	47.7137	-0.491865	0.452291	-1.0875	0.276817	0.999731
Ebna1bp2	40.2881	-0.62047	0.524396	-1.18321	0.236726	0.999731
Slc2a1	6.1488	1.37539	1.14099	1.20544	0.228034	0.999731
Svbp	140.627	-0.398634	0.367046	-1.08606	0.277453	0.999731
AU022252	16.4679	0.104612	0.699975	0.149451	0.881198	0.999731
Ybx1	879.521	-0.44068	0.285136	-1.54551	0.122223	0.999731
Ppih	22.1284	-0.114224	0.623396	-0.183229	0.854618	0.999731
Ccdc30	20.0992	-0.268008	0.63401	-0.422718	0.672501	0.999731
Ppcs	8.52733	0.670823	0.936305	0.716458	0.473709	0.999731
Rimkla	5.8734	0.105645	1.09683	0.0963179	0.923268	0.999731
Foxj3	22.1833	-0.187234	0.617562	-0.303183	0.76175	0.999731
Hivep3	16.8476	-0.117436	0.704648	-0.166658	0.867639	0.999731
Scmh1	54.2525	0.366931	0.45247	0.81095	0.417394	0.999731
Ctps	20.8878	0.249796	0.629181	0.397018	0.691354	0.999731
Nfyc	30.4574	0.340964	0.553835	0.615641	0.538131	0.999731
Exo5	11.2103	0.273161	0.833483	0.327734	0.743113	0.999731
Smap2	51.4948	-0.17908	0.455946	-0.392766	0.694492	0.999731
Zmpste24	9.8064	0.633887	0.868475	0.729884	0.465461	0.999731
Rlf	31.0073	0.0479164	0.535003	0.0895627	0.928635	0.999731
Ppt1	15.8119	-0.402546	0.723218	-0.556604	0.577798	0.999731
Cap1	26.7684	-0.00366349	0.621086	-0.00589853	0.995294	0.999731
Mycl	23.6473	0.325179	0.594382	0.547087	0.584319	0.999731
Trit1	19.4475	-0.0259163	0.642633	-0.0403283	0.967831	0.999731
Ppie	14.5922	-0.11516	0.739358	-0.155757	0.876224	0.999731
Pabpc4	17.8254	-0.838194	0.712471	-1.17646	0.239411	0.999731
Macf1	302.487	-0.00862784	0.301441	-0.028622	0.977166	0.999731
Ndufs5	163.048	-0.615283	0.3493	-1.76147	0.0781585	0.999731
Akirin1	59.4109	0.125523	0.428467	0.292957	0.769555	0.999731
Mycbp	10.8375	-0.219102	0.827235	-0.264861	0.791117	0.999731
Rragc	15.5524	0.452904	0.709653	0.638204	0.523341	0.999731
Gm2164	14.7563	0.445615	0.71978	0.619099	0.535851	0.999731
Pou3f1	136.322	-0.311008	0.374053	-0.831453	0.405718	0.999731
Utp11	25.262	-0.00661518	0.581623	-0.0113737	0.990925	0.999731
Sf3a3	38.0945	0.145709	0.488693	0.29816	0.765581	0.999731
Inpp5b	6.54558	-0.0925776	1.05736	-0.0875554	0.93023	0.999731
Mtf1	10.369	-0.600879	0.855002	-0.702781	0.482192	0.999731
1110065P20Rik	56.6804	-0.589729	0.44668	-1.32025	0.186751	0.999731
Yrdc	20.1353	-0.32536	0.630975	-0.515647	0.606101	0.999731
Maneal	8.70722	0.521179	0.929732	0.560569	0.575092	0.999731
Gnl2	15.4299	-0.401534	0.709909	-0.565614	0.571656	0.999731
Snip1	8.34676	0.930992	0.994349	0.936283	0.349127	0.999731
Meaf6	81.5259	-0.211299	0.403335	-0.523879	0.600362	0.999731
Grik3	63.6139	0.202125	0.500224	0.404069	0.686162	0.999731
Mrps15	49.596	-0.480226	0.450602	-1.06574	0.28654	0.999731
Oscp1	13.476	0.101946	0.749245	0.136065	0.89177	0.999731
Lsm10	20.2039	-0.87985	0.646025	-1.36194	0.173215	0.999731
Stk40	10.9407	0.151684	0.826921	0.183432	0.854459	0.999731
Thrap3	61.09	0.03389	0.417295	0.0812136	0.935272	0.999731
Map7d1	49.7136	0.471758	0.444937	1.06028	0.289017	0.999731
Trappc3	60.4519	-0.290715	0.427853	-0.679474	0.496838	0.999731
Adprhl2	20.3165	-0.446532	0.663807	-0.672683	0.501149	0.999731
Ago3	19.1597	0.510939	0.657788	0.776753	0.437305	0.999731
Ago1	36.441	0.479177	0.521687	0.918515	0.358349	0.999731
Ago4	17.0844	0.183578	0.686884	0.267262	0.789268	0.999731
Psmb2	165.273	-0.236836	0.326052	-0.726373	0.46761	0.999731
Ncdn	6.0249	1.09126	1.09965	0.992375	0.321015	0.999731
AU040320	21.396	-0.479847	0.616905	-0.77783	0.436669	0.999731
Zmym4	88.913	-0.103816	0.399126	-0.260108	0.794781	0.999731
Sfpq	177.582	0.199595	0.325702	0.612816	0.539998	0.999731
Zmym1	7.38868	-0.447756	1.02244	-0.437929	0.661438	0.999731
Zmym6	12.178	-0.225831	0.811428	-0.278313	0.780772	0.999731
Dlgap3	7.91638	0.0608636	0.966574	0.0629684	0.949792	0.999731
Smim12	11.5183	0.0837175	0.838052	0.0998953	0.920427	0.999731
Csmd2	59.9395	0.343061	0.426836	0.80373	0.421553	0.999731
Phc2	64.2219	0.327591	0.414845	0.78967	0.429721	0.999731
[truncated: 8,629 more rows]

## Sheet: S
	baseMean	log2FoldChange	lfcSE	stat	pvalue	padj
Hist1h1b	1626.19	-1.8709	0.242813	-7.70512	1.3072e-14	1.44707e-10
Hist1h2ap	592.364	-1.90976	0.268463	-7.11367	1.12993e-12	6.25419e-09
Hist1h2ae	581.865	-1.36871	0.239286	-5.71995	1.06555e-08	3.93187e-05
Hist1h2ab	114.142	-1.93398	0.352812	-5.48162	4.2146e-08	0.000116639
Hist1h4h	40.7206	-3.10862	0.572747	-5.42756	5.71282e-08	0.000126482
Hist1h4d	248.442	-1.58402	0.303565	-5.21806	1.80812e-07	0.000333598
Gm10076	154.905	-1.69891	0.328023	-5.17926	2.22774e-07	0.000352301
Hist1h1d	111.302	-1.91687	0.377648	-5.07581	3.85845e-07	0.000533913
Hist1h2bj	53.4231	-2.67772	0.538851	-4.96932	6.71885e-07	0.000826418
Hist1h1c	118.805	-1.9619	0.432102	-4.54037	5.61551e-06	0.00621637
Hist1h2bm	43.6764	-2.2881	0.52852	-4.32927	1.49606e-05	0.0150558
Hist1h1a	271.039	-1.43167	0.338036	-4.23526	2.28288e-05	0.0210596
Hist1h3b	22.5718	-2.96727	0.71358	-4.15828	3.20655e-05	0.027305
Erh	187.162	-1.2304	0.301877	-4.07584	4.58493e-05	0.0338368
Hist1h3c	84.2144	-1.63026	0.399451	-4.08124	4.47953e-05	0.0338368
Gm42418	4199.08	-3.17163	0.829022	-3.82575	0.000130374	0.0902028
Hist1h4c	24.7588	-2.54009	0.672706	-3.77593	0.000159413	0.103806
Rpl35	528.921	-0.95744	0.265011	-3.61283	0.000302868	0.186264
Hmgn2	800.395	-0.849875	0.237959	-3.57153	0.000354908	0.187087
Hist1h2ai	21.9592	-2.54458	0.709502	-3.58643	0.000335232	0.187087
Hist1h3e	86.0764	-1.65838	0.463008	-3.58175	0.000341298	0.187087
Nox4	92.5077	1.33345	0.376255	3.544	0.000394104	0.196818
AY036118	582.123	-3.60203	1.01918	-3.53425	0.000408927	0.196818
Il31ra	11.7096	-3.66296	1.04312	-3.51155	0.000445502	0.197268
mt-Atp8	61.3717	-3.20867	0.913358	-3.51305	0.000443002	0.197268
mt-Nd4l	154.89	-2.42997	0.705052	-3.44651	0.000567879	0.241785
Rps29	987.994	-0.795167	0.234942	-3.38453	0.000712999	0.29233
Lars2	86.9525	-2.85492	0.850622	-3.35627	0.000790011	0.312336
Hist1h4n	9.6134	-3.79913	1.17996	-3.21971	0.00128319	0.489826
mt-Nd5	161.26	-0.987722	0.308259	-3.20419	0.00135441	0.499778
Meg3	184.688	1.05505	0.331718	3.18057	0.00146988	0.524888
Tmsb10	1822.91	-0.920031	0.291553	-3.15562	0.00160158	0.537258
Hist1h3f	27.169	-1.85117	0.585799	-3.16008	0.00157724	0.537258
Hist1h1e	572.579	-2.00086	0.640059	-3.12605	0.00177171	0.576849
Gm15564	9.6867	-3.35696	1.09279	-3.07192	0.0021269	0.672708
Camk1d	103.73	-1.16217	0.379376	-3.06337	0.00218856	0.672981
Hist1h2be	28.6042	-1.81864	0.597865	-3.04189	0.00235094	0.684867
Atp5md	193.281	-0.927881	0.304814	-3.04409	0.00233387	0.684867
Cmss1	553.571	-2.15012	0.70884	-3.0333	0.00241897	0.686615
Bcas3	36.9006	1.53641	0.512531	2.99769	0.0027203	0.752843
Hist2h2aa1	9.18274	-3.27709	1.10246	-2.97252	0.00295362	0.797478
Hist2h2ac	40.5425	-1.40535	0.475961	-2.95266	0.00315053	0.830391
Cdk8	192.224	-1.11687	0.381229	-2.92965	0.00339345	0.873617
Ccnd2	319.805	0.82712	0.28357	2.91681	0.00353628	0.889697
Xkr4	88.2722	0.0951342	0.368013	0.258507	0.796015	0.999994
Gm1992	3.03719	0.966055	1.61437	0.598409	0.549567	0.999994
Gm19938	6.20725	0.0848191	1.07168	0.0791458	0.936917	0.999994
Mrpl15	65.2845	-0.14589	0.387342	-0.376644	0.706438	0.999994
Lypla1	23.8225	1.0209	0.627064	1.62806	0.103512	0.999994
Tcea1	86.8468	-0.263121	0.351334	-0.748918	0.453906	0.999994
Rgs20	11.0359	0.615335	0.912267	0.674512	0.499986	0.999994
Atp6v1h	47.1102	0.228529	0.4491	0.508861	0.61085	0.999994
Rb1cc1	58.2405	0.101206	0.403634	0.250738	0.802017	0.999994
St18	195.526	0.118105	0.335365	0.352168	0.724712	0.999994
Pcmtd1	61.0169	-0.0979409	0.413666	-0.236763	0.812841	0.999994
Gm26901	2.36552	-1.00126	1.71106	-0.585169	0.558434	0.999994
Sntg1	31.7409	-0.528317	0.51746	-1.02098	0.307263	0.999994
Rrs1	19.8721	-1.02125	0.64522	-1.58279	0.11347	0.999994
Mybl1	25.1297	0.0453015	0.560004	0.0808949	0.935526	0.999994
Vcpip1	16.7815	-0.0775092	0.673761	-0.11504	0.908414	0.999994
Sgk3	10.0453	0.0195121	0.877022	0.0222481	0.98225	0.999994
Snhg6	34.9745	0.150078	0.543652	0.276056	0.782505	0.999994
Cops5	72.3308	0.0549324	0.376874	0.145758	0.884112	0.999994
Cspp1	77.1562	0.138331	0.38649	0.357915	0.720407	0.999994
Arfgef1	41.4532	-0.294137	0.459086	-0.640702	0.521716	0.999994
Prex2	4.6083	-1.20112	1.34514	-0.892932	0.371894	0.999994
Slco5a1	35.893	-0.218935	0.485076	-0.451342	0.651743	0.999994
Ncoa2	126.049	0.385822	0.324205	1.19006	0.234024	0.999994
Tram1	12.6351	-0.405825	0.769928	-0.527096	0.598127	0.999994
Lactb2	3.0963	0.599869	1.53161	0.391658	0.695311	0.999994
Eya1	11.2069	0.118027	0.831981	0.141863	0.887188	0.999994
Kcnb2	61.8963	1.0516	0.416174	2.52682	0.0115099	0.999994
Terf1	48.0622	0.0516588	0.438105	0.117914	0.906136	0.999994
Rpl7	1127.44	-0.143771	0.224391	-0.640715	0.521708	0.999994
Rdh10	2.8201	-0.381731	1.59518	-0.239302	0.810871	0.999994
Stau2	96.9221	0.166282	0.36416	0.456618	0.647946	0.999994
Ube2w	43.6542	-0.148951	0.451866	-0.329636	0.741675	0.999994
Eloc	158.913	0.00962398	0.29617	0.0324947	0.974078	0.999994
Tmem70	26.6558	-0.138842	0.576161	-0.240978	0.809572	0.999994
Ly96	2.41396	2.1714	1.86867	1.162	0.245234	0.999994
Jph1	3.11389	0.719108	1.55157	0.463471	0.643027	0.999994
Gdap1	38.786	-0.0146209	0.474091	-0.03084	0.975397	0.999994
Gm28756	3.2928	-0.391381	1.48385	-0.26376	0.791965	0.999994
Mcm3	105.049	0.184091	0.331039	0.556101	0.578142	0.999994
Paqr8	3.19112	-0.00922275	1.45917	-0.00632053	0.994957	0.999994
Tram2	4.25107	0.530441	1.35464	0.391573	0.695374	0.999994
Tmem14a	7.90809	-0.108329	0.998584	-0.108482	0.913613	0.999994
Kcnq5	19.8873	0.688073	0.707	0.97323	0.330439	0.999994
Rims1	52.3888	0.396037	0.447066	0.885859	0.375694	0.999994
Ogfrl1	14.1434	-0.487881	0.730405	-0.667959	0.50416	0.999994
B3gat2	4.24741	0.430239	1.32264	0.325287	0.744964	0.999994
Smap1	100.005	-0.0356906	0.358155	-0.0996513	0.920621	0.999994
Sdhaf4	47.4381	-0.70325	0.517809	-1.35813	0.174424	0.999994
Fam135a	43.1467	0.245289	0.496585	0.493951	0.62134	0.999994
Lmbrd1	16.5324	-0.0615785	0.693482	-0.088796	0.929244	0.999994
Adgrb3	166.84	0.398061	0.335398	1.18683	0.235294	0.999994
Phf3	77.8146	0.0243093	0.382935	0.0634814	0.949383	0.999994
Khdrbs2	88.4659	0.109759	0.368636	0.297742	0.7659	0.999994
Prim2	144.54	0.488203	0.329535	1.48149	0.138475	0.999994
Rab23	16.1018	0.228759	0.693439	0.329891	0.741483	0.999994
Bag2	4.61523	-0.523628	1.23393	-0.42436	0.671303	0.999994
Zfp451	66.5136	-0.187032	0.385387	-0.485309	0.627457	0.999994
Dst	36.0391	0.294472	0.485078	0.607062	0.54381	0.999994
Ccdc115	29.4164	-0.376935	0.541352	-0.696284	0.486251	0.999994
Imp4	26.7633	0.200976	0.548725	0.36626	0.714171	0.999994
Amer3	2.57182	-0.484732	1.62686	-0.297956	0.765737	0.999994
Arhgef4	2.88294	0.428713	1.5655	0.273851	0.784199	0.999994
Fam168b	99.8137	0.209855	0.339359	0.618388	0.53632	0.999994
Plekhb2	8.09994	0.312432	0.960972	0.325121	0.74509	0.999994
Hs6st1	7.02992	-0.95989	1.04974	-0.914405	0.360504	0.999994
Uggt1	32.7535	0.146121	0.505071	0.289308	0.772346	0.999994
Kansl3	18.145	0.490678	0.656367	0.747566	0.454722	0.999994
Lman2l	22.933	-0.273677	0.5868	-0.466388	0.640938	0.999994
Cnnm4	4.86017	0.37011	1.22905	0.301134	0.763312	0.999994
Cnnm3	11.3512	-0.510311	0.819594	-0.622638	0.533522	0.999994
Ankrd39	3.05452	0.573021	1.49753	0.382644	0.701984	0.999994
Sema4c	11.3509	-0.161844	0.796883	-0.203096	0.83906	0.999994
Cox5b	232.549	-0.254901	0.28379	-0.898205	0.369076	0.999994
Actr1b	14.9546	0.381678	0.727063	0.524959	0.599612	0.999994
Tmem131	44.9379	-0.0255399	0.449014	-0.0568799	0.954641	0.999994
Inpp4a	15.5465	-0.383565	0.69169	-0.554533	0.579214	0.999994
Coa5	8.98924	-0.616242	0.893168	-0.689951	0.490225	0.999994
Unc50	27.283	-0.910144	0.56566	-1.609	0.107617	0.999994
Mgat4a	9.94025	0.529274	0.861224	0.614561	0.538845	0.999994
Tsga10	12.6424	-0.243136	0.831816	-0.292296	0.770061	0.999994
Mitd1	10.5107	0.179773	0.866001	0.20759	0.835549	0.999994
Mrpl30	104.651	-0.350334	0.340662	-1.02839	0.303766	0.999994
Txndc9	78.8532	-0.573065	0.368325	-1.55587	0.119739	0.999994
Eif5b	115.088	-0.0533646	0.347151	-0.153721	0.877829	0.999994
Rev1	45.0568	-0.0172935	0.443185	-0.0390209	0.968874	0.999994
Aff3	107.764	0.180987	0.349257	0.518205	0.604315	0.999994
Gm16152	4.51015	0.0017487	1.23082	0.00142076	0.998866	0.999994
Lonrf2	4.19556	-0.993599	1.28925	-0.770678	0.440898	0.999994
Chst10	5.29736	0.219314	1.14327	0.19183	0.847875	0.999994
Pdcl3	75.6434	-0.357321	0.412592	-0.866039	0.386469	0.999994
Rpl31	362.896	-0.301651	0.265384	-1.13666	0.255682	0.999994
Tbc1d8	4.63942	0.493311	1.30586	0.377768	0.705603	0.999994
Cnot11	17.3585	-0.0381569	0.662432	-0.0576013	0.954066	0.999994
Rnf149	7.61817	-1.57303	1.03089	-1.52589	0.127036	0.999994
Map4k4	313.942	0.282659	0.264367	1.06919	0.284984	0.999994
Gm28175	8.20222	-0.944688	0.948673	-0.995799	0.319348	0.999994
Pantr1	292.568	-0.331323	0.263014	-1.25972	0.207772	0.999994
Gm20646	12.5832	-0.607329	0.783807	-0.774845	0.438431	0.999994
Pou3f3	131.172	-0.480085	0.327088	-1.46776	0.142171	0.999994
Pantr2	12.4109	0.280329	0.775797	0.361343	0.717843	0.999994
Mrps9	39.7023	0.240643	0.468112	0.514071	0.607202	0.999994
Gpr45	17.6869	-0.113705	0.698584	-0.162765	0.870704	0.999994
Tgfbrap1	7.81641	0.459911	0.958491	0.479829	0.631349	0.999994
AI597479	8.68126	-0.603564	0.909712	-0.663467	0.507032	0.999994
Fhl2	4.81126	-0.137723	1.20367	-0.114419	0.908905	0.999994
Nck2	47.3424	0.775098	0.453027	1.71093	0.0870938	0.999994
Uxs1	23.4356	0.660683	0.592365	1.11533	0.264709	0.999994
Tpp2	44.3217	0.00737901	0.447075	0.0165051	0.986831	0.999994
Tex30	52.5935	0.0238423	0.439545	0.0542431	0.956741	0.999994
Poglut2	8.36294	0.256809	1.00152	0.25642	0.797626	0.999994
Bivm	10.3745	0.109468	0.852271	0.128442	0.897799	0.999994
Ercc5	28.394	0.207586	0.537743	0.386031	0.699473	0.999994
Gulp1	2.7568	0.645787	4.01704	0.160762	0.872281	0.999994
Col5a2	13.954	0.28272	0.749681	0.37712	0.706084	0.999994
Wdr75	21.9674	-0.539239	0.631365	-0.854084	0.393058	0.999994
Dnah7b	4.76143	1.50202	1.29941	1.15592	0.247713	0.999994
Slc39a10	40.6283	-0.426984	0.473749	-0.901287	0.367436	0.999994
Tmeff2	27.6854	-0.691186	0.544636	-1.26908	0.204413	0.999994
Nabp1	3.74811	-4.00043	1.95443	-2.04686	0.0406722	0.999994
Myo1b	137.913	0.00112269	0.306714	0.00366039	0.997079	0.999994
Stat1	5.24505	-0.00838992	1.15167	-0.00728502	0.994187	0.999994
Gls	61.0362	0.25798	0.412916	0.624776	0.532118	0.999994
Nab1	19.0202	0.39594	0.661819	0.59826	0.549666	0.999994
Nemp2	10.7167	1.09461	0.890619	1.22904	0.219057	0.999994
Mfsd6	13.562	0.0458803	0.742356	0.0618036	0.950719	0.999994
Inpp1	4.41945	-0.536519	1.2538	-0.427913	0.668715	0.999994
Hibch	14.7132	0.0696156	0.760574	0.0915304	0.927071	0.999994
Pms1	21.1095	-0.138051	0.604633	-0.228323	0.819395	0.999994
Ormdl1	37.5015	0.175685	0.47877	0.366952	0.713655	0.999994
Osgepl1	13.7794	-0.209205	0.757592	-0.276145	0.782437	0.999994
Asnsd1	33.98	-0.357251	0.509032	-0.701825	0.482788	0.999994
Dnah7a	5.9062	0.69293	1.11241	0.622908	0.533345	0.999994
Stk17b	3.05792	0.20845	1.51815	0.137305	0.89079	0.999994
Hecw2	16.0456	0.341952	0.710067	0.481577	0.630106	0.999994
Ccdc150	4.57298	0.534691	1.23719	0.432182	0.665609	0.999994
Gtf3c3	13.8417	-0.0722436	0.811858	-0.0889855	0.929093	0.999994
Pgap1	46.6237	0.0902593	0.437325	0.206389	0.836487	0.999994
Ankrd44	58.4983	0.433729	0.458235	0.94652	0.343883	0.999994
4930444A19Rik	4.20223	0.67366	1.31274	0.513173	0.607831	0.999994
Sf3b1	253.864	0.140168	0.267663	0.523673	0.600506	0.999994
Coq10b	31.2003	0.111937	0.512615	0.218365	0.827145	0.999994
Hspd1	189.074	-0.520335	0.288243	-1.8052	0.0710438	0.999994
Hspe1	223	-0.331322	0.29054	-1.14037	0.254133	0.999994
Mob4	94.9747	-0.22457	0.346629	-0.647867	0.517071	0.999994
Rftn2	14.9332	-0.0522433	0.746367	-0.0699968	0.944196	0.999994
Mars2	3.58679	-1.27951	1.40782	-0.908856	0.363426	0.999994
Plcl1	51.5818	0.181484	0.425002	0.42702	0.669365	0.999994
Satb2	3.85907	0.47004	1.37163	0.342687	0.731834	0.999994
4930558J18Rik	3.00907	0.433029	1.53312	0.282449	0.777599	0.999994
1700066M21Rik	5.21308	0.842112	1.18552	0.710331	0.477499	0.999994
Tyw5	6.96962	1.25028	1.05098	1.18963	0.234191	0.999994
Maip1	17.695	-0.385699	0.65624	-0.587742	0.556706	0.999994
Spats2l	27.1593	0.312967	0.582411	0.537364	0.591016	0.999994
Kctd18	32.7699	0.567647	0.518898	1.09395	0.273978	0.999994
Sgo2a	47.4369	-0.362132	0.433503	-0.835362	0.403514	0.999994
Bzw1	246.319	-0.381284	0.269478	-1.4149	0.157097	0.999994
Clk1	38.7339	-0.0735872	0.470126	-0.156526	0.875618	0.999994
Ppil3	21.1204	-0.440709	0.60808	-0.724754	0.468603	0.999994
Nif3l1	15.9583	0.300958	0.693476	0.433985	0.6643	0.999994
Orc2	40.1304	-0.228673	0.46431	-0.492502	0.622365	0.999994
Fam126b	14.2327	1.11175	0.752839	1.47674	0.139744	0.999994
Ndufb3	103.987	-0.552693	0.33364	-1.65656	0.0976092	0.999994
Cflar	5.51825	-0.627018	1.15398	-0.543354	0.586886	0.999994
Casp8	3.19112	-0.00922275	1.45917	-0.00632053	0.994957	0.999994
Trak2	10.5953	0.0382832	0.849722	0.0450538	0.964064	0.999994
Stradb	8.25773	-0.129346	0.956775	-0.13519	0.892462	0.999994
Tmem237	28.947	0.101146	0.528482	0.191389	0.84822	0.999994
Als2	7.91757	0.535988	0.993322	0.539592	0.589479	0.999994
Sumo1	253.552	0.0449811	0.276978	0.162399	0.870991	0.999994
Nop58	68.1733	0.152434	0.395626	0.385298	0.700017	0.999994
Bmpr2	72.0812	0.247458	0.413398	0.598595	0.549443	0.999994
Fam117b	30.5427	0.036077	0.515897	0.0699307	0.944249	0.999994
Wdr12	15.498	-0.862294	0.700798	-1.23045	0.21853	0.999994
Carf	4.00279	0.562028	1.33299	0.421629	0.673296	0.999994
Nbeal1	28.2886	0.418202	0.537242	0.778423	0.436319	0.999994
Cyp20a1	8.31304	0.78457	0.948267	0.827372	0.408026	0.999994
Abi2	96.9027	0.480749	0.349839	1.3742	0.169379	0.999994
Raph1	151.293	0.570361	0.333717	1.70912	0.0874293	0.999994
Pard3b	33.0235	-0.210283	0.510436	-0.411967	0.680363	0.999994
Nrp2	10.2101	0.0470328	0.890738	0.052802	0.95789	0.999994
Ino80d	22.5046	0.349178	0.609274	0.573105	0.566573	0.999994
Ino80dos	6.82342	-0.115979	1.0687	-0.108523	0.913581	0.999994
Gm20342	1.94885	1.15153	1.95855	0.587947	0.556568	0.999994
Ndufs1	37.7327	0.107846	0.478802	0.225242	0.821791	0.999994
Eef1b2	584.684	-0.296463	0.238178	-1.24471	0.213238	0.999994
Zdbf2	23.5252	-0.87831	0.615699	-1.42652	0.153717	0.999994
Adam23	10.105	0.00269597	0.854248	0.00315596	0.997482	0.999994
Fastkd2	9.6853	-0.185474	0.85698	-0.216428	0.828654	0.999994
Klf7	74.9629	0.441508	0.387087	1.14059	0.254039	0.999994
Creb1	67.0434	0.0893404	0.391027	0.228476	0.819276	0.999994
Mettl21a	3.0929	0.997143	1.51465	0.65833	0.510326	0.999994
2810408I11Rik	13.6668	0.336108	0.751672	0.447148	0.654769	0.999994
Ccnyl1	10.9975	-0.213709	0.809906	-0.263869	0.791881	0.999994
Plekhm3	15.6022	-0.197218	0.690828	-0.285481	0.775276	0.999994
Idh1	69.6617	0.107596	0.384814	0.279604	0.779781	0.999994
Pikfyve	23.7865	0.0670618	0.590708	0.113528	0.909612	0.999994
Map2	431.128	-0.0298527	0.260504	-0.114596	0.908765	0.999994
Gm10558	2.8167	-0.00698565	1.54056	-0.00453448	0.996382	0.999994
Unc80	4.20563	0.406822	1.28948	0.315492	0.752388	0.999994
Rpe	16.54	-0.219691	0.671456	-0.327186	0.743527	0.999994
Kansl1l	49.1806	0.25702	0.431588	0.595522	0.551495	0.999994
Acadl	10.9867	0.25836	0.833511	0.309966	0.756587	0.999994
Lancl1	33.3628	0.000359355	0.498156	0.000721371	0.999424	0.999994
Cps1	2.95676	-0.0151992	1.53387	-0.00990903	0.992094	0.999994
Erbb4	869.899	0.65873	0.265773	2.47855	0.0131919	0.999994
Ikzf2	12.6513	0.752278	0.846473	0.88872	0.374153	0.999994
Bard1	22.4161	0.91553	0.657874	1.39165	0.164028	0.999994
Atic	18.9512	-0.487198	0.634665	-0.767647	0.442697	0.999994
Fn1	20.0314	0.0706238	0.641213	0.110141	0.912298	0.999994
Mreg	2.3338	1.49122	1.90019	0.784776	0.432585	0.999994
Pecr	2.98508	-1.92691	1.67428	-1.15089	0.249776	0.999994
Tmem169	10.696	0.881175	0.853424	1.03252	0.30183	0.999994
Xrcc5	38.8155	-0.346712	0.470756	-0.7365	0.461426	0.999994
Smarcal1	11.0711	-0.235392	0.825006	-0.285322	0.775398	0.999994
Rpl37a	943.037	-0.530843	0.240584	-2.20648	0.0273507	0.999994
Igfbp2	39.8411	-0.4015	0.491902	-0.816219	0.414375	0.999994
Arpc2	158.188	-0.110212	0.297266	-0.370753	0.710821	0.999994
Aamp	54.8783	-0.148167	0.43315	-0.342069	0.732299	0.999994
Pnkd	39.5022	0.457849	0.471794	0.970443	0.331826	0.999994
Ctdsp1	3.70214	-0.458828	1.39358	-0.329245	0.74197	0.999994
Usp37	76.0764	0.413393	0.379812	1.08841	0.276412	0.999994
Cnot9	28.0123	0.405438	0.588067	0.689442	0.490545	0.999994
Zfp142	8.94313	0.612975	0.904843	0.677438	0.498128	0.999994
Bcs1l	8.24407	-0.595465	0.932419	-0.638624	0.523067	0.999994
Rnf25	12.9006	-0.177459	0.773689	-0.229368	0.818583	0.999994
Stk36	3.5057	1.25979	1.44771	0.870197	0.384193	0.999994
Ttll4	25.6921	0.596401	0.587621	1.01494	0.310133	0.999994
Nhej1	3.01267	-0.325397	1.58015	-0.205929	0.836847	0.999994
Cnppd1	8.74416	-0.0112103	0.909853	-0.0123211	0.990169	0.999994
Retreg2	23.075	0.189853	0.603818	0.314421	0.753201	0.999994
Zfand2b	10.1954	0.587585	0.862901	0.680942	0.495908	0.999994
Abcb6	2.90786	-0.858187	1.52848	-0.561466	0.57448	0.999994
Atg9a	3.82075	1.03277	1.40229	0.736487	0.461434	0.999994
Ankzf1	5.37073	0.913913	1.16412	0.78507	0.432412	0.999994
Glb1l	2.63119	-0.209239	1.60181	-0.130627	0.896071	0.999994
Stk16	35.2286	-0.322595	0.51826	-0.622457	0.533641	0.999994
Dnajb2	5.31862	-0.58706	1.15473	-0.508396	0.611176	0.999994
Ptprn	2.66271	0.0169935	1.6585	0.0102463	0.991825	0.999994
Resp18	13.3561	-0.345851	0.847505	-0.408081	0.683214	0.999994
Dnpep	37.0779	0.429575	0.493418	0.870611	0.383967	0.999994
Gmppa	5.1473	-0.366292	1.17648	-0.311346	0.755538	0.999994
Chpf	3.78623	-1.01982	1.3649	-0.74718	0.454955	0.999994
Obsl1	4.36695	-0.601361	1.28726	-0.467163	0.640383	0.999994
Tmem198	9.57656	0.00596134	0.873799	0.00682232	0.994557	0.999994
Stk11ip	5.71756	0.18752	1.21805	0.153951	0.877649	0.999994
Slc4a3	5.60235	-1.01559	1.13165	-0.897445	0.369482	0.999994
Epha4	246.522	-0.00634927	0.296568	-0.0214092	0.982919	0.999994
Farsb	28.2337	0.0144539	0.575824	0.0251012	0.979974	0.999994
Acsl3	48.9978	-0.104212	0.455841	-0.228615	0.819168	0.999994
Utp14b	7.69467	-0.563785	0.9615	-0.58636	0.557634	0.999994
Wdfy1	12.2019	-1.22535	0.824102	-1.48689	0.137044	0.999994
Mrpl44	22.4472	-0.558809	0.619957	-0.901368	0.367393	0.999994
Serpine2	16.2529	-0.0041191	0.679932	-0.00605811	0.995166	0.999994
Cul3	87.3475	-0.205202	0.359264	-0.571173	0.567882	0.999994
Dock10	5.13997	0.430332	1.19536	0.360002	0.718845	0.999994
Nyap2	14.5247	-0.439142	0.735145	-0.597354	0.550271	0.999994
Irs1	7.29193	0.0773579	0.984205	0.0785994	0.937351	0.999994
Rhbdd1	7.32298	0.810667	0.999996	0.81067	0.417555	0.999994
Mff	82.762	-0.0490269	0.370697	-0.132256	0.894782	0.999994
Agfg1	37.1064	0.456441	0.494497	0.923041	0.355986	0.999994
Pid1	33.6198	-0.481278	0.505971	-0.951197	0.341504	0.999994
Dner	38.0451	-0.355292	0.476426	-0.745745	0.455821	0.999994
Trip12	92.6474	-0.213043	0.343534	-0.620152	0.535158	0.999994
Fbxo36	5.3636	0.456665	1.16056	0.393488	0.693959	0.999994
Slc16a14	4.7379	-0.907606	1.20942	-0.750447	0.452985	0.999994
Cab39	103.765	0.0592247	0.347084	0.170635	0.864511	0.999994
Itm2c	15.0035	0.00339143	0.711654	0.00476556	0.996198	0.999994
Psmd1	108.398	0.204532	0.337562	0.605909	0.544575	0.999994
Armc9	9.02029	0.00278072	0.889729	0.00312535	0.997506	0.999994
Ncl	383.168	-0.236523	0.253568	-0.93278	0.350933	0.999994
C130036L24Rik	3.48517	-0.0248988	1.46982	-0.01694	0.986484	0.999994
Ptma	5575.84	-0.248218	0.217274	-1.14242	0.25328	0.999994
Pde6d	68.9725	-0.0293034	0.379233	-0.0772701	0.938409	0.999994
Cops7b	18.6506	-0.576229	0.651317	-0.884714	0.376311	0.999994
Dis3l2	61.5842	0.330547	0.396932	0.832753	0.404984	0.999994
Gm28375	9.12151	0.39945	0.892411	0.447608	0.654436	0.999994
Ecel1	2.71502	0.425055	1.65223	0.257261	0.796977	0.999994
Eif4e2	62.5112	-0.21937	0.411032	-0.533706	0.593545	0.999994
Gigyf2	51.4589	0.079589	0.429605	0.185261	0.853024	0.999994
Ngef	2.16608	-1.40719	1.79807	-0.782612	0.433855	0.999994
Atg16l1	17.1733	0.0251065	0.667538	0.0376107	0.969998	0.999994
Sag	2.89006	1.32369	1.61512	0.81956	0.412467	0.999994
Dgkd	25.7796	0.483008	0.56823	0.850022	0.395313	0.999994
Usp40	15.846	0.905951	0.707806	1.27994	0.200565	0.999994
Dnajb3	8.3069	-0.300791	0.927663	-0.324247	0.745751	0.999994
Hjurp	83.9356	0.099578	0.371382	0.268128	0.788601	0.999994
Arl4c	30.7875	0.0749685	0.515237	0.145503	0.884314	0.999994
Sh3bp4	12.3517	-0.310888	0.784257	-0.396411	0.691802	0.999994
Agap1	136.145	0.546904	0.319314	1.71274	0.0867599	0.999994
4933400F21Rik	3.52696	0.00745471	1.44669	0.00515294	0.995889	0.999994
Ackr3	28.5434	-1.00817	0.558494	-1.80516	0.0710502	0.999994
Cops8	57.9192	-0.0315533	0.419999	-0.0751271	0.940114	0.999994
Lrrfip1	11.4596	-0.320197	0.803555	-0.398476	0.690279	0.999994
Ube2f	31.7996	-0.314688	0.511955	-0.614678	0.538767	0.999994
Scly	5.30469	-0.593252	1.15018	-0.515792	0.606	0.999994
Ilkap	73.3858	-0.182279	0.387892	-0.469921	0.638412	0.999994
Hes6	61.0737	-0.6704	0.428485	-1.56458	0.117681	0.999994
Traf3ip1	11.498	-0.451902	0.798906	-0.565652	0.571631	0.999994
Asb1	6.79844	0.00611658	1.02672	0.00595741	0.995247	0.999994
Hdac4	26.2661	0.361756	0.56711	0.637894	0.523543	0.999994
Ndufa10	103.551	0.0806632	0.338483	0.238308	0.811642	0.999994
Cops9	81.4613	-0.258051	0.359794	-0.71722	0.473239	0.999994
Gpc1	22.8658	-0.0242764	0.584881	-0.0415066	0.966892	0.999994
Ankmy1	2.97456	-2.60082	1.69601	-1.5335	0.125153	0.999994
Dusp28	6.54309	0.0929777	1.04183	0.0892442	0.928888	0.999994
Rnpepl1	3.68408	0.659745	1.40602	0.46923	0.638905	0.999994
9430060I03Rik	6.16554	-0.403189	1.23909	-0.325393	0.744884	0.999994
Capn10	11.2173	0.61708	0.830139	0.743346	0.457273	0.999994
Kif1a	28.5936	0.182133	0.532853	0.341808	0.732496	0.999994
Mterf4	8.28152	0.742515	0.948253	0.783035	0.433606	0.999994
Pask	21.3439	-0.0028763	0.601304	-0.00478344	0.996183	0.999994
Ppp1r7	58.9799	-0.289726	0.401807	-0.721056	0.470875	0.999994
Hdlbp	47.4713	-0.20017	0.457383	-0.437642	0.661646	0.999994
Farp2	6.17914	-0.182661	1.07149	-0.170474	0.864637	0.999994
Stk25	34.2664	-0.177065	0.505648	-0.350175	0.726208	0.999994
Bok	32.7653	-0.431246	0.503483	-0.856526	0.391707	0.999994
Thap4	6.12023	-1.16635	1.08748	-1.07253	0.283481	0.999994
Atg4b	24.5875	0.28048	0.584007	0.480269	0.631036	0.999994
Dtymk	122.654	-0.393838	0.316735	-1.24343	0.21371	0.999994
Ing5	11.9981	0.189291	0.787361	0.240412	0.810011	0.999994
D2hgdh	2.16222	1.33622	1.87065	0.71431	0.475036	0.999994
Fam174a	12.0298	-0.30519	0.776705	-0.39293	0.694371	0.999994
St8sia4	16.9428	-0.711291	0.684554	-1.03906	0.298778	0.999994
D1Ertd622e	17.2911	0.653421	0.675899	0.966744	0.333672	0.999994
Ppip5k2	30.2387	-0.0655515	0.549669	-0.119256	0.905072	0.999994
Gin1	14.8082	-0.139123	0.724565	-0.192009	0.847735	0.999994
Pam	37.1307	-0.048541	0.514492	-0.0943474	0.924833	0.999994
B230216N24Rik	3.95728	-0.264831	1.34089	-0.197503	0.843434	0.999994
Cntnap5b	7.42034	2.6255	1.14688	2.28925	0.0220646	0.999994
Cdh20	10.1752	0.637702	0.908424	0.701987	0.482687	0.999994
Rnf152	2.79178	1.28159	1.67903	0.763291	0.44529	0.999994
Pign	11.6054	0.878205	0.812677	1.08063	0.279861	0.999994
Relch	38.2575	0.0579411	0.485665	0.119303	0.905036	0.999994
Zcchc2	5.0175	-0.467475	1.21946	-0.383346	0.701463	0.999994
Phlpp1	108.398	0.372848	0.380803	0.97911	0.327526	0.999994
Bcl2	23.6388	0.177634	0.587938	0.302131	0.762552	0.999994
Kdsr	8.81086	-0.429686	0.907668	-0.473395	0.635931	0.999994
Vps4b	29.2551	-0.221795	0.536121	-0.413703	0.679091	0.999994
Cdh7	3.09996	0.712582	1.55778	0.457435	0.647359	0.999994
Dsel	6.13036	0.392488	1.18099	0.332339	0.739633	0.999994
Cntnap5a	8.20622	-2.12711	1.07929	-1.97084	0.0487418	0.999994
Tsn	198.293	-0.106471	0.289731	-0.367481	0.71326	0.999994
Nifk	21.3115	0.574027	0.613483	0.935686	0.349435	0.999994
Clasp1	137.93	-0.0257708	0.311091	-0.0828401	0.933979	0.999994
2900060B14Rik	9.83497	0.967188	0.883156	1.09515	0.273451	0.999994
Gli2	2.57182	-0.484732	1.62686	-0.297956	0.765737	0.999994
Ralb	13.1526	0.0881212	0.746055	0.118116	0.905976	0.999994
Tmem185b	4.70645	-0.465452	1.31293	-0.354513	0.722954	0.999994
Epb41l5	37.3208	-0.259755	0.476393	-0.545254	0.585579	0.999994
Ptpn4	97.1974	0.209723	0.381116	0.550287	0.582122	0.999994
Tmem177	5.61581	-0.100428	1.11677	-0.0899272	0.928345	0.999994
Dbi	255.548	-0.421678	0.27746	-1.51978	0.128567	0.999994
3110009E18Rik	15.4384	-0.867437	0.706796	-1.22728	0.219717	0.999994
Insig2	14.7656	-0.118139	0.716101	-0.164976	0.868963	0.999994
Ccdc93	8.18037	0.683657	0.951976	0.718145	0.472668	0.999994
Ddx18	35.7493	-0.156372	0.491648	-0.318058	0.750441	0.999994
Dpp10	5.01097	-0.875944	1.29985	-0.673883	0.500386	0.999994
Actr3	92.6743	0.0206143	0.343659	0.0599847	0.952168	0.999994
Slc35f5	3.19798	0.206761	1.47502	0.140175	0.888522	0.999994
Lypd1	5.16503	-2.40404	1.34986	-1.78095	0.0749202	0.999994
Nckap5	43.681	0.0750796	0.456394	0.164506	0.869333	0.999994
Mgat5	71.1848	0.281759	0.394178	0.714803	0.474731	0.999994
Tmem163	3.04746	0.903137	1.58347	0.570352	0.568439	0.999994
2900009J06Rik	5.44129	-0.927708	1.13747	-0.815591	0.414734	0.999994
Ccnt2	45.8005	0.285301	0.465812	0.61248	0.54022	0.999994
Rab3gap1	17.0637	0.453768	0.696959	0.651068	0.515003	0.999994
Zranb3	34.7314	-0.102178	0.492429	-0.207499	0.83562	0.999994
R3hdm1	90.8825	0.0569112	0.348967	0.163085	0.870451	0.999994
Ubxn4	70.3733	-0.43475	0.382904	-1.1354	0.256207	0.999994
Mcm6	136.44	0.431643	0.319362	1.35158	0.176511	0.999994
Dars	25.8368	-0.418513	0.571231	-0.732652	0.46377	0.999994
Cxcr4	2.6835	0.24714	1.64766	0.149994	0.880769	0.999994
Thsd7b	3.48857	-0.366464	1.42587	-0.257011	0.79717	0.999994
Pfkfb2	2.93551	1.37904	1.64839	0.836598	0.402818	0.999994
Yod1	12.2425	0.675918	0.78492	0.86113	0.389167	0.999994
Mapkapk2	19.6992	0.329643	0.653505	0.504423	0.613964	0.999994
Dyrk3	5.91327	-0.324518	1.15466	-0.28105	0.778672	0.999994
Eif2d	8.76168	-0.260368	0.915543	-0.284387	0.776114	0.999994
Srgap2	45.3818	0.30448	0.454573	0.669816	0.502975	0.999994
Slc41a1	2.70842	-1.17451	1.59473	-0.736492	0.461432	0.999994
Nucks1	350.534	0.0652816	0.261162	0.249966	0.802614	0.999994
Elk4	6.81283	-0.684881	1.02022	-0.671304	0.502027	0.999994
Mfsd4a	2.72235	-1.1597	1.61322	-0.718868	0.472222	0.999994
Lemd1	9.54551	-0.587831	0.883452	-0.66538	0.505808	0.999994
Nuak2	11.3054	-0.220084	0.802307	-0.274314	0.783844	0.999994
Tmcc2	10.6226	0.513985	0.8335	0.616659	0.53746	0.999994
Dstyk	10.1015	-0.169248	0.851033	-0.198873	0.842362	0.999994
6030442K20Rik	4.83566	-0.472099	1.19969	-0.393517	0.693937	0.999994
Rbbp5	13.2567	0.42166	0.796934	0.529102	0.596734	0.999994
Nfasc	7.03652	-0.263291	1.01642	-0.259036	0.795607	0.999994
Lrrn2	3.75785	-0.423398	1.39143	-0.304289	0.760908	0.999994
Mdm4	42.3902	0.119788	0.454826	0.26337	0.792265	0.999994
Pik3c2b	11.3088	0.14898	0.838449	0.177686	0.85897	0.999994
Ppp1r15b	11.7043	-0.35101	0.789694	-0.444489	0.656689	0.999994
Plekha6	3.27521	-0.598382	1.46905	-0.407325	0.683769	0.999994
Snrpe	584.674	-0.211494	0.237842	-0.889222	0.373884	0.999994
Atp2b4	5.14337	0.223074	1.18183	0.188753	0.850287	0.999994
Btg2	34.1508	-0.233523	0.537415	-0.434529	0.663904	0.999994
Tmem183a	53.8113	-0.14498	0.418858	-0.346131	0.729244	0.999994
Cyb5r1	2.71502	0.425055	1.65223	0.257261	0.796977	0.999994
Adipor1	25.9033	0.0543777	0.570997	0.0952329	0.92413	0.999994
Klhl12	11.2663	0.413222	0.819316	0.50435	0.614015	0.999994
Rabif	11.8513	-0.0679373	0.819392	-0.0829118	0.933922	0.999994
Kdm5b	89.1827	0.0928522	0.363284	0.255591	0.798267	0.999994
Ppp1r12b	49.3234	0.405327	0.439124	0.923037	0.355988	0.999994
Ube2t	28.5377	0.404413	0.556932	0.726145	0.46775	0.999994
Arl8a	51.1688	0.0212517	0.427417	0.0497211	0.960345	0.999994
Rnpep	23.174	0.0427853	0.584638	0.0731826	0.941661	0.999994
Timm17a	52.9538	-0.169681	0.424228	-0.399976	0.689174	0.999994
Shisa4	16.4833	0.184752	0.685425	0.269544	0.787511	0.999994
Ipo9	78.0046	0.427442	0.366768	1.16543	0.243845	0.999994
Nav1	112.387	0.100243	0.330629	0.303187	0.761747	0.999994
Csrp1	15.0242	0.389048	0.711555	0.546757	0.584546	0.999994
Phlda3	5.96604	-1.01749	1.16693	-0.871938	0.383242	0.999994
Tmem9	20.4414	-0.181709	0.614412	-0.295745	0.767425	0.999994
Kif21b	29.4746	0.207425	0.535827	0.387112	0.698673	0.999994
Inava	5.74235	-1.57865	1.13618	-1.38944	0.164699	0.999994
Camsap2	52.3445	0.0773918	0.429286	0.180281	0.856932	0.999994
Ddx59	5.39898	-0.519464	1.15018	-0.451637	0.65153	0.999994
Kif14	14.1781	-0.24274	0.725297	-0.334678	0.737868	0.999994
Zfp281	17.3727	0.0583534	0.665875	0.0876342	0.930167	0.999994
Gm4258	113.058	-0.279432	0.326529	-0.855767	0.392127	0.999994
Gm26936	9.73028	0.364305	0.871667	0.417941	0.67599	0.999994
Gm26930	3.58293	0.519096	1.40237	0.370157	0.711266	0.999994
Nek7	19.5025	0.318052	0.675579	0.470785	0.637795	0.999994
2310009B15Rik	25.1379	-0.767931	0.583241	-1.31666	0.187952	0.999994
Dennd1b	35.7086	-0.538712	0.485548	-1.10949	0.267217	0.999994
Crb1	4.65721	-0.692618	1.26653	-0.546861	0.584474	0.999994
Zbtb41	18.7344	-0.466524	0.645184	-0.723088	0.469626	0.999994
Aspm	27.1702	-0.243495	0.561603	-0.433572	0.664599	0.999994
Kcnt2	14.6366	-0.367302	0.710144	-0.517222	0.605001	0.999994
Cdc73	57.0752	0.215027	0.412453	0.521336	0.602132	0.999994
B3galt2	2.92178	-0.845461	1.52707	-0.553647	0.57982	0.999994
Glrx2	83.2134	-0.627231	0.372045	-1.6859	0.0918151	0.999994
Ro60	54.2785	0.343033	0.423921	0.80919	0.418406	0.999994
Uchl5	36.163	-0.311168	0.48481	-0.641835	0.52098	0.999994
Gm29170	5.61947	-0.00906837	1.12078	-0.00809112	0.993544	0.999994
Rgs2	23.7193	0.200676	0.577825	0.347296	0.728369	0.999994
Odr4	18.7783	0.696369	0.647952	1.07472	0.282498	0.999994
Tpr	219.193	-0.112504	0.285483	-0.394084	0.693519	0.999994
Gm10138	7.42853	-0.168447	0.973155	-0.173094	0.862577	0.999994
Ivns1abp	112.437	-0.0977508	0.324761	-0.300993	0.76342	0.999994
Swt1	29.4162	0.0364317	0.529725	0.0687748	0.945169	0.999994
Trmt1l	12.8488	-0.217846	0.801424	-0.271824	0.785758	0.999994
Rnf2	52.0794	-0.159905	0.425171	-0.376097	0.706845	0.999994
Edem3	12.8554	-0.313332	0.760266	-0.412134	0.680241	0.999994
1700025G04Rik	69.1926	0.199967	0.392798	0.509084	0.610693	0.999994
Tsen15	24.815	-0.229578	0.56866	-0.403718	0.68642	0.999994
Rgl1	12.5541	0.460303	0.776285	0.592956	0.55321	0.999994
Arpc5	109.307	-0.180515	0.370144	-0.48769	0.625769	0.999994
Ncf2	4.62143	2.79382	1.49454	1.86935	0.0615736	0.999994
Smg7	61.0568	-0.0163425	0.406379	-0.040215	0.967922	0.999994
Gm28791	5.10139	0.497143	1.1896	0.417907	0.676015	0.999994
Nmnat2	30.3435	-0.107071	0.522668	-0.204854	0.837686	0.999994
Lamc1	8.65687	-0.424619	0.908726	-0.467269	0.640308	0.999994
Dhx9	160.725	-0.620473	0.305048	-2.03402	0.0419497	0.999994
Npl	3.35171	1.21052	1.52021	0.796282	0.425868	0.999994
Rgs8	3.06185	-0.87362	1.52679	-0.572195	0.56719	0.999994
Rgs16	6.79603	-2.09119	1.1907	-1.75628	0.0790412	0.999994
Rnasel	14.5242	0.0831093	0.72305	0.114943	0.908491	0.999994
Glul	44.4474	-0.0141153	0.471181	-0.0299572	0.976101	0.999994
Cacna1e	3.01607	-0.646173	1.64904	-0.391847	0.695171	0.999994
Ier5	48.6697	0.302812	0.451352	0.670899	0.502285	0.999994
Stx6	52.7986	0.0893086	0.431802	0.206828	0.836144	0.999994
Xpr1	41.7046	-0.203537	0.46651	-0.436296	0.662622	0.999994
Acbd6	73.3587	-0.474305	0.386437	-1.22738	0.21968	0.999994
Qsox1	2.50165	0.236653	1.70542	0.138765	0.889636	0.999994
Cep350	36.1651	0.132989	0.483861	0.274849	0.783432	0.999994
Tor1aip1	24.1087	-0.362206	0.576922	-0.627826	0.530118	0.999994
Tor1aip2	24.6462	-0.0572777	0.60888	-0.0940705	0.925053	0.999994
Gm2000	26.525	0.318987	0.554787	0.574972	0.56531	0.999994
Soat1	10.637	-0.218206	0.823808	-0.264874	0.791106	0.999994
Abl2	31.0425	0.22891	0.523396	0.437355	0.661854	0.999994
Fam20b	12.9838	0.829409	0.781113	1.06183	0.288313	0.999994
Ralgps2	46.8762	0.31944	0.479447	0.666267	0.50524	0.999994
Rasal2	89.4617	0.42082	0.402865	1.04457	0.296223	0.999994
Cryzl2	3.90151	-0.921402	1.4466	-0.636945	0.524161	0.999994
Brinp2	9.91679	-0.896211	0.910357	-0.984461	0.324889	0.999994
Astn1	90.1854	0.157494	0.360715	0.436615	0.662391	0.999994
Gm37679	8.03757	-0.628363	0.946899	-0.663601	0.506946	0.999994
Cop1	90.4766	-0.0165859	0.358642	-0.0462465	0.963114	0.999994
Tnr	2.10278	-0.204724	1.88776	-0.108448	0.91364	0.999994
Mrps14	94.4986	-0.23827	0.344966	-0.690707	0.48975	0.999994
Cacybp	162.941	-0.252011	0.306558	-0.822066	0.41104	0.999994
Rabgap1l	32.9061	-0.531095	0.51353	-1.0342	0.301041	0.999994
Gm36975	2.93571	-0.833009	1.55632	-0.535242	0.592483	0.999994
Rc3h1	43.5194	0.475108	0.457004	1.03962	0.298519	0.999994
Serpinc1	2.6102	0.0151188	1.6406	0.00921542	0.992647	0.999994
Zbtb37	9.06528	0.586482	0.91985	0.637584	0.523744	0.999994
Gas5	217.473	-0.0755265	0.278466	-0.271224	0.786219	0.999994
Dars2	14.2998	0.29428	0.742422	0.396378	0.691826	0.999994
Cenpl	18.1916	-0.203861	0.645558	-0.31579	0.752162	0.999994
Klhl20	9.17494	-0.639608	0.915724	-0.698473	0.484882	0.999994
Ankrd45	4.77288	-0.396261	1.21424	-0.326346	0.744162	0.999994
Prdx6	98.3727	-0.316507	0.337303	-0.938346	0.348067	0.999994
Suco	42.8944	-0.198174	0.471853	-0.41999	0.674492	0.999994
Pigc	5.88195	-0.624581	1.10012	-0.567737	0.570214	0.999994
Dnm3	26.6523	0.257625	0.620851	0.414954	0.678175	0.999994
Eef1aknmt	3.89451	-0.165026	1.32648	-0.124409	0.900992	0.999994
Vamp4	21.5651	-0.273675	0.619151	-0.442017	0.658477	0.999994
Prrc2c	223.515	-0.131498	0.274255	-0.479473	0.631602	0.999994
Gorab	19.4232	-0.0367568	0.632265	-0.058135	0.953641	0.999994
Kifap3	90.881	-0.0844931	0.363913	-0.232179	0.816399	0.999994
Scyl3	6.48026	-0.283403	1.03758	-0.273137	0.784748	0.999994
BC055324	19.2827	0.62942	0.697351	0.902586	0.366746	0.999994
Mettl18	4.95127	-0.734119	1.18199	-0.621086	0.534543	0.999994
Slc19a2	2.57162	2.28537	1.88163	1.21457	0.224532	0.999994
Ccdc181	7.6946	-0.927175	0.974199	-0.951731	0.341234	0.999994
Blzf1	5.41997	-0.583333	1.18562	-0.492006	0.622715	0.999994
Nme7	23.3945	-0.18922	0.589255	-0.321117	0.748122	0.999994
Atp1b1	22.5557	-0.607503	0.642208	-0.94596	0.344169	0.999994
Tiprl	61.8842	-0.241259	0.402532	-0.599353	0.548938	0.999994
Gpr161	6.96636	0.0058344	1.00783	0.00578905	0.995381	0.999994
Dcaf6	15.7311	0.455284	0.694314	0.655732	0.511996	0.999994
Mpc2	87.4714	-0.499167	0.375921	-1.32785	0.184228	0.999994
Adcy10	2.60674	-0.645679	1.64361	-0.392841	0.694437	0.999994
Mpzl1	34.6533	0.25691	0.503586	0.510161	0.609939	0.999994
Creg1	4.26919	-1.1712	1.36284	-0.859378	0.390132	0.999994
Pou2f1	79.6995	0.759156	0.401457	1.891	0.0586241	0.999994
Ildr2	18.2813	0.156507	0.701628	0.223063	0.823487	0.999994
Tada1	19.1287	0.363602	0.641193	0.56707	0.570666	0.999994
Pogk	32.992	0.0170917	0.501056	0.0341114	0.972788	0.999994
Fam78b	5.67878	-0.315324	1.23157	-0.256034	0.797925	0.999994
Uck2	40.358	-0.168689	0.461167	-0.365787	0.714524	0.999994
Gm37982	8.57577	0.547503	0.919528	0.595417	0.551565	0.999994
Tmco1	40.8161	-0.0275825	0.467222	-0.0590351	0.952924	0.999994
Aldh9a1	5.30443	0.107803	1.16908	0.0922115	0.92653	0.999994
Mgst3	33.6544	-0.55086	0.559513	-0.984535	0.324852	0.999994
Pbx1	431.595	0.350457	0.26735	1.31085	0.189908	0.999994
Nuf2	36.8757	0.0691407	0.488729	0.14147	0.887498	0.999994
Hsd17b7	7.10662	-0.159474	1.01989	-0.156363	0.875747	0.999994
3110045C21Rik	9.76273	-0.536681	0.886951	-0.605085	0.545122	0.999994
Uap1	26.6034	-0.181608	0.550187	-0.330085	0.741336	0.999994
Uhmk1	7.64189	-0.0835608	0.958661	-0.0871641	0.930541	0.999994
Nos1ap	33.8099	0.527071	0.502643	1.0486	0.294362	0.999994
Olfml2b	4.78295	0.909842	1.2342	0.737192	0.461005	0.999994
Atf6	14.4225	0.362517	0.723899	0.500784	0.616523	0.999994
Dusp12	14.7173	-0.425706	0.715228	-0.595203	0.551708	0.999994
Sdhc	45.7655	0.294087	0.458011	0.642096	0.520811	0.999994
Tomm40l	3.67748	-0.511665	1.39777	-0.366057	0.714322	0.999994
Ndufs2	111.739	0.219032	0.329418	0.664905	0.506111	0.999994
B4galt3	11.904	-0.634702	0.800406	-0.792975	0.427792	0.999994
Ppox	7.43219	-0.0936557	1.01814	-0.0919867	0.926709	0.999994
Usp21	8.41812	0.500087	0.931872	0.536648	0.591511	0.999994
Ufc1	78.1945	-0.489585	0.399001	-1.22703	0.219812	0.999994
Gm20045	2.55396	0.685149	1.72848	0.396388	0.691819	0.999994
Dedd	10.647	0.336139	0.830188	0.404895	0.685555	0.999994
Nit1	22.2264	-0.505541	0.595921	-0.848335	0.396251	0.999994
Pfdn2	188.397	-0.551382	0.298801	-1.84532	0.0649915	0.999994
Usf1	44.6675	0.225137	0.481203	0.467862	0.639883	0.999994
B930036N10Rik	3.13875	-1.18005	1.59933	-0.737842	0.460611	0.999994
Alyref2	7.18659	0.183859	1.02953	0.178585	0.858263	0.999994
Vangl2	33.8258	-0.139709	0.530666	-0.263271	0.792342	0.999994
Ncstn	14.0938	-0.0357208	0.729137	-0.0489904	0.960927	0.999994
Copa	46.603	-0.117649	0.443167	-0.265473	0.790645	0.999994
Pex19	31.7287	0.108581	0.508757	0.213424	0.830996	0.999994
Dcaf8	43.0484	0.0613497	0.455248	0.134761	0.892801	0.999994
Pea15a	34.7105	-0.0909391	0.511042	-0.177948	0.858763	0.999994
Igsf8	25.8443	-0.275373	0.565532	-0.486928	0.626309	0.999994
Pigm	7.34418	-0.141327	1.00839	-0.140152	0.88854	0.999994
Igsf9	18.6915	0.24641	0.646377	0.381217	0.703042	0.999994
Cadm3	8.19816	-0.0750367	0.933839	-0.080353	0.935957	0.999994
Aim2	84.0144	0.766678	0.418365	1.83256	0.0668681	0.999994
Fmn2	78.8841	0.191369	0.383867	0.49853	0.61811	0.999994
Rgs7	13.356	-0.103335	0.751432	-0.137518	0.890622	0.999994
Fh1	33.7798	-0.362927	0.498757	-0.727662	0.46682	0.999994
Opn3	3.28227	-0.748715	1.4432	-0.518788	0.603908	0.999994
Chml	6.1095	-0.207833	1.08511	-0.191532	0.848109	0.999994
Exo1	47.4145	0.240288	0.458719	0.523824	0.600401	0.999994
Pld5	5.33894	1.44997	1.24918	1.16073	0.245751	0.999994
Cep170	111.21	-0.338046	0.331229	-1.02058	0.307453	0.999994
Sdccag8	22.3648	0.324306	0.596112	0.544035	0.586418	0.999994
Akt3	160.239	0.298602	0.329599	0.905954	0.36496	0.999994
Zbtb18	23.8421	-0.269946	0.589198	-0.458158	0.646839	0.999994
Adss	30.1612	0.0556581	0.520991	0.106831	0.914923	0.999994
Desi2	26.3967	0.0598006	0.558091	0.107152	0.914668	0.999994
B230369F24Rik	6.03987	-1.30354	1.16399	-1.11989	0.26276	0.999994
Cox20	49.5708	-0.134419	0.426378	-0.315259	0.752565	0.999994
Hnrnpu	463.444	-0.370548	0.245841	-1.50727	0.131742	0.999994
Efcab2	6.08185	-1.40944	1.1029	-1.27794	0.201272	0.999994
Smyd3	43.1767	0.277064	0.457266	0.605915	0.544571	0.999994
Tfb2m	8.19783	0.0375988	1.00105	0.0375593	0.970039	0.999994
Cnst	21.9286	-0.0937512	0.600928	-0.156011	0.876025	0.999994
Sccpdh	12.1518	0.0499947	0.799644	0.0625212	0.950148	0.999994
Ahctf1	32.1721	0.46298	0.510614	0.906713	0.364559	0.999994
Cdc42bpa	62.2371	0.0334205	0.411684	0.0811799	0.935299	0.999994
Parp1	134.172	-0.331074	0.309242	-1.0706	0.284349	0.999994
Lin9	39.1289	0.106812	0.468728	0.227875	0.819743	0.999994
Acbd3	47.1425	-0.261239	0.440076	-0.593622	0.552765	0.999994
Gm37768	3.01614	0.179375	1.49868	0.119688	0.90473	0.999994
H3f3a	2925.83	-0.332541	0.232703	-1.42904	0.152994	0.999994
H3f3aos	2.69103	-1.84825	1.67438	-1.10384	0.269661	0.999994
Sde2	33.678	-0.214918	0.500719	-0.429219	0.667764	0.999994
Pycr2	27.9046	-0.157418	0.544809	-0.288941	0.772627	0.999994
Nvl	36.3627	-0.402477	0.481653	-0.835616	0.403371	0.999994
Cnih4	70.0999	-0.206728	0.375756	-0.550165	0.582206	0.999994
Wdr26	81.9343	0.336497	0.380971	0.88326	0.377096	0.999994
Lbr	41.1337	0.136224	0.470122	0.289762	0.771998	0.999994
Enah	244.853	0.369424	0.310321	1.19046	0.233867	0.999994
Srp9	99.6363	-0.296287	0.337746	-0.877248	0.380352	0.999994
Degs1	4.82127	0.488879	1.2299	0.397495	0.691003	0.999994
Fbxo28	37.6148	-0.116729	0.478693	-0.24385	0.807347	0.999994
Trp53bp2	29.2625	0.00705814	0.536764	0.0131494	0.989509	0.999994
Capn2	14.1492	0.231073	0.7781	0.296971	0.766489	0.999994
Susd4	14.434	-0.617716	0.729248	-0.84706	0.396962	0.999994
Disp1	14.7229	0.540435	0.726464	0.743925	0.456922	0.999994
Brox	21.5545	-0.454362	0.599169	-0.758321	0.448259	0.999994
Aida	23.8673	-0.00910368	0.617493	-0.014743	0.988237	0.999994
Mia3	37.5463	0.575254	0.479144	1.20059	0.229911	0.999994
Taf1a	5.28684	0.00838427	1.15179	0.00727932	0.994192	0.999994
Dusp10	21.6261	1.00823	0.619977	1.62623	0.1039	0.999994
2026-03-02	21.3833	-0.550361	0.627247	-0.877424	0.380256	0.999994
Mark1	56.6164	0.173092	0.413833	0.418266	0.675753	0.999994
Gm38251	7.11302	0.582702	1.01268	0.575404	0.565018	0.999994
Rab3gap2	14.259	-0.583211	0.735627	-0.792808	0.427889	0.999994
Iars2	16.2534	-0.533808	0.690961	-0.77256	0.439783	0.999994
Bpnt1	12.7223	0.186928	0.777252	0.240499	0.809944	0.999994
Eprs	78.6511	-0.0591122	0.366972	-0.161081	0.87203	0.999994
Lyplal1	8.3836	-0.343363	0.927587	-0.370167	0.711258	0.999994
Rrp15	14.2101	-0.760796	0.734539	-1.03575	0.30032	0.999994
A430105J06Rik	4.17457	-0.903106	1.28845	-0.700924	0.483351	0.999994
Gpatch2	24.4717	0.0973605	0.570151	0.170763	0.86441	0.999994
Esrrg	5.89247	-0.420234	1.08861	-0.386027	0.699476	0.999994
Kctd3	17.1732	-0.138003	0.661554	-0.208605	0.834757	0.999994
Kcnk2	22.6387	-0.100077	0.595028	-0.168189	0.866435	0.999994
Cenpf	88.9125	0.168803	0.352004	0.47955	0.631548	0.999994
Smyd2	7.52648	-0.0575448	1.04057	-0.0553014	0.955898	0.999994
Prox1	39.6328	0.142962	0.48772	0.293123	0.769428	0.999994
Prox1os	10.2482	0.237111	0.848401	0.279479	0.779877	0.999994
Rps6kc1	13.5204	-0.436211	0.738361	-0.590783	0.554666	0.999994
Angel2	31.8306	-0.13761	0.508678	-0.270525	0.786756	0.999994
Vash2	11.9421	-0.195585	0.781918	-0.250135	0.802483	0.999994
Flvcr1	5.33235	0.666444	1.15877	0.57513	0.565203	0.999994
Tatdn3	4.15678	0.578247	1.30992	0.441437	0.658896	0.999994
Nsl1	15.3459	0.611012	0.715729	0.853692	0.393276	0.999994
Nenf	46.2715	-0.277041	0.44863	-0.617525	0.536888	0.999994
Pacc1	12.0015	0.0955271	0.778659	0.122682	0.902359	0.999994
Ppp2r5a	12.5185	0.24642	0.895425	0.275199	0.783163	0.999994
Dtl	69.0979	0.135931	0.395933	0.343317	0.73136	0.999994
Ints7	52.4174	0.232873	0.429191	0.542586	0.587415	0.999994
Lpgat1	30.3736	0.56665	0.527431	1.07436	0.282662	0.999994
Gm38037	3.1594	1.98696	1.66607	1.1926	0.233025	0.999994
Nek2	8.4535	-0.128777	0.924834	-0.139243	0.889258	0.999994
Slc30a1	3.60072	-1.26764	1.40689	-0.901026	0.367575	0.999994
Rcor3	12.348	-0.139491	0.771714	-0.180755	0.85656	0.999994
Hhat	3.02687	-1.87184	1.66702	-1.12286	0.261496	0.999994
Sertad4	8.39413	-0.209272	0.917446	-0.228103	0.819566	0.999994
Syt14	26.5293	-0.0902293	0.549609	-0.16417	0.869597	0.999994
Utp25	7.19031	0.696897	1.03061	0.676198	0.498915	0.999994
A130010J15Rik	4.49968	0.421796	1.27426	0.331011	0.740636	0.999994
G0s2	6.83022	-0.442577	1.01004	-0.438178	0.661257	0.999994
Camk1g	2.11331	0.266215	1.83469	0.145101	0.884631	0.999994
Plxna2	213.321	0.307207	0.313222	0.980798	0.326692	0.999994
Cr1l	8.91861	0.140797	0.9104	0.154655	0.877094	0.999994
Fam171a1	23.5929	0.353699	0.587215	0.602333	0.546953	0.999994
Nmt2	49.1726	0.51714	0.448504	1.15303	0.248896	0.999994
Rpp38	2.83796	-1.75317	1.63737	-1.07072	0.284295	0.999994
Dclre1c	7.85845	0.662216	0.969692	0.682914	0.494661	0.999994
Suv39h2	28.7305	-0.00910912	0.533553	-0.0170725	0.986379	0.999994
Hspa14	64.6682	0.144776	0.393464	0.367952	0.712909	0.999994
Gm45902	3.48125	0.867025	1.42444	0.608678	0.542738	0.999994
Fam107b	27.6058	0.532344	0.553531	0.961724	0.336188	0.999994
Frmd4a	79.5725	0.237498	0.392969	0.604368	0.545599	0.999994
Prpf18	25.0249	0.107729	0.576972	0.186715	0.851884	0.999994
Bend7	13.9257	0.0498778	0.741426	0.0672728	0.946365	0.999994
Sephs1	51.0386	0.37297	0.42841	0.870592	0.383977	0.999994
Phyh	10.5987	-0.0667265	0.829586	-0.0804335	0.935892	0.999994
Mcm10	39.6467	0.143562	0.486837	0.294887	0.76808	0.999994
Cdc123	155.197	0.0780282	0.309785	0.251878	0.801135	0.999994
Nudt5	50.0495	-0.17152	0.433506	-0.395659	0.692357	0.999994
Sec61a2	20.545	0.665513	0.626269	1.06266	0.287935	0.999994
Upf2	41.3062	-0.215739	0.456621	-0.472469	0.636592	0.999994
Usp6nl	26.9483	0.402539	0.549554	0.732484	0.463873	0.999994
Celf2	606.179	0.1147	0.269663	0.425347	0.670584	0.999994
Taf3	59.2023	0.285257	0.404145	0.705829	0.480294	0.999994
Atp5c1	278.585	-0.0391839	0.268481	-0.145947	0.883963	0.999994
Kin	52.8779	-0.23435	0.438311	-0.534667	0.59288	0.999994
Sfmbt2	7.967	0.619266	0.962797	0.643195	0.520098	0.999994
Pfkfb3	3.44333	-0.893172	1.44926	-0.616296	0.537699	0.999994
Rbm17	66.6348	-0.0344245	0.383295	-0.0898119	0.928437	0.999994
Fbh1	16.8022	-0.0400032	0.668161	-0.0598706	0.952259	0.999994
Ankrd16	8.3802	-0.213035	0.917029	-0.23231	0.816297	0.999994
Itga8	8.64561	0.406806	0.963819	0.422077	0.672968	0.999994
Mindy3	36.0741	0.168567	0.493807	0.341362	0.732831	0.999994
Rsu1	16.2766	0.581382	0.690286	0.842234	0.399657	0.999994
Vim	375.922	-0.0188668	0.259184	-0.0727933	0.941971	0.999994
Hacd1	18.2931	-0.217408	0.662995	-0.327918	0.742974	0.999994
Stam	26.5359	0.267874	0.569482	0.470381	0.638083	0.999994
Cacnb2	55.5419	0.0779788	0.439011	0.177624	0.859018	0.999994
Nsun6	11.5779	0.203356	0.813142	0.250086	0.80252	0.999994
Arl5b	36.0638	0.0356482	0.484539	0.0735714	0.941351	0.999994
Plxdc2	8.00152	1.74859	1.03966	1.68189	0.0925893	0.999994
A930004D18Rik	3.52009	-0.180399	1.3878	-0.129989	0.896575	0.999994
Skida1	30.8803	-0.701299	0.519369	-1.35029	0.176923	0.999994
Mllt10	121.289	0.303497	0.338312	0.897094	0.369669	0.999994
Dnajc1	67.4665	0.179842	0.398698	0.451073	0.651937	0.999994
Commd3	80.8638	-0.43997	0.379985	-1.15786	0.246921	0.999994
Bmi1	37.5435	0.221432	0.475874	0.465316	0.641705	0.999994
Pip4k2a	23.577	-0.205772	0.594765	-0.345972	0.729364	0.999994
Msrb2	2.17615	1.34429	1.86086	0.7224	0.470048	0.999994
Etl4	2.55396	0.685149	1.72848	0.396388	0.691819	0.999994
Arhgap21	103.578	0.249838	0.347684	0.718577	0.472401	0.999994
Thnsl1	7.31952	0.54859	1.02395	0.53576	0.592124	0.999994
Gpr158	11.8228	-0.137576	0.817737	-0.16824	0.866394	0.999994
Myo3a	4.5312	0.516846	1.25667	0.411282	0.680866	0.999994
Gad2	305.068	0.21719	0.259765	0.836103	0.403097	0.999994
Pdss1	20.214	-0.0815545	0.639992	-0.127431	0.8986	0.999994
Abi1	38.0304	0.0434037	0.474195	0.0915315	0.92707	0.999994
Acbd5	40.1962	0.129031	0.462874	0.27876	0.780429	0.999994
Mastl	41.994	0.203912	0.463368	0.440065	0.65989	0.999994
Yme1l1	51.7217	0.0416763	0.426309	0.0977607	0.922122	0.999994
Spopl	20.8252	0.325928	0.660791	0.493239	0.621844	0.999994
Cacna1b	16.6129	0.288138	0.674996	0.426874	0.669471	0.999994
Ehmt1	179.401	0.289623	0.310153	0.933806	0.350404	0.999994
Arrdc1	2.28829	0.0186405	1.77109	0.0105249	0.991602	0.999994
Zmynd19	35.2002	0.0606583	0.497197	0.122	0.902899	0.999994
Dph7	8.84878	0.278418	0.908435	0.306481	0.759239	0.999994
Mrpl41	59.9708	-0.237733	0.407475	-0.58343	0.559604	0.999994
Pnpla7	3.14567	-0.199323	1.4647	-0.136085	0.891754	0.999994
Nsmf	7.90463	-0.325053	0.967354	-0.336022	0.736854	0.999994
Nrarp	13.8983	-0.305321	0.726934	-0.420011	0.674477	0.999994
Nelfb	17.7185	0.237802	0.657758	0.361535	0.7177	0.999994
Tubb4b	128.472	0.183307	0.333418	0.549783	0.582468	0.999994
Rnf208	7.04365	0.0724005	1.03334	0.0700643	0.944142	0.999994
Ndor1	6.33013	-1.28214	1.06968	-1.19863	0.230673	0.999994
Tmem203	9.98669	-0.666606	0.887056	-0.751481	0.452363	0.999994
Ssna1	82.7948	-0.355456	0.370757	-0.958731	0.337694	0.999994
Anapc2	27.5619	0.0228533	0.5642	0.0405057	0.96769	0.999994
Man1b1	16.3337	-0.122536	0.687498	-0.178234	0.858539	0.999994
Dpp7	2.19007	1.35518	1.86546	0.726458	0.467558	0.999994
Sapcd2	15.3884	0.0777397	0.697605	0.111438	0.911269	0.999994
Npdc1	54.5014	-0.360985	0.425652	-0.848076	0.396396	0.999994
Abca2	3.01614	0.179375	1.49868	0.119688	0.90473	0.999994
Paxx	12.0829	-0.753862	0.85677	-0.879888	0.37892	0.999994
Fbxw5	11.7925	-0.901651	0.800242	-1.12672	0.25986	0.999994
Traf2	7.57513	0.0133956	0.987311	0.0135678	0.989175	0.999994
Edf1	195.341	-0.839556	0.371308	-2.26107	0.0237547	0.999994
Phpt1	14.079	0.877298	0.742381	1.18174	0.237311	0.999994
Rabl6	47.2665	0.23155	0.445853	0.519343	0.603522	0.999994
Tmem141	4.69246	-1.10835	1.23677	-0.896171	0.370161	0.999994
Bmyc	25.2569	-0.617588	0.564798	-1.09347	0.274189	0.999994
Camsap1	70.1846	0.243122	0.382488	0.635635	0.525015	0.999994
Ubac1	38.0976	-0.0376143	0.492349	-0.0763977	0.939103	0.999994
Qsox2	7.48477	-0.441526	1.00301	-0.440201	0.659792	0.999994
Gpsm1	27.9882	0.0442046	0.537086	0.0823045	0.934405	0.999994
Dnlz	37.5228	-0.259859	0.577564	-0.449923	0.652766	0.999994
Snapc4	4.02405	-0.474825	1.31416	-0.361316	0.717863	0.999994
Entr1	21.6481	-0.0390909	0.618659	-0.0631866	0.949618	0.999994
Pmpca	24.9617	-0.0625435	0.56999	-0.109727	0.912626	0.999994
Inpp5e	3.77524	0.0181829	1.3814	0.0131626	0.989498	0.999994
Sec16a	14.237	0.13602	0.746595	0.182188	0.855435	0.999994
Notch1	28.1392	-0.188808	0.533904	-0.353637	0.723611	0.999994
Egfl7	2.46674	0.478009	1.6542	0.288967	0.772606	0.999994
Dipk1b	16.7957	-0.674284	0.737586	-0.914176	0.360624	0.999994
Surf6	5.4968	0.315529	1.12559	0.280324	0.779229	0.999994
Med22	78.5224	-0.200991	0.365317	-0.550184	0.582193	0.999994
Rpl7a	797.305	-0.0997134	0.238501	-0.418083	0.675887	0.999994
Surf1	15.4654	0.150773	0.697318	0.216218	0.828818	0.999994
Surf2	15.4945	-0.550494	0.728161	-0.756005	0.449646	0.999994
Surf4	12.3967	0.55304	0.804218	0.687674	0.491658	0.999994
Rexo4	19.0021	0.357927	0.657085	0.54472	0.585946	0.999994
Cacfd1	36.326	0.227085	0.487162	0.466139	0.641116	0.999994
Vav2	18.2359	0.548608	0.677185	0.81013	0.417865	0.999994
Brd3	159.688	0.260172	0.331027	0.785957	0.431893	0.999994
Wdr5	18.2963	-0.0677829	0.644286	-0.105206	0.916212	0.999994
Gm13421	4.395	-0.805936	1.2592	-0.64004	0.522147	0.999994
Rxra	5.75241	-0.409015	1.09938	-0.372043	0.709861	0.999994
Olfm1	23.3918	-0.55115	0.594675	-0.926809	0.354026	0.999994
Ppp1r26	2.34406	1.48849	1.81696	0.81922	0.412661	0.999994
Mrps2	6.56068	0.16831	1.04145	0.16161	0.871613	0.999994
Ralgds	11.1126	0.108455	0.808202	0.134193	0.89325	0.999994
Gtf3c5	9.40518	-0.16736	0.892357	-0.187548	0.851231	0.999994
Tsc1	22.8167	0.386299	0.639027	0.604512	0.545503	0.999994
Gtf3c4	19.9594	-0.820498	0.647954	-1.26629	0.205409	0.999994
Ddx31	4.01352	-0.780407	1.31456	-0.593662	0.552738	0.999994
Cfap77	2.64884	1.13361	1.84295	0.615105	0.538485	0.999994
Ttf1	9.0694	0.12669	0.922895	0.137274	0.890814	0.999994
Setx	37.5007	0.327386	0.495563	0.660634	0.508847	0.999994
Med27	37.8341	0.171334	0.473988	0.361473	0.717746	0.999994
Gm13402	3.49177	1.25338	1.45176	0.863353	0.387943	0.999994
Rapgef1	41.2091	0.487925	0.473422	1.03063	0.302712	0.999994
Trub2	12.0086	0.0443936	0.781063	0.0568375	0.954675	0.999994
Coq4	7.06804	-0.172102	0.994368	-0.173077	0.862591	0.999994
Slc27a4	4.23401	-0.0279889	1.32741	-0.0210853	0.983178	0.999994
Urm1	18.8951	-0.0843281	0.657327	-0.128289	0.89792	0.999994
Odf2	28.6207	0.4762	0.543779	0.875724	0.38118	0.999994
Gle1	32.6307	0.496304	0.509287	0.974507	0.329805	0.999994
Sptan1	73.6864	-0.0815066	0.37886	-0.215137	0.829661	0.999994
Wdr34	14.2581	0.12968	0.748072	0.173353	0.862374	0.999994
Set	627.178	-0.0776126	0.235244	-0.329924	0.741458	0.999994
Zdhhc12	8.99244	-0.00387207	0.888882	-0.00435612	0.996524	0.999994
Zer1	5.96145	1.63381	1.1694	1.39713	0.162375	0.999994
Tbc1d13	9.39864	-0.334054	0.877485	-0.380694	0.70343	0.999994
Endog	8.23648	-0.271386	0.960017	-0.282688	0.777416	0.999994
Spout1	19.8949	0.441633	0.629353	0.701725	0.482851	0.999994
Kyat1	3.55847	0.167875	1.38509	0.121201	0.903531	0.999994
Lrrc8a	15.4546	0.160285	0.705946	0.22705	0.820385	0.999994
Phyhd1	2.58235	-0.00867899	1.64386	-0.00527965	0.995787	0.999994
Dolk	5.4968	0.315529	1.12559	0.280324	0.779229	0.999994
Nup188	33.168	-0.209499	0.512636	-0.40867	0.682782	0.999994
Gm14471	3.52715	-0.326987	1.41947	-0.230358	0.817813	0.999994
Sh3glb2	16.8311	-0.844855	0.723299	-1.16806	0.242783	0.999994
Miga2	4.33176	0.403084	1.27456	0.316254	0.75181	0.999994
Dolpp1	12.3928	0.39448	0.785312	0.502322	0.615441	0.999994
Crat	2.97023	1.97024	1.69022	1.16567	0.243747	0.999994
Ptpa	30.973	0.092152	0.515216	0.178861	0.858047	0.999994
Ier5l	35.5813	0.0281421	0.51871	0.0542539	0.956733	0.999994
1700001O22Rik	2.75733	-0.236653	1.57575	-0.150185	0.880619	0.999994
Ntmt1	37.4402	-0.460549	0.536292	-0.858766	0.39047	0.999994
Asb6	7.50895	0.218514	0.991483	0.220391	0.825567	0.999994
Tor1b	7.13407	0.923585	1.01706	0.908096	0.363827	0.999994
Tor1a	40.7816	-0.361438	0.460069	-0.785616	0.432093	0.999994
BC005624	39.9586	-0.219724	0.48209	-0.455775	0.648552	0.999994
Usp20	6.33725	-0.8843	1.10098	-0.803194	0.421863	0.999994
Fnbp1	13.9015	0.08149	0.728856	0.111805	0.910978	0.999994
D330023K18Rik	6.04966	0.500322	1.08807	0.459826	0.645641	0.999994
Gpr107	12.0291	0.38753	0.799807	0.484529	0.62801	0.999994
Ncs1	20.6481	-0.366384	0.618456	-0.592416	0.553572	0.999994
Fubp3	20.4897	0.285911	0.632602	0.45196	0.651297	0.999994
Exosc2	13.0199	0.387332	0.812806	0.476537	0.633692	0.999994
Gm13427	2.62733	2.30536	1.82075	1.26616	0.205455	0.999994
Abl1	44.4469	0.344808	0.447256	0.77094	0.440742	0.999994
Aif1l	12.4148	-0.203191	0.771143	-0.263493	0.79217	0.999994
Nup214	27.17	-0.0972301	0.546249	-0.177996	0.858726	0.999994
Prrc2b	104.275	0.320351	0.33404	0.95902	0.337549	0.999994
Pomt1	5.84703	-0.552395	1.11777	-0.494193	0.62117	0.999994
Uck1	11.4768	-0.323384	0.817814	-0.395425	0.692529	0.999994
Swi5	187.993	-0.286668	0.288962	-0.992061	0.321168	0.999994
Golga2	7.16187	0.501109	1.05485	0.475054	0.634748	0.999994
Dnm1	3.23683	-1.02282	1.47974	-0.691216	0.48943	0.999994
Ciz1	16.715	-0.252292	0.66812	-0.377614	0.705717	0.999994
1110008P14Rik	40.5595	-0.75474	0.486862	-1.55021	0.12109	0.999994
Ptges2	9.72755	-0.686123	0.861301	-0.796612	0.425676	0.999994
Slc25a25	11.9523	0.196946	0.804215	0.244892	0.80654	0.999994
Fam102a	2.53664	1.10928	1.72834	0.641818	0.520991	0.999994
Dpm2	34.0771	-0.111975	0.551037	-0.203209	0.838972	0.999994
Cdk9	40.5079	0.138584	0.4658	0.297518	0.766071	0.999994
Sh2d3c	6.92118	-0.689019	1.10742	-0.622184	0.533821	0.999994
6330409D20Rik	2.58235	-0.00867899	1.64386	-0.00527965	0.995787	0.999994
Tor2a	15.8342	-0.983282	0.735771	-1.3364	0.18142	0.999994
Stxbp1	13.5307	-0.273596	0.751786	-0.363929	0.715911	0.999994
Fam129b	3.4991	-0.0105184	1.44809	-0.00726363	0.994205	0.999994
Lrsam1	2.77786	1.27047	1.66507	0.763017	0.445453	0.999994
Rpl12	660.506	-0.0687461	0.271143	-0.253541	0.79985	0.999994
Slc2a8	4.71351	-0.567142	1.26154	-0.449562	0.653026	0.999994
Garnl3	3.89451	-0.165026	1.32648	-0.124409	0.900992	0.999994
Ralgps1	43.5138	1.17208	0.463452	2.52903	0.0114378	0.999994
Angptl2	4.73011	0.986333	1.31144	0.7521	0.451991	0.999994
Zbtb34	3.82415	0.676746	1.3751	0.492144	0.622618	0.999994
Zbtb43	11.529	0.0131164	0.818779	0.0160195	0.987219	0.999994
Mvb12b	49.6125	-0.00245201	0.435395	-0.00563169	0.995507	0.999994
Pbx3	147.431	0.447056	0.317074	1.40994	0.158557	0.999994
C79798	5.68231	0.401417	1.11683	0.359427	0.719276	0.999994
Mapkap1	43.4673	0.297832	0.451787	0.65923	0.509748	0.999994
Gapvd1	66.7608	0.0179231	0.385394	0.0465058	0.962907	0.999994
Hspa5	97.4587	-0.122044	0.345441	-0.353299	0.723865	0.999994
Rabepk	9.43603	0.520937	0.916027	0.568692	0.569565	0.999994
Fbxw2	43.3009	-0.0364649	0.470837	-0.0774468	0.938268	0.999994
Psmd5	33.8879	-0.0809898	0.501865	-0.161378	0.871796	0.999994
Cntrl	18.2403	-0.167503	0.652667	-0.256644	0.797454	0.999994
Rab14	145.955	0.344936	0.309083	1.116	0.264423	0.999994
Gsn	6.28055	0.186181	1.09009	0.170794	0.864386	0.999994
Dab2ip	36.6479	0.369521	0.485157	0.761653	0.446267	0.999994
Ttll11	7.78123	0.974811	1.00189	0.972975	0.330566	0.999994
Ndufa8	178.514	-0.34925	0.310638	-1.1243	0.260886	0.999994
Morn5	3.33798	-0.701897	1.57501	-0.445646	0.655853	0.999994
Lhx6	180.303	0.3087	0.296998	1.0394	0.298619	0.999994
Rbm18	61.2638	-0.0385012	0.402797	-0.0955847	0.92385	0.999994
Mrrf	25.851	-0.221661	0.598817	-0.370165	0.71126	0.999994
Gm13429	8.09974	1.17565	0.976834	1.20353	0.228771	0.999994
Pdcl	31.0637	-0.0032561	0.526893	-0.00617981	0.995069	0.999994
Rc3h2	55.4374	0.0280189	0.415063	0.0675053	0.946179	0.999994
Zbtb6	8.94039	-0.575437	0.910385	-0.632081	0.527334	0.999994
Zbtb26	7.87238	0.665006	0.966591	0.687991	0.491458	0.999994
Rabgap1	76.3861	0.121355	0.374755	0.323824	0.746071	0.999994
Strbp	214.139	0.147071	0.28	0.525254	0.599406	0.999994
Dennd1a	83.1863	0.397774	0.362565	1.09711	0.272592	0.999994
Lhx2	19.696	-0.419325	0.714256	-0.58708	0.55715	0.999994
Nek6	5.40245	-0.218442	1.13271	-0.192849	0.847077	0.999994
Psmb7	152.275	-0.160645	0.298684	-0.537842	0.590686	0.999994
Nr6a1	31.8364	0.557235	0.51755	1.07668	0.281624	0.999994
Nr6a1os	14.9993	0.444183	0.754031	0.589077	0.55581	0.999994
Arpc5l	97.4755	-0.082112	0.344489	-0.238359	0.811603	0.999994
Golga1	22.7468	0.077946	0.585787	0.133062	0.894144	0.999994
Scai	67.0111	0.255962	0.424787	0.602565	0.546798	0.999994
Ppp6c	40.4898	0.175342	0.461574	0.379878	0.704036	0.999994
Lrp1b	4.64721	-1.51541	1.28738	-1.17713	0.239145	0.999994
Gtdc1	74.5336	0.472121	0.3781	1.24867	0.211787	0.999994
Zeb2	302.375	0.364112	0.301631	1.20714	0.227377	0.999994
Zeb2os	9.64712	-0.406928	0.897201	-0.453553	0.65015	0.999994
Acvr2a	28.6611	-0.152198	0.556189	-0.273644	0.784358	0.999994
Orc4	42.2903	-0.576175	0.454157	-1.26867	0.204559	0.999994
Mbd5	105.978	0.129606	0.354848	0.365243	0.71493	0.999994
Epc2	66.9989	0.069577	0.386682	0.179934	0.857205	0.999994
Kif5c	160.737	-0.176712	0.315451	-0.560187	0.575352	0.999994
Lypd6	4.76143	1.50202	1.29941	1.15592	0.247713	0.999994
Mmadhc	36.06	0.198839	0.485368	0.409665	0.682051	0.999994
Gm13483	3.01954	-0.173367	1.51459	-0.114465	0.90887	0.999994
Rnd3	133.321	-0.634412	0.324772	-1.95341	0.0507714	0.999994
Tnfaip6	8.62195	-0.374003	0.927618	-0.403186	0.686811	0.999994
Rif1	118.515	0.315537	0.323109	0.976564	0.328785	0.999994
Neb	5.50413	-0.45745	1.12887	-0.405228	0.68531	0.999994
Arl5a	49.5646	-0.197032	0.448192	-0.439616	0.660215	0.999994
Cacnb4	14.4503	0.698692	0.753293	0.927517	0.353658	0.999994
Stam2	21.6824	0.33338	0.6089	0.547512	0.584027	0.999994
Fmnl2	87.1319	0.162866	0.357597	0.455446	0.648789	0.999994
Prpf40a	218.772	0.178045	0.278525	0.639243	0.522665	0.999994
Arl6ip6	101.58	-0.185605	0.339091	-0.54736	0.584131	0.999994
Rprm	36.542	0.739339	0.531531	1.39096	0.164237	0.999994
Galnt13	16.7809	0.0417281	0.679201	0.0614371	0.951011	0.999994
Nr4a2	8.78967	-0.277755	1.03198	-0.269148	0.787816	0.999994
Gpd2	13.3033	0.398055	0.787623	0.505388	0.613286	0.999994
Ermn	12.6131	1.15896	0.793905	1.45982	0.144339	0.999994
Acvr1	32.7032	0.592308	0.539863	1.09714	0.272578	0.999994
Upp2	12.2533	0.24402	0.773836	0.315338	0.752505	0.999994
Ccdc148	6.34779	-1.91955	1.20955	-1.58699	0.112515	0.999994
Pkp4	60.2966	0.257917	0.414009	0.622973	0.533303	0.999994
Tanc1	12.1237	0.34105	0.777691	0.438541	0.660994	0.999994
Baz2b	151.683	-0.0214866	0.336779	-0.0638003	0.949129	0.999994
2026-03-07	68.3779	0.572866	0.385301	1.4868	0.137067	0.999994
Cd302	2.87634	-1.18208	1.60821	-0.735026	0.462324	0.999994
Rbms1	18.0071	1.74626	0.702854	2.48452	0.0129725	0.999994
Tank	19.4087	0.0645942	0.636121	0.101544	0.919119	0.999994
Psmd14	132.815	-0.0785951	0.312221	-0.251729	0.80125	0.999994
Kcnh7	158.062	-0.136584	1.05283	-0.129731	0.896779	0.999994
Fign	131.817	0.789021	0.333401	2.36658	0.0179533	0.999994
Cobll1	4.21956	0.413532	1.29271	0.319895	0.749048	0.999994
Scn3a	20.9652	0.26473	0.641665	0.412567	0.679924	0.999994
Csrnp3	141.925	0.0991493	0.309669	0.320178	0.748833	0.999994
Ttc21b	13.7401	0.380888	0.763953	0.498576	0.618078	0.999994
Scn1a	6.50511	-1.344	1.05932	-1.26874	0.204534	0.999994
B3galt1	160.653	0.618032	0.316502	1.95269	0.0508558	0.999994
Stk39	17.7539	-0.0684431	0.651079	-0.105123	0.916279	0.999994
Cers6	58.4876	0.378805	0.410319	0.923196	0.355905	0.999994
Spc25	92.9177	0.282888	0.357127	0.792121	0.42829	0.999994
Bbs5	9.34587	0.0577152	0.876117	0.0658761	0.947476	0.999994
Fastkd1	2.31961	0.833771	1.75331	0.475541	0.634402	0.999994
Ppig	154.105	0.0829809	0.311202	0.266646	0.789741	0.999994
Ccdc173	7.01186	0.506791	1.01214	0.500714	0.616573	0.999994
Phospho2	9.94051	0.184973	0.863071	0.214319	0.830298	0.999994
Klhl23	22.4988	-0.0905807	0.596222	-0.151924	0.879246	0.999994
Ssb	337.668	-0.0988392	0.255495	-0.386854	0.698864	0.999994
Mettl5	13.3319	-0.777601	0.746535	-1.04161	0.297591	0.999994
Ubr3	60.6672	0.397413	0.407698	0.974772	0.329673	0.999994
Myo3b	5.46895	0.306506	1.14066	0.268709	0.788153	0.999994
Gad1os	4.47183	0.402804	1.30397	0.308907	0.757392	0.999994
Gad1	98.3438	0.392461	0.338927	1.15795	0.246884	0.999994
Gorasp2	18.691	0.502374	0.648352	0.774847	0.43843	0.999994
Tlk1	81.0379	0.338041	0.368344	0.917732	0.358759	0.999994
Mettl8	5.99389	-0.00915813	1.09424	-0.0083694	0.993322	0.999994
Dcaf17	18.7968	-0.221928	0.63569	-0.349113	0.727004	0.999994
Dync1i2	155.411	-0.225121	0.302726	-0.743645	0.457091	0.999994
Slc25a12	26.8934	-0.170166	0.54779	-0.31064	0.756074	0.999994
Hat1	166.179	-0.0515548	0.293769	-0.175494	0.860691	0.999994
Metap1d	47.0767	-0.453722	0.452994	-1.00161	0.316534	0.999994
Dlx1as	187.859	0.408155	0.289534	1.4097	0.158629	0.999994
Dlx1	271.74	-0.295121	0.280977	-1.05034	0.293562	0.999994
Dlx2	430.13	0.0874617	0.250632	0.348964	0.727116	0.999994
Itga6	4.03745	0.0655297	1.51858	0.0431519	0.96558	0.999994
Pdk1	3.63204	-0.759236	1.49804	-0.50682	0.612281	0.999994
Map3k20	12.1137	-0.149859	0.77337	-0.193774	0.846353	0.999994
Cdca7	144.874	-0.250115	0.305265	-0.819335	0.412595	0.999994
Sp3	108.753	0.252094	0.356262	0.707608	0.479188	0.999994
Gm11084	8.06182	0.353694	0.973053	0.363488	0.71624	0.999994
Sp3os	18.8073	-0.161325	0.634273	-0.254347	0.799228	0.999994
Ola1	160.392	-0.152838	0.308518	-0.495393	0.620323	0.999994
Sp9	262.661	-0.133118	0.267281	-0.498047	0.618451	0.999994
Cir1	25.7203	0.105077	0.575666	0.182531	0.855166	0.999994
Scrn3	3.67762	-1.47042	1.55594	-0.945037	0.34464	0.999994
Wipf1	3.50936	1.30778	1.5322	0.85353	0.393365	0.999994
Chn1	158.047	0.182868	0.299522	0.610533	0.541508	0.999994
Atf2	67.1377	0.147445	0.386201	0.381784	0.702622	0.999994
Atp5g3	196.96	-0.606061	0.334813	-1.81014	0.0702733	0.999994
Lnpk	43.4305	-0.212667	0.453156	-0.469303	0.638853	0.999994
Mtx2	73.7493	-0.0937068	0.391859	-0.239134	0.811001	0.999994
Hnrnpa3	383.984	-0.3525	0.250118	-1.40934	0.158735	0.999994
Nfe2l2	5.32888	0.31327	1.16811	0.268185	0.788557	0.999994
Agps	32.9462	0.0284219	0.514228	0.0552711	0.955922	0.999994
Rbm45	10.4721	0.709986	0.850153	0.835127	0.403646	0.999994
Osbpl6	24.5937	0.364487	0.599554	0.607931	0.543233	0.999994
Prkra	51.3248	-0.382883	0.422674	-0.905859	0.36501	0.999994
Fkbp7	5.6368	-0.193071	1.1211	-0.172217	0.863267	0.999994
Plekha3	10.2448	0.345588	0.841205	0.410825	0.681201	0.999994
Sestd1	72.7133	0.033049	0.392176	0.0842707	0.932841	0.999994
Zfp385b	5.0109	-1.5114	1.27168	-1.18851	0.234634	0.999994
Cwc22	23.3495	-0.191609	0.589141	-0.325234	0.745004	0.999994
Ube2e3	193.772	-0.076837	0.293745	-0.261577	0.793647	0.999994
Itprid2	4.12867	0.168113	1.33998	0.12546	0.90016	0.999994
Pde1a	8.513	0.633516	0.947422	0.668673	0.503704	0.999994
Dnajc10	23.825	-0.26789	0.575816	-0.465235	0.641763	0.999994
Nckap1	69.7609	-0.329204	0.379542	-0.867371	0.385739	0.999994
Dusp19	7.43239	-1.00754	0.982517	-1.02547	0.305142	0.999994
Nup35	34.8078	0.266106	0.496832	0.535605	0.592231	0.999994
Zfp804a	6.85788	-0.290668	1.14079	-0.254795	0.798882	0.999994
Zc3h15	148.061	-0.133015	0.304075	-0.437442	0.661791	0.999994
Itgav	4.86744	-1.19903	1.21522	-0.986675	0.323802	0.999994
Fam171b	16.7714	-0.795326	0.68975	-1.15306	0.248884	0.999994
Ctnnd1	44.0002	0.925942	0.477815	1.93787	0.0526393	0.999994
Selenoh	351.033	-0.113549	0.253293	-0.44829	0.653944	0.999994
Tmx2	35.9236	0.216662	0.493274	0.439232	0.660493	0.999994
Med19	85.6337	-0.013082	0.35697	-0.0366475	0.970766	0.999994
Zdhhc5	12.4142	-0.0397794	0.774236	-0.0513789	0.959024	0.999994
Clp1	9.76207	0.0628513	0.858393	0.0732197	0.941631	0.999994
Gm19426	4.34229	0.685074	1.31211	0.522116	0.60159	0.999994
Ube2l6	4.13233	0.279533	1.29503	0.215851	0.829104	0.999994
Timm10	22.0349	-1.07755	0.694629	-1.55127	0.120838	0.999994
Ssrp1	152.772	0.385873	0.37482	1.02949	0.30325	0.999994
Tnks1bp1	4.31464	-0.927274	1.30628	-0.70986	0.477791	0.999994
Ptprj	11.7706	0.432402	0.826622	0.523095	0.600908	0.999994
Nup160	34.4687	0.0310285	0.493111	0.0629241	0.949827	0.999994
Fnbp4	42.2925	0.141077	0.466332	0.302523	0.762253	0.999994
Mtch2	76.2286	-0.00362047	0.374667	-0.00966316	0.99229	0.999994
C1qtnf4	22.7145	-1.84308	0.704323	-2.61681	0.0088756	0.999994
Ndufs3	84.2939	0.0549873	0.357794	0.153684	0.877859	0.999994
Kbtbd4	16.407	-0.245303	0.679594	-0.360955	0.718133	0.999994
Ptpmt1	26.7549	-0.639198	0.58213	-1.09803	0.27219	0.999994
Celf1	137.852	0.149112	0.306864	0.485923	0.627022	0.999994
Psmc3	115.109	0.0530113	0.322029	0.164617	0.869246	0.999994
Slc39a13	2.46327	-0.19137	1.71801	-0.111391	0.911306	0.999994
Madd	8.69525	-0.283681	0.904081	-0.313778	0.753689	0.999994
Acp2	9.44708	0.453291	0.884137	0.512693	0.608166	0.999994
Ddb2	4.10421	-0.13995	1.3456	-0.104006	0.917165	0.999994
Pacsin3	7.87991	-0.714662	0.985435	-0.725225	0.468314	0.999994
Arfgap2	26.6345	0.125524	0.555665	0.225899	0.82128	0.999994
1110051M20Rik	32.4809	-0.0934787	0.519231	-0.180033	0.857127	0.999994
Ckap5	149.017	0.294393	0.331134	0.889044	0.373979	0.999994
Zfp408	7.23203	0.260307	1.01232	0.257139	0.797072	0.999994
Arhgap1	13.646	-0.0866457	0.734297	-0.117998	0.906069	0.999994
Atg13	11.851	0.249255	0.787485	0.31652	0.751608	0.999994
Harbi1	5.16763	0.770943	1.22371	0.630006	0.528691	0.999994
Ambra1	66.4952	0.798972	0.397688	2.00904	0.0445328	0.999994
Mdk	287.683	-0.194238	0.269825	-0.719865	0.471608	0.999994
Dgkz	5.58155	-1.09536	1.28153	-0.854722	0.392705	0.999994
Phf21a	130.25	0.334797	0.326107	1.02665	0.304585	0.999994
Pex16	10.9655	0.450768	0.828927	0.543797	0.586581	0.999994
Mapk8ip1	21.2033	0.431289	0.616749	0.699294	0.484368	0.999994
Cry2	7.28147	0.333105	1.03002	0.323398	0.746394	0.999994
Chst1	3.52009	-0.180399	1.3878	-0.129989	0.896575	0.999994
Prdm11	5.76267	0.402049	1.19999	0.335043	0.737593	0.999994
Trp53i11	61.7045	-0.0283498	0.433008	-0.0654718	0.947798	0.999994
Tspan18	3.77504	1.80216	1.48648	1.21237	0.225372	0.999994
Ext2	15.4197	0.00841809	0.717248	0.0117366	0.990636	0.999994
Accs	8.81013	0.521923	0.921817	0.566189	0.571265	0.999994
Gm13889	80.9514	-0.419768	0.396289	-1.05925	0.289487	0.999994
Alkbh3	13.0515	0.0338581	0.759007	0.0446084	0.964419	0.999994
Hsd17b12	47.7846	0.348576	0.438328	0.79524	0.426474	0.999994
Mir670hg	9.24831	-0.913302	0.909509	-1.00417	0.315297	0.999994
Ttc17	28.8182	-0.0565842	0.540183	-0.10475	0.916574	0.999994
2810002D19Rik	3.50616	-0.189897	1.41051	-0.13463	0.892905	0.999994
Api5	53.8545	-0.358829	0.425302	-0.843704	0.398835	0.999994
Lrrc4c	8.35575	-0.351714	0.919304	-0.382587	0.702026	0.999994
B230118H07Rik	15.7731	0.0429029	0.710505	0.0603836	0.95185	0.999994
Traf6	20.2131	0.37934	0.645034	0.588093	0.55647	0.999994
Commd9	39.7253	-0.345987	0.500052	-0.691903	0.488998	0.999994
Ldlrad3	41.7384	0.49685	0.483177	1.0283	0.303809	0.999994
Gm13919	6.24177	1.2523	1.11148	1.12669	0.259872	0.999994
Trim44	71.5604	0.257067	0.37683	0.682182	0.495124	0.999994
Fjx1	20.4685	0.379766	0.615679	0.616825	0.53735	0.999994
Slc1a2	11.0636	-0.337524	0.855658	-0.394461	0.693241	0.999994
Pdhx	27.1619	0.180498	0.559189	0.322785	0.746858	0.999994
Apip	45.2325	-0.223025	0.445272	-0.500873	0.616461	0.999994
Cat	19.472	-0.059902	0.631285	-0.094889	0.924403	0.999994
Abtb2	18.4392	0.259521	0.665382	0.390034	0.696512	0.999994
Nat10	5.64739	0.532759	1.14388	0.465746	0.641397	0.999994
Caprin1	246.715	-0.206294	0.273209	-0.755078	0.450202	0.999994
Fbxo3	21.3352	0.877494	0.632706	1.38689	0.165475	0.999994
D430041D05Rik	36.2866	0.305157	0.50093	0.609182	0.542404	0.999994
Hipk3	7.7707	0.822851	1.00136	0.821738	0.411226	0.999994
Cstf3	62.02	-0.119271	0.394924	-0.30201	0.762645	0.999994
Tcp11l1	23.9367	-0.0742877	0.572691	-0.129717	0.89679	0.999994
Depdc7	3.56554	-0.00988601	1.39433	-0.00709014	0.994343	0.999994
Qser1	36.425	-0.123525	0.492652	-0.250735	0.802019	0.999994
Ccdc73	5.11532	0.501957	1.19222	0.421029	0.673734	0.999994
Eif3m	130.149	-0.139619	0.320526	-0.435593	0.663132	0.999994
Rcn1	7.37989	-1.08526	1.01522	-1.06898	0.285077	0.999994
Pax6	3.05086	0.448581	1.60167	0.280071	0.779423	0.999994
Elp4	59.3765	0.325354	0.410779	0.792042	0.428336	0.999994
Immp1l	58.341	-0.510179	0.403203	-1.26532	0.205758	0.999994
Dnajc24	34.5173	0.0506037	0.491455	0.102967	0.917989	0.999994
Mpped2	488.511	0.332364	0.274728	1.20979	0.226358	0.999994
Arl14ep	10.822	0.275366	0.824043	0.334165	0.738255	0.999994
Mettl15	15.6406	0.215845	0.722912	0.298578	0.765262	0.999994
Kif18a	26.3134	-0.30667	0.576334	-0.532105	0.594653	0.999994
Lin7c	37.7419	-0.381273	0.499815	-0.762828	0.445566	0.999994
Lgr4	10.8018	0.0363624	0.854496	0.0425543	0.966057	0.999994
Ccdc34	266.545	0.0123084	0.279959	0.043965	0.964932	0.999994
Gm13936	2.73241	1.1984	1.64573	0.728187	0.466499	0.999994
Ano3	4.40899	-0.165935	1.29386	-0.128248	0.897953	0.999994
Nop10	94.921	-0.199632	0.349319	-0.571488	0.567669	0.999994
Slc12a6	31.6801	0.0871597	0.518202	0.168196	0.866429	0.999994
Emc4	35.7816	-0.489057	0.535156	-0.913858	0.360791	0.999994
Katnbl1	32.6382	0.233882	0.50426	0.463812	0.642782	0.999994
Emc7	24.7247	-0.374963	0.566524	-0.661866	0.508057	0.999994
Aven	14.6996	-0.275388	0.718785	-0.38313	0.701623	0.999994
Ryr3	6.17568	-0.439426	1.09826	-0.400111	0.689075	0.999994
Scg5	64.7418	0.0123816	0.387959	0.0319147	0.97454	0.999994
Arhgap11a	37.5075	-0.621151	0.482845	-1.28644	0.19829	0.999994
Aqr	36.2816	-0.32519	0.490972	-0.662338	0.507754	0.999994
Zfp770	8.81126	-1.37284	0.919006	-1.49383	0.13522	0.999994
Dph6	25.0136	0.286711	0.566379	0.506218	0.612704	0.999994
BC052040	23.092	0.419613	0.677218	0.619613	0.535513	0.999994
Meis2	180.803	-0.23686	0.29798	-0.794886	0.42668	0.999994
2700033N17Rik	3.55528	-1.60661	1.48774	-1.0799	0.280187	0.999994
G630016G05Rik	3.41181	-1.15727	1.44096	-0.803125	0.421902	0.999994
Spred1	33.411	0.0821057	0.548497	0.149692	0.881008	0.999994
Fam98b	51.6925	-0.451768	0.426986	-1.05804	0.290037	0.999994
Fsip1	5.92033	-0.409878	1.10292	-0.371631	0.710168	0.999994
Eif2ak4	6.40689	-0.854164	1.05797	-0.807358	0.41946	0.999994
Srp14	150.201	-0.420525	0.327623	-1.28356	0.199294	0.999994
Bub1b	37.7609	0.124856	0.509869	0.24488	0.80655	0.999994
Inafm2	4.83958	-1.21751	1.23124	-0.988852	0.322735	0.999994
Disp2	2.56129	-0.980631	1.75735	-0.558016	0.576833	0.999994
Knstrn	29.0901	0.43118	0.540781	0.797327	0.425261	0.999994
Ivd	16.2986	0.132474	0.698743	0.18959	0.849631	0.999994
Bahd1	4.63282	-0.381938	1.21795	-0.31359	0.753832	0.999994
Ccdc32	18.8562	0.115387	0.6497	0.1776	0.859037	0.999994
Rpusd2	2.55743	1.66859	1.77309	0.941064	0.346672	0.999994
Knl1	88.0533	-0.077143	0.354771	-0.217444	0.827862	0.999994
Rad51	70.0319	0.208002	0.381319	0.545481	0.585423	0.999994
Rmdn3	12.3305	0.0437917	0.772601	0.0566809	0.954799	0.999994
Dnajc17	15.6267	-0.121262	0.691525	-0.175355	0.860801	0.999994
Zfyve19	8.77815	1.04223	0.938054	1.11105	0.266545	0.999994
Vps18	5.60895	-0.204859	1.1146	-0.183796	0.854173	0.999994
Ino80	33.0857	0.288772	0.502079	0.575154	0.565187	0.999994
Chp1	22.1691	0.321229	0.594504	0.540331	0.588969	0.999994
Oip5os1	92.3665	0.0761705	0.35846	0.212494	0.831722	0.999994
Oip5	15.8364	0.21587	0.696145	0.310093	0.75649	0.999994
Nusap1	119.594	-0.062954	0.339506	-0.185428	0.852893	0.999994
Ndufaf1	11.4071	-0.584465	0.799106	-0.731399	0.464536	0.999994
Rtf1	199.763	0.253389	0.305881	0.828391	0.407449	0.999994
Rpap1	11.3226	0.534162	0.827458	0.645545	0.518574	0.999994
Tyro3	4.48256	-0.936289	1.31689	-0.710985	0.477094	0.999994
Mga	28.8735	0.119679	0.534928	0.223728	0.822969	0.999994
Mapkbp1	5.15417	-0.250931	1.17728	-0.213146	0.831213	0.999994
Jmjd7	7.36889	0.224698	1.00213	0.224222	0.822585	0.999994
Ehd4	4.93687	0.246972	1.19075	0.207408	0.835691	0.999994
Vps39	11.7602	-0.19724	0.787573	-0.25044	0.802247	0.999994
Tmem87a	14.4714	0.324393	0.733674	0.442149	0.658381	0.999994
Ganc	4.22302	0.917221	1.31537	0.697313	0.485607	0.999994
Zfp106	46.8733	-0.145525	0.462873	-0.314395	0.753221	0.999994
Snap23	8.72171	1.50253	0.992311	1.51417	0.129983	0.999994
Lrrc57	8.89442	0.190645	0.928549	0.205315	0.837326	0.999994
Haus2	14.2866	-0.294669	0.718102	-0.410343	0.681554	0.999994
Stard9	2.76779	-0.826322	1.57263	-0.525439	0.599278	0.999994
Cdan1	4.21269	0.276096	1.36293	0.202575	0.839467	0.999994
Ttbk2	8.56225	-0.332094	0.923292	-0.359684	0.719083	0.999994
Ubr1	31.6656	-0.0176644	0.511909	-0.034507	0.972473	0.999994
Tmem62	2.53297	1.03146	1.70735	0.604128	0.545759	0.999994
Ccndbp1	22.9188	-0.35218	0.592003	-0.594896	0.551913	0.999994
Lcmt2	5.07007	0.105322	1.17001	0.0900184	0.928273	0.999994
Adal	7.70813	0.0823215	0.962084	0.0855658	0.931812	0.999994
Zscan29	6.27349	0.278828	1.06176	0.262608	0.792853	0.999994
Tubgcp4	20.1715	0.20019	0.622098	0.321798	0.747605	0.999994
Trp53bp1	60.9105	-0.0620295	0.396131	-0.156588	0.875569	0.999994
Map1a	18.3001	-0.0967026	0.664805	-0.14546	0.884348	0.999994
Ppip5k1	5.09446	-0.199123	1.19691	-0.166364	0.86787	0.999994
Catsper2	3.30286	1.59354	1.53975	1.03493	0.300701	0.999994
Pdia3	94.6961	-0.415035	0.353587	-1.17379	0.240481	0.999994
Serf2	392.853	-0.455046	0.253246	-1.79686	0.0723585	0.999994
Hypk	39.8995	-0.194005	0.4723	-0.410767	0.681243	0.999994
Mfap1b	16.8302	0.136149	0.679883	0.200254	0.841282	0.999994
Mfap1a	23.5279	-0.144767	0.592496	-0.244335	0.806972	0.999994
Wdr76	75.7209	0.198458	0.38582	0.514381	0.606986	0.999994
Frmd5	214.316	0.335637	0.322021	1.04228	0.297281	0.999994
Casc4	49.052	0.390552	0.444811	0.878017	0.379935	0.999994
Ctdspl2	104.797	-0.260296	0.333646	-0.780157	0.435298	0.999994
Eif3j1	32.7938	-0.4155	0.505745	-0.82156	0.411327	0.999994
Spg11	11.0461	0.313976	0.852441	0.368326	0.71263	0.999994
B2m	10.7523	0.0076087	0.838589	0.00907322	0.992761	0.999994
Sord	7.13153	-0.658986	1.07313	-0.614079	0.539163	0.999994
Shf	20.6297	0.494327	0.622964	0.793508	0.427482	0.999994
Gatm	1.84764	-0.554909	2.12817	-0.260744	0.79429	0.999994
Bloc1s6	24.753	-0.575422	0.567721	-1.01357	0.31079	0.999994
Sema6d	38.648	-0.312584	0.500216	-0.624898	0.532038	0.999994
Slc24a5	92.0222	0.216979	0.352129	0.616191	0.537769	0.999994
Myef2	114.349	0.23532	0.324899	0.724286	0.46889	0.999994
Dut	462.722	-0.274126	0.242413	-1.13082	0.258131	0.999994
Fbn1	8.14532	0.0188421	0.965536	0.0195147	0.984431	0.999994
Cep152	26.3022	-0.0436833	0.599192	-0.0729038	0.941883	0.999994
Eid1	380.855	-0.216187	0.289037	-0.747956	0.454487	0.999994
Secisbp2l	16.9044	-0.411303	0.67981	-0.605027	0.545161	0.999994
Cops2	45.2559	-0.101141	0.44405	-0.22777	0.819825	0.999994
Galk2	18.7929	0.0946305	0.636348	0.148709	0.881783	0.999994
Dtwd1	5.59502	-0.209711	1.12074	-0.187118	0.851568	0.999994
Gabpb1	39.1296	-0.112274	0.466796	-0.24052	0.809927	0.999994
Gm27003	3.75058	1.41395	1.45844	0.969494	0.332299	0.999994
Usp8	19.8013	-0.281978	0.622973	-0.452633	0.650813	0.999994
Usp50	4.17065	-0.112398	1.31667	-0.0853654	0.931971	0.999994
Trpm7	55.8834	0.679723	0.4411	1.54097	0.123324	0.999994
Sppl2a	27.7609	0.123233	0.539083	0.228597	0.819182	0.999994
Ap4e1	14.7193	0.84567	0.741429	1.14059	0.254039	0.999994
Blvra	14.7864	0.275915	0.716385	0.385149	0.700127	0.999994
Ncaph	41.6446	-0.0991255	0.471341	-0.210305	0.833429	0.999994
1810024B03Rik	5.37073	0.913913	1.16412	0.78507	0.432412	0.999994
Snrnp200	46.2172	-0.744346	0.442176	-1.68337	0.0923039	0.999994
Ciao1	18.8151	-0.665441	0.64243	-1.03582	0.300287	0.999994
Tmem127	8.15331	-1.26079	0.957815	-1.31632	0.188067	0.999994
Stard7	35.7039	-0.0210013	0.484225	-0.0433709	0.965406	0.999994
Fahd2a	11.7434	-0.804398	0.835352	-0.962945	0.335575	0.999994
Kcnip3	9.97209	0.553	0.89626	0.617008	0.537229	0.999994
Mrps5	57.1785	-0.322434	0.404899	-0.796333	0.425839	0.999994
Nphp1	9.39471	0.0014875	0.872338	0.00170519	0.998639	0.999994
Mtln	15.4106	-0.872931	0.709697	-1.23	0.218696	0.999994
Bub1	43.0581	0.159034	0.465829	0.341401	0.732801	0.999994
Bcl2l11	15.3153	-0.0448066	0.701317	-0.0638892	0.949058	0.999994
Anapc1	36.3688	-0.146704	0.480366	-0.3054	0.760062	0.999994
Tmem87b	13.0403	0.81992	0.771961	1.06213	0.288178	0.999994
Zc3h8	9.14204	0.855639	0.924277	0.925739	0.354582	0.999994
Gm10762	25.0988	-0.439889	0.567347	-0.775343	0.438137	0.999994
Zc3h6	14.1998	-0.910004	0.724962	-1.25524	0.20939	0.999994
Ttl	14.0203	0.589886	0.751302	0.785151	0.432365	0.999994
Polr1b	2.74334	-1.27971	1.6246	-0.787707	0.430868	0.999994
Chchd5	18.6532	-0.302401	0.64897	-0.465971	0.641236	0.999994
Slc20a1	28.5058	0.483919	0.56117	0.862341	0.3885	0.999994
Ckap2l	60.5032	-0.439663	0.39856	-1.10313	0.26997	0.999994
Gm14023	5.65073	-0.185982	1.1342	-0.163976	0.86975	0.999994
Sirpa	5.41638	-0.212697	1.1435	-0.186005	0.852441	0.999994
Stk35	18.9508	-0.0755031	0.64421	-0.117203	0.9067	0.999994
Snrpb	305.531	-0.136157	0.266741	-0.510447	0.609738	0.999994
Nop56	91.2873	-0.343977	0.344576	-0.998263	0.318152	0.999994
Idh3b	43.071	0.543274	0.453615	1.19766	0.231051	0.999994
Ebf4	8.77221	-0.794691	0.949537	-0.836925	0.402635	0.999994
Cpxm1	2.94624	-0.41861	1.51094	-0.277053	0.781739	0.999994
Pced1a	3.55847	0.167875	1.38509	0.121201	0.903531	0.999994
Vps16	20.5489	0.374537	0.620781	0.603332	0.546288	0.999994
Ptpra	59.029	-0.0186103	0.416531	-0.0446794	0.964363	0.999994
Mrps26	44.5472	-0.437146	0.449802	-0.971863	0.331119	0.999994
Ubox5	5.73802	0.420185	1.11721	0.376103	0.706841	0.999994
Ddrgk1	21.9989	-0.358161	0.595278	-0.601671	0.547393	0.999994
Itpa	78.3077	-0.0286466	0.372276	-0.07695	0.938663	0.999994
4930402H24Rik	73.2519	0.554948	0.392289	1.41464	0.157174	0.999994
Atrn	26.7706	0.237669	0.552304	0.430323	0.666961	0.999994
1700037H04Rik	16.1821	1.01567	0.705351	1.43995	0.149881	0.999994
Spef1	5.61601	-0.283656	1.15357	-0.245893	0.805765	0.999994
Cenpb	41.0585	-0.363268	0.466212	-0.779191	0.435867	0.999994
Cdc25b	12.1804	-0.44656	0.771564	-0.578773	0.562743	0.999994
Ap5s1	3.35564	0.346641	1.47037	0.23575	0.813626	0.999994
Pank2	56.8696	-0.246894	0.413662	-0.59685	0.550608	0.999994
Rnf24	39.454	0.239837	0.466866	0.513718	0.607449	0.999994
Smox	13.4782	0.124672	0.743924	0.167587	0.866908	0.999994
Prnp	16.4875	-0.0575605	0.707571	-0.0813494	0.935164	0.999994
Rassf2	5.60235	-1.01559	1.13165	-0.897445	0.369482	0.999994
Slc23a2	9.54797	0.859661	0.927474	0.926884	0.353987	0.999994
Tmem230	11.4698	-0.0320389	0.88352	-0.0362628	0.971073	0.999994
Pcna	411.938	-0.00523951	0.285427	-0.0183567	0.985354	0.999994
AV099323	6.596	-1.03437	1.06952	-0.967134	0.333477	0.999994
Cds2	13.1145	-0.28879	0.757188	-0.381398	0.702908	0.999994
Gpcpd1	48.396	0.44778	0.474564	0.943561	0.345394	0.999994
Shld1	16.2185	-0.891165	0.702252	-1.26901	0.204438	0.999994
Chgb	13.7713	0.628287	0.748788	0.839072	0.401429	0.999994
Trmt6	21.9326	-0.539057	0.599693	-0.898888	0.368712	0.999994
Mcm8	24.524	0.654694	0.588538	1.11241	0.265963	0.999994
Crls1	18.1427	-0.333331	0.644648	-0.517075	0.605104	0.999994
Tmx4	51.5592	-0.323447	0.455256	-0.710473	0.477411	0.999994
Plcb1	28.0704	0.861604	0.561	1.53583	0.124579	0.999994
Plcb4	49.63	-0.15973	0.458432	-0.348427	0.727519	0.999994
Pak7	44.0834	0.0778582	0.448765	0.173494	0.862263	0.999994
Snap25	49.0345	0.187188	0.431962	0.433342	0.664766	0.999994
Mkks	3.49517	0.874369	1.43182	0.610669	0.541419	0.999994
Slx4ip	46.1168	0.155384	0.45984	0.337908	0.735432	0.999994
Btbd3	8.93999	0.332697	0.980622	0.339272	0.734405	0.999994
Tasp1	36.7279	0.389567	0.500077	0.779015	0.435971	0.999994
Esf1	59.8117	0.095668	0.412232	0.232073	0.816481	0.999994
Ndufaf5	13.6576	-0.531402	0.796495	-0.667175	0.50466	0.999994
Macrod2	126.991	0.577325	0.322317	1.79118	0.0732652	0.999994
Flrt3	21.768	-0.294275	0.607264	-0.484592	0.627966	0.999994
Kif16b	11.0254	0.0483384	0.811805	0.0595444	0.952518	0.999994
Snrpb2	77.5299	0.104961	0.367981	0.285234	0.775465	0.999994
Pcsk2os1	13.5417	-0.561848	0.74773	-0.751404	0.45241	0.999994
Pcsk2	32.0433	0.313361	0.527618	0.593917	0.552568	0.999994
Dstn	198.273	0.159458	0.287358	0.554912	0.578955	0.999994
Rrbp1	24.4692	-0.357056	0.577186	-0.618615	0.53617	0.999994
Snx5	35.0973	0.325018	0.493509	0.658586	0.510162	0.999994
Mgme1	10.5422	-0.0433334	0.852092	-0.0508553	0.959441	0.999994
Kat14	14.9395	0.93785	0.730476	1.28389	0.199181	0.999994
Dzank1	2.77485	-0.94154	1.66531	-0.565385	0.571812	0.999994
Polr3f	15.5147	-0.182321	0.700625	-0.260226	0.79469	0.999994
Rbbp9	9.55583	0.240045	0.880201	0.272716	0.785071	0.999994
Sec23b	31.0323	0.244696	0.518829	0.471631	0.63719	0.999994
Smim26	22.3523	-0.598464	0.612896	-0.976452	0.32884	0.999994
Dtd1	22.0342	-0.594952	0.654652	-0.908808	0.363452	0.999994
Slc24a3	2.70109	0.414179	1.64654	0.251544	0.801393	0.999994
Rin2	7.65988	-0.988611	0.999512	-0.989093	0.322618	0.999994
Naa20	42.8735	-0.272806	0.461267	-0.591427	0.554235	0.999994
Crnkl1	25.3433	0.133009	0.567289	0.234464	0.814625	0.999994
Insm1	80.2811	0.642362	0.390221	1.64615	0.0997328	0.999994
Ralgapa2	32.7462	0.432772	0.519971	0.832301	0.405239	0.999994
Gm14114	4.5312	0.516846	1.25667	0.411282	0.680866	0.999994
Kiz	47.9573	0.022935	0.434107	0.0528326	0.957865	0.999994
Xrn2	150.136	-0.0717965	0.300877	-0.238624	0.811397	0.999994
Nxt1	74.8833	-0.281722	0.370054	-0.7613	0.446478	0.999994
Gzf1	14.8959	-0.835053	0.744942	-1.12096	0.262303	0.999994
Napb	15.1263	-0.359442	0.726379	-0.494841	0.620712	0.999994
Cst3	82.522	-0.332316	0.359972	-0.923173	0.355917	0.999994
Zfp120	4.25447	0.298135	1.37308	0.217128	0.828108	0.999994
3300002I08Rik	15.7105	0.326545	0.738824	0.44198	0.658504	0.999994
Gm10130	3.67062	-0.655524	1.35892	-0.482386	0.629532	0.999994
Zfp442	5.41957	0.75112	1.16184	0.646489	0.517963	0.999994
Apmap	10.5955	-0.599856	0.836555	-0.717055	0.47334	0.999994
Acss1	13.9667	0.65634	0.79343	0.827218	0.408114	0.999994
Entpd6	4.8076	-0.26197	1.24917	-0.209715	0.83389	0.999994
Pygb	16.4869	0.214551	0.689993	0.310946	0.755842	0.999994
Abhd12	29.6787	-0.0832956	0.521707	-0.15966	0.873149	0.999994
Gins1	51.5848	0.15013	0.423459	0.354532	0.722941	0.999994
Ninl	28.9853	0.142219	0.528218	0.269244	0.787742	0.999994
Nanp	14.7972	0.116567	0.711234	0.163894	0.869815	0.999994
Nsfl1c	66.1115	-0.329945	0.383365	-0.860654	0.389428	0.999994
Fkbp1a	138.359	-0.121034	0.31566	-0.383432	0.701399	0.999994
Tmem74b	4.9442	-0.638966	1.2103	-0.527941	0.59754	0.999994
Psmf1	17.6836	0.272666	0.666274	0.40924	0.682363	0.999994
Fam110a	18.1213	0.124027	0.661025	0.187629	0.851168	0.999994
Scrt2	14.9196	0.0493854	0.731566	0.0675063	0.946179	0.999994
Srxn1	2.76785	0.196826	1.6429	0.119804	0.904638	0.999994
Csnk2a1	183.825	-0.140437	0.298176	-0.470986	0.637651	0.999994
Tbc1d20	9.36019	-0.763771	0.877625	-0.87027	0.384153	0.999994
Rbck1	20.581	0.196273	0.636116	0.308549	0.757664	0.999994
Gm14164	2.07493	-0.239902	1.85619	-0.129244	0.897165	0.999994
Nrsn2	3.14221	-0.720575	1.47774	-0.487621	0.625818	0.999994
Sox12	54.6495	0.311516	0.429537	0.725236	0.468307	0.999994
Zcchc3	37.5159	0.188156	0.480936	0.391229	0.695628	0.999994
H13	32.1561	-0.20881	0.505455	-0.413114	0.679523	0.999994
Mcts2	22.6779	-0.573069	0.611856	-0.936607	0.348961	0.999994
Id1	4.91588	0.39493	1.21616	0.324736	0.745381	0.999994
Bcl2l1	33.2339	0.142192	0.525242	0.270716	0.786609	0.999994
Tpx2	114.911	0.115423	0.332467	0.347172	0.728462	0.999994
Pdrg1	26.9463	-0.312394	0.562014	-0.555846	0.578316	0.999994
Tm9sf4	27.349	-0.376187	0.542445	-0.693503	0.487994	0.999994
Plagl2	16.6165	0.142424	0.678763	0.209829	0.833801	0.999994
Pofut1	10.3674	0.165031	0.836475	0.197294	0.843598	0.999994
Kif3b	12.1035	0.123017	0.830692	0.14809	0.882272	0.999994
2500004C02Rik	3.88052	-0.859969	1.35894	-0.632823	0.526849	0.999994
Asxl1	53.7443	0.0591819	0.417219	0.141848	0.8872	0.999994
Nol4l	15.8405	-0.392972	0.69046	-0.569146	0.569257	0.999994
Commd7	33.083	-0.195535	0.531071	-0.36819	0.712732	0.999994
Mapre1	160.974	0.0738128	0.302165	0.244279	0.807014	0.999994
Cdk5rap1	4.97845	1.59091	1.29553	1.228	0.219447	0.999994
Cbfa2t2	70.3968	0.482298	0.387184	1.24566	0.212891	0.999994
E2f1	53.1975	0.48913	0.424919	1.15111	0.249686	0.999994
Pxmp4	5.25905	0.576171	1.20196	0.479361	0.631682	0.999994
Zfp341	6.56774	0.0764401	1.06187	0.0719861	0.942613	0.999994
Chmp4b	55.474	-0.263881	0.408347	-0.646217	0.518139	0.999994
Raly	168.533	-0.0514863	0.29158	-0.176577	0.859841	0.999994
a	7.31985	0.51533	1.04122	0.49493	0.620649	0.999994
Eif2s2	182.128	-0.247745	0.287766	-0.860925	0.389279	0.999994
Ahcy	4.08002	-0.0231043	1.33068	-0.0173628	0.986147	0.999994
Itch	71.3773	0.489513	0.41497	1.17963	0.238146	0.999994
Dynlrb1	199.586	-0.00626717	0.280302	-0.0223587	0.982162	0.999994
Map1lc3a	86.3513	-0.542263	0.379438	-1.42912	0.15297	0.999994
Pigu	24.9965	0.188043	0.565389	0.332592	0.739443	0.999994
Trp53inp2	19.3171	0.430378	0.65424	0.657829	0.510648	0.999994
Ncoa6	44.8067	0.530259	0.454271	1.16727	0.2431	0.999994
Ggt7	10.2416	0.110976	0.86433	0.128396	0.897836	0.999994
Acss2	8.38314	0.225613	0.950047	0.237476	0.812288	0.999994
Gss	4.5346	0.261283	1.23065	0.212312	0.831864	0.999994
Trpc4ap	30.5356	0.0547477	0.517611	0.10577	0.915765	0.999994
Edem2	8.64588	0.00430357	0.909435	0.00473213	0.996224	0.999994
Mmp24	3.50224	0.645994	1.47436	0.438151	0.661277	0.999994
BC029722	2.87947	-0.120264	1.67857	-0.0716466	0.942883	0.999994
Eif6	57.1136	-0.114004	0.418018	-0.272725	0.785065	0.999994
Uqcc1	17.7041	0.795138	0.685184	1.16047	0.245856	0.999994
Cep250	27.5888	0.269444	0.575155	0.468472	0.639447	0.999994
Ergic3	40.3613	-0.0359682	0.482084	-0.0746098	0.940525	0.999994
Spag4	3.39788	-1.17228	1.47086	-0.797003	0.425449	0.999994
Cpne1	69.9507	0.250452	0.384289	0.651729	0.514576	0.999994
Nfs1	17.5156	0.104581	0.659517	0.158571	0.874007	0.999994
Romo1	79.3545	-0.69531	0.378756	-1.83577	0.066391	0.999994
Rbm39	451.864	0.0678371	0.256157	0.264826	0.791143	0.999994
Phf20	72.2653	0.0410433	0.38345	0.107037	0.91476	0.999994
Scand1	151.911	-0.552944	0.318925	-1.73377	0.082958	0.999994
Cnbd2	4.03111	-0.59764	1.32298	-0.451738	0.651458	0.999994
2900097C17Rik	53.2341	0.0165956	0.434299	0.0382123	0.969518	0.999994
Epb41l1	7.49183	-0.508656	0.997953	-0.509699	0.610262	0.999994
Aar2	8.64888	0.811791	0.943779	0.860149	0.389707	0.999994
Dlgap4	78.845	0.26054	0.363079	0.717585	0.473013	0.999994
Tgif2	11.6865	0.150939	0.788774	0.191359	0.848244	0.999994
5430405H02Rik	14.4616	-0.136936	0.722833	-0.189444	0.849745	0.999994
Rab5if	81.1306	-0.597464	0.388191	-1.5391	0.123781	0.999994
Ndrg3	18.5306	-0.0628484	0.640169	-0.0981747	0.921794	0.999994
Dsn1	26.1972	-0.168842	0.556159	-0.303587	0.761443	0.999994
Soga1	28.3688	0.643749	0.563017	1.14339	0.252876	0.999994
Samhd1	16.1582	0.0370499	0.68101	0.0544044	0.956613	0.999994
Rbl1	41.3007	0.308052	0.468167	0.657996	0.510541	0.999994
Rpn2	45.1916	0.436298	0.444061	0.982517	0.325845	0.999994
Manbal	31.4665	-0.0695889	0.525541	-0.132414	0.894657	0.999994
Src	16.302	-0.268048	0.69322	-0.386672	0.698999	0.999994
Blcap	27.0434	0.0882644	0.547809	0.161123	0.871997	0.999994
Nnat	1547.44	-0.341575	0.285512	-1.19636	0.231556	0.999994
Ctnnbl1	71.2362	0.176804	0.388703	0.454858	0.649212	0.999994
Vstm2l	5.71089	-1.21015	1.16389	-1.03974	0.298459	0.999994
Tti1	13.5375	-0.0373515	0.744479	-0.0501713	0.959986	0.999994
Rprd1b	51.9947	0.256418	0.42603	0.601879	0.547255	0.999994
Snhg17	4.2616	0.783893	1.36394	0.574724	0.565478	0.999994
Snhg11	29.5879	-0.143023	0.579797	-0.246677	0.805158	0.999994
Ralgapb	22.6065	0.361821	0.602907	0.600128	0.548421	0.999994
Gm14204	87.6314	0.146391	0.350002	0.418257	0.675759	0.999994
Slc32a1	63.6524	-0.322623	0.405426	-0.795763	0.42617	0.999994
Actr5	15.5417	0.616318	0.706078	0.872876	0.382731	0.999994
Fam83d	6.67243	0.934011	1.07192	0.871345	0.383566	0.999994
Dhx35	7.92542	-0.245904	0.964408	-0.25498	0.798739	0.999994
Mafb	25.5016	-0.520311	0.566598	-0.918307	0.358458	0.999994
Top1	471.416	0.0676194	0.253924	0.266298	0.79001	0.999994
Plcg1	30.6792	-0.110968	0.517975	-0.214234	0.830365	0.999994
Zhx3	20.0449	0.442183	0.633637	0.697848	0.485272	0.999994
Chd6	129.848	0.27955	0.319101	0.876057	0.380999	0.999994
Ptprt	4.69252	-0.480364	1.33657	-0.359401	0.719295	0.999994
Srsf6	153.485	-0.149408	0.304365	-0.490886	0.623507	0.999994
Ift52	18.9093	-0.646339	0.739798	-0.87367	0.382298	0.999994
Mybl2	49.6448	0.606751	0.443309	1.36868	0.171098	0.999994
Tox2	17.764	0.268655	0.654162	0.410686	0.681303	0.999994
Oser1	18.2514	-0.579895	0.648242	-0.894566	0.371019	0.999994
2900093K20Rik	4.44737	0.120443	1.28109	0.0940166	0.925096	0.999994
Gdap1l1	28.3672	-0.600328	0.574119	-1.04565	0.295723	0.999994
Fitm2	3.48857	-0.366464	1.42587	-0.257011	0.79717	0.999994
Ttpal	8.75096	-0.269023	0.912685	-0.29476	0.768177	0.999994
Serinc3	19.1004	0.614617	0.646663	0.950445	0.341886	0.999994
Pkig	112.453	0.166902	0.338004	0.493786	0.621457	0.999994
Ada	5.72796	-0.615965	1.11069	-0.554578	0.579184	0.999994
Rims4	3.23683	-1.02282	1.47974	-0.691216	0.48943	0.999994
Ywhab	186.33	-0.16921	0.30407	-0.556482	0.577881	0.999994
Tomm34	16.6517	0.0665996	0.673413	0.0988986	0.921219	0.999994
Stk4	36.7577	-0.202417	0.481037	-0.420792	0.673907	0.999994
Sys1	55.7408	-0.419975	0.425422	-0.987195	0.323547	0.999994
Dbndd2	3.9219	1.1178	1.38379	0.807783	0.419216	0.999994
Pigt	12.7252	0.250051	0.79646	0.313953	0.753557	0.999994
Wfdc2	4.92655	-0.173579	1.28604	-0.134972	0.892634	0.999994
Dnttip1	46.1969	0.0869661	0.465047	0.187005	0.851657	0.999994
Ube2c	57.9593	-0.344731	0.435816	-0.791	0.428944	0.999994
Snx21	2.46674	0.478009	1.6542	0.288967	0.772606	0.999994
Acot8	8.69478	0.276137	0.906905	0.304483	0.76076	0.999994
Zswim3	5.85756	-0.341667	1.12536	-0.303606	0.761428	0.999994
Zswim1	4.67807	0.00860262	1.23083	0.00698926	0.994423	0.999994
Ctsa	10.29	0.545368	0.856525	0.636722	0.524306	0.999994
Pcif1	45.2836	-0.077352	0.452896	-0.170794	0.864386	0.999994
Zfp335	4.42632	-0.415855	1.24789	-0.333247	0.738948	0.999994
Zfp335os	5.84676	0.0961182	1.09298	0.0879417	0.929923	0.999994
Slc12a5	2.83063	0.00316005	1.53927	0.00205295	0.998362	0.999994
Ncoa5	54.8363	0.0268939	0.411012	0.0654333	0.947829	0.999994
Cdh22	12.6843	-0.531557	0.759303	-0.70006	0.48389	0.999994
Slc35c2	9.79039	-0.433047	0.857234	-0.505168	0.613441	0.999994
Elmo2	19.8067	0.755649	0.634551	1.19084	0.233716	0.999994
Zfp663	4.50675	0.249131	1.2453	0.200058	0.841435	0.999994
Zfp334	18.738	-0.909702	0.652749	-1.39365	0.163424	0.999994
Trp53rka	13.1038	0.129787	0.753308	0.17229	0.86321	0.999994
Zmynd8	70.8504	0.285278	0.388996	0.73337	0.463333	0.999994
Ncoa3	10.6503	1.15723	0.854635	1.35406	0.175716	0.999994
Sulf2	27.4207	0.410698	0.551654	0.744485	0.456583	0.999994
Prex1	8.56571	-0.144437	0.912193	-0.15834	0.874189	0.999994
Trp53rkb	7.64916	-1.04857	0.984478	-1.0651	0.28683	0.999994
Arfgef2	4.84252	-0.362377	1.24054	-0.292113	0.7702	0.999994
Cse1l	49.776	0.213502	0.426566	0.500512	0.616714	0.999994
Stau1	36.9348	0.224275	0.480096	0.467147	0.640395	0.999994
Ddx27	32.0963	-0.0788409	0.509159	-0.154845	0.876943	0.999994
Znfx1	5.56304	0.545887	1.13642	0.480357	0.630974	0.999994
Zfas1	40.5227	-0.240952	0.470645	-0.511962	0.608678	0.999994
Kcnb1	2.31275	0.472626	1.76613	0.267605	0.789003	0.999994
B4galt5	8.43251	-0.0675303	0.91728	-0.0736202	0.941313	0.999994
Slc9a8	8.01232	-0.0204407	1.02919	-0.0198611	0.984154	0.999994
Spata2	7.61011	0.30121	0.977462	0.308155	0.757965	0.999994
Rnf114	30.3103	0.649384	0.53267	1.21911	0.222802	0.999994
Ube2v1	72.6434	-0.276309	0.391397	-0.705956	0.480216	0.999994
Tmem189	6.76966	1.43286	1.1372	1.25999	0.207673	0.999994
Ptpn1	71.41	0.152813	0.376394	0.405991	0.684749	0.999994
Pard6b	3.82461	-0.665498	1.34573	-0.494524	0.620936	0.999994
Adnp	125.117	-0.526982	0.320529	-1.6441	0.100156	0.999994
Dpm1	50.4383	-0.0870398	0.435242	-0.19998	0.841496	0.999994
Mocs3	4.62576	-0.266212	1.21923	-0.218344	0.827161	0.999994
Atp9a	13.1456	0.136714	0.750384	0.182192	0.855432	0.999994
Zfp64	10.7522	0.399767	0.835149	0.478678	0.632168	0.999994
Tshz2	31.3633	0.344122	0.559896	0.614618	0.538807	0.999994
Zfp217	3.27128	0.379091	1.48635	0.255048	0.798686	0.999994
Pfdn4	75.7051	-0.325178	0.375556	-0.865856	0.386569	0.999994
Fam210b	7.34784	-0.0697209	0.994958	-0.0700741	0.944135	0.999994
Aurka	21.0346	0.830915	0.621915	1.33606	0.18153	0.999994
Cstf1	7.26055	-0.52751	1.01212	-0.521191	0.602234	0.999994
Rtf2	44.0772	-0.195082	0.447758	-0.435685	0.663065	0.999994
Rae1	39.808	0.0334321	0.472069	0.0708203	0.943541	0.999994
Rbm38	14.3844	0.0357389	0.719757	0.0496542	0.960398	0.999994
Pmepa1	22.3628	-0.402619	0.589569	-0.682904	0.494668	0.999994
Rab22a	34.0772	-0.21381	0.511144	-0.418297	0.67573	0.999994
Vapb	35.7039	-0.176848	0.496407	-0.356257	0.721648	0.999994
Stx16	54.9797	0.00444707	0.411111	0.0108172	0.991369	0.999994
Npepl1	10.9868	0.0495347	0.847495	0.0584484	0.953391	0.999994
Gnasas1	25.2344	-0.109659	0.596374	-0.183876	0.854111	0.999994
Gnas	698.48	-0.203097	0.23862	-0.851131	0.394697	0.999994
Gm20721	7.36869	0.419625	0.991514	0.423216	0.672138	0.999994
Nelfcd	58.307	0.197901	0.408818	0.48408	0.628329	0.999994
Ctsz	26.7718	-0.48343	0.565141	-0.855414	0.392322	0.999994
Atp5e	300.305	-0.55855	0.292532	-1.90937	0.0562149	0.999994
Prelid3b	56.9842	-0.0459332	0.411275	-0.111685	0.911073	0.999994
Gm6710	7.99826	0.471798	0.966946	0.487926	0.625602	0.999994
Gm14305	7.72945	-0.110546	1.03405	-0.106906	0.914864	0.999994
Gm14325	14.2546	0.00456949	0.736393	0.00620523	0.995049	0.999994
Zfp931	3.80362	-0.547071	1.41494	-0.386638	0.699024	0.999994
Phactr3	29.6855	-0.157063	0.525732	-0.298751	0.76513	0.999994
Cdh4	44.6473	0.122732	0.495396	0.247744	0.804332	0.999994
Taf4	12.0364	0.0491375	0.778622	0.0631083	0.94968	0.999994
4921531C22Rik	6.88646	-0.760185	1.03622	-0.733617	0.463182	0.999994
Lsm14b	45.1754	-0.0850122	0.452164	-0.188012	0.850867	0.999994
Psma7	415.309	-0.214927	0.253984	-0.846222	0.397429	0.999994
Ss18l1	9.95171	-0.926363	0.883893	-1.04805	0.294616	0.999994
Mtg2	14.1365	-0.524338	0.725325	-0.722901	0.469741	0.999994
Osbpl2	15.0841	0.11535	0.714836	0.161366	0.871805	0.999994
Adrm1	41.8106	-0.360588	0.454727	-0.792977	0.427791	0.999994
Rps21	624.917	-0.663317	0.252437	-2.62765	0.00859764	0.999994
Cables2	9.63646	-0.136401	0.86894	-0.156974	0.875266	0.999994
Mrgbp	39.3329	-0.317707	0.465852	-0.681991	0.495244	0.999994
Ogfr	37.8973	0.172469	0.485969	0.354897	0.722667	0.999994
Col9a3	6.09171	0.765572	1.117	0.685382	0.493103	0.999994
Dido1	28.5456	-0.331587	0.534795	-0.620026	0.53524	0.999994
Gid8	26.197	-0.130723	0.578626	-0.225921	0.821263	0.999994
Gm14342	10.4305	-0.226741	0.839832	-0.269984	0.787173	0.999994
Gm27032	7.1448	0.173997	0.999996	0.173997	0.861868	0.999994
Ythdf1	26.8208	-0.313416	0.568936	-0.55088	0.581716	0.999994
Nkain4	14.9802	-1.05064	0.72938	-1.44045	0.149739	0.999994
Arfgap1	14.2659	-0.357412	0.793408	-0.450477	0.652367	0.999994
Kcnq2	18.4566	0.352117	0.652521	0.539626	0.589455	0.999994
Eef1a2	4.82199	-1.43402	1.26436	-1.13419	0.256715	0.999994
Ppdpf	212.244	-0.314019	0.288567	-1.0882	0.276506	0.999994
Gmeb2	29.068	0.851092	0.62226	1.36774	0.171393	0.999994
Stmn3	384.699	-0.642102	0.599977	-1.07021	0.284524	0.999994
Rtel1	11.9595	-0.0492326	0.788177	-0.0624639	0.950193	0.999994
Arfrp1	46.8274	-0.126811	0.435412	-0.291244	0.770865	0.999994
Zgpat	9.32801	0.375115	0.883574	0.424543	0.67117	0.999994
Zbtb46	2.9563	1.96441	1.68417	1.1664	0.243455	0.999994
Tpd52l2	40.622	-0.806205	0.466678	-1.72754	0.0840706	0.999994
Dnajc5	33.4959	0.0620586	0.52329	0.118593	0.905598	0.999994
Uckl1	7.39727	-0.0290434	1.04289	-0.0278489	0.977783	0.999994
Zfp512b	12.9321	-0.128991	0.761614	-0.169366	0.865509	0.999994
Prpf6	38.2671	0.335101	0.493283	0.679329	0.496929	0.999994
Samd10	19.5943	-0.0350486	0.635833	-0.0551223	0.956041	0.999994
Rgs19	3.72999	-0.445101	1.3634	-0.326465	0.744073	0.999994
Myt1	35.6542	0.077606	0.499278	0.155437	0.876477	0.999994
Pcmtd2	18.1261	-1.34243	0.703377	-1.90855	0.0563201	0.999994
Polr3k	89.0861	-0.27806	0.352581	-0.788641	0.430322	0.999994
2700069I18Rik	4.83546	-0.259945	1.31994	-0.196936	0.843878	0.999994
Zfhx4	28.3617	0.197602	0.575879	0.343131	0.7315	0.999994
Pex2	23.4287	0.281189	0.580791	0.484149	0.62828	0.999994
Gm8797	27.329	0.288743	0.606455	0.476116	0.633992	0.999994
Pkia	79.7291	-0.0787184	0.365411	-0.215424	0.829437	0.999994
Zc2hc1a	40.7778	-0.215633	0.460001	-0.468766	0.639237	0.999994
Stmn2	416.033	-0.767307	0.343812	-2.23177	0.0256304	0.999994
Hey1	4.31777	-0.250318	1.27703	-0.196016	0.844597	0.999994
Mrps28	28.6753	-0.611063	0.53058	-1.15169	0.249449	0.999994
Tpd52	7.558	-0.702156	0.980316	-0.716255	0.473834	0.999994
Zbtb10	9.77625	0.228428	0.870838	0.262308	0.793084	0.999994
Zfp704	113.859	0.200356	0.732974	0.273346	0.784587	0.999994
Pag1	14.5213	0.0230819	0.749225	0.0308077	0.975423	0.999994
Gm16337	2.77126	-0.22395	1.5636	-0.143227	0.886111	0.999994
Fabp5	816.225	-0.319007	0.244436	-1.30508	0.191867	0.999994
Gm9833	2.24285	-0.256499	1.71617	-0.14946	0.88119	0.999994
Impa1	38.3699	0.128763	0.482394	0.266926	0.789526	0.999994
Zfand1	16.7636	-0.213678	0.68632	-0.311339	0.755543	0.999994
Snx16	21.88	-0.261387	0.638894	-0.409123	0.682449	0.999994
Ralyl	31.9651	-0.603145	0.542034	-1.11274	0.265819	0.999994
Lrrcc1	41.2545	-0.526902	0.456869	-1.15329	0.248792	0.999994
E2f5	20.256	-0.263708	0.614952	-0.428827	0.668049	0.999994
Rbis	65.3483	-0.481551	0.405054	-1.18886	0.234497	0.999994
Car3	3.76837	-0.142144	1.35398	-0.104983	0.916389	0.999994
Car2	4.51721	-0.119144	1.25107	-0.0952336	0.924129	0.999994
Ythdf3	50.3636	0.223437	0.448636	0.498035	0.61846	0.999994
Mir124-2hg	62.4457	0.245447	0.394039	0.622899	0.533351	0.999994
Armc1	55.1715	0.182113	0.428281	0.425217	0.670679	0.999994
Mtfr1	20.6396	0.492579	0.622255	0.791603	0.428592	0.999994
Pde7a	115.702	0.280907	0.385076	0.729485	0.465705	0.999994
Gm16093	10.3398	0.0618022	0.912912	0.0676979	0.946026	0.999994
Cp	2.21839	-0.782688	1.75702	-0.445463	0.655985	0.999994
Hps3	3.73705	-0.535804	1.45558	-0.368103	0.712796	0.999994
Hltf	33.3845	-0.191754	0.502225	-0.381808	0.702603	0.999994
Gyg	4.64015	-1.43714	1.26055	-1.14009	0.254248	0.999994
Tbl1xr1	66.0071	0.338167	0.398351	0.848917	0.395927	0.999994
Naaladl2	3.94709	-0.933046	1.47787	-0.631345	0.527815	0.999994
Nlgn1	57.261	0.21969	0.449557	0.488681	0.625067	0.999994
Ect2	63.4314	0.507998	0.405118	1.25395	0.20986	0.999994
Nceh1	2.6068	0.494241	1.69343	0.291858	0.770395	0.999994
Fndc3b	15.8255	0.31241	0.72604	0.430293	0.666983	0.999994
Tnik	17.428	0.346255	0.662895	0.522338	0.601435	0.999994
Eif5a2	4.8042	-0.00777359	1.2456	-0.00624085	0.995021	0.999994
Rpl22l1	301.335	-0.58092	0.264128	-2.19939	0.0278505	0.999994
Egfem1	32.3877	-0.807758	0.548913	-1.47156	0.14114	0.999994
Mecom	3.0264	0.0237536	1.67682	0.0141659	0.988698	0.999994
Mynn	14.4754	0.318805	0.731891	0.435591	0.663133	0.999994
Sec62	86.4449	0.13484	0.35399	0.380914	0.703267	0.999994
Phc3	22.0966	-0.269864	0.592956	-0.455116	0.649026	0.999994
Prkci	9.65012	0.235205	0.873541	0.269254	0.787734	0.999994
Skil	30.8337	-0.182068	0.515632	-0.353097	0.724016	0.999994
Slc7a14	8.36308	-0.899409	0.92771	-0.969494	0.332299	0.999994
Zmat3	12.1969	1.20034	0.816606	1.46992	0.141585	0.999994
Pik3ca	47.2395	0.0810445	0.44092	0.183808	0.854164	0.999994
Zfp639	18.9262	-0.0834707	0.673083	-0.124012	0.901305	0.999994
Mfn1	11.2178	0.158397	0.819084	0.193383	0.846659	0.999994
Gnb4	18.4986	0.441123	0.661822	0.666529	0.505073	0.999994
Actl6a	114.321	0.153013	0.342581	0.446647	0.65513	0.999994
Mrpl47	19.9303	-0.236838	0.629047	-0.376503	0.706543	0.999994
Ndufb5	180.178	-0.266966	0.331305	-0.805801	0.420358	0.999994
Usp13	17.0944	1.24675	0.725899	1.71752	0.0858842	0.999994
Pex5l	5.39905	-0.00969751	1.13599	-0.00853662	0.993189	0.999994
Ttc14	49.3223	-0.173693	0.427167	-0.406616	0.68429	0.999994
Fxr1	83.0606	-0.301499	0.36286	-0.830895	0.406033	0.999994
Dnajc19	68.5375	-0.513001	0.407728	-1.2582	0.208321	0.999994
Sox2ot	892.649	0.355567	0.873351	0.407129	0.683913	0.999994
Gm38505	103.511	-0.479666	0.411548	-1.16552	0.243809	0.999994
Gm20515	2.66271	0.0169935	1.6585	0.0102463	0.991825	0.999994
Sox2	255.939	-0.272296	0.270365	-1.00714	0.313866	0.999994
Atp11b	34.1891	0.0576499	0.507291	0.113643	0.909521	0.999994
Dcun1d1	29.3191	-0.417033	0.527849	-0.790061	0.429492	0.999994
Mccc1	5.43697	1.18875	1.17758	1.00948	0.312743	0.999994
Acad9	7.48817	-0.597696	0.986595	-0.605817	0.544636	0.999994
Zfp267	6.47686	-0.108638	1.05331	-0.103139	0.917852	0.999994
Anxa5	4.69559	-0.445052	1.2613	-0.352852	0.724199	0.999994
Exosc9	32.8904	0.14042	0.502355	0.279524	0.779843	0.999994
Ccna2	70.465	0.093835	0.384874	0.243807	0.80738	0.999994
Bbs7	12.1342	0.437542	0.780424	0.560647	0.575039	0.999994
4932438A13Rik	34.3391	-0.0904392	0.495159	-0.182647	0.855075	0.999994
Cetn4	2.60334	-0.232477	1.60502	-0.144844	0.884834	0.999994
Spata5	37.7538	0.385663	0.487293	0.791438	0.428688	0.999994
Spry1	3.74052	-0.156584	1.36662	-0.114577	0.90878	0.999994
Ankrd50	21.9925	-1.07753	0.652863	-1.65046	0.0988483	0.999994
Fat4	17.8174	-0.414382	0.665834	-0.62235	0.533712	0.999994
Intu	8.92254	-0.203864	0.891177	-0.228758	0.819057	0.999994
Hspa4l	18.8567	-0.149676	0.65913	-0.227082	0.82036	0.999994
Plk4	49.5045	-0.213288	0.428281	-0.49801	0.618477	0.999994
Mfsd8	9.70956	0.0629464	0.900825	0.0698764	0.944292	0.999994
Abhd18	12.9669	0.537627	0.766224	0.701658	0.482893	0.999994
6430590A07Rik	7.99139	0.372288	0.947206	0.393039	0.694291	0.999994
Larp1b	12.9852	-0.276533	0.759193	-0.364246	0.715674	0.999994
Pgrmc2	26.3411	-0.512264	0.557108	-0.919507	0.357831	0.999994
Jade1	36.0385	0.34926	0.48666	0.717668	0.472962	0.999994
Sclt1	51.06	0.268424	0.431566	0.621978	0.533956	0.999994
D3Ertd751e	15.0071	0.0377807	0.70238	0.0537896	0.957103	0.999994
2610316D01Rik	48.1986	0.0366744	0.431844	0.0849251	0.932321	0.999994
Pcdh10	37.872	-0.81633	0.517597	-1.57715	0.11476	0.999994
Pabpc4l	2.204	1.36936	1.88635	0.725931	0.467881	0.999994
Pcdh18	2.21839	-0.782688	1.75702	-0.445463	0.655985	0.999994
Noct	9.1293	-0.626343	0.895718	-0.699264	0.484387	0.999994
Elf2	124.694	0.368192	0.317296	1.16041	0.245884	0.999994
Ndufc1	149.316	-0.389981	0.301187	-1.29481	0.195384	0.999994
Naa15	72.3438	0.301048	0.385743	0.780438	0.435133	0.999994
Rab33b	3.98226	-0.516922	1.47532	-0.350379	0.726054	0.999994
Setd7	18.9745	0.555454	0.69646	0.797539	0.425138	0.999994
Maml3	129.089	0.58146	0.344668	1.68701	0.0916007	0.999994
Gm37229	3.94682	0.151681	1.31371	0.115459	0.908081	0.999994
Foxo1	8.99884	0.623977	0.91454	0.682285	0.495059	0.999994
Cog6	14.9305	0.262351	0.750243	0.349688	0.726573	0.999994
Lhfp	9.14003	-0.601453	0.926698	-0.649028	0.51632	0.999994
Nhlrc3	4.96133	0.488756	1.18979	0.410792	0.681225	0.999994
Proser1	30.6792	-0.110968	0.517975	-0.214234	0.830365	0.999994
Ufm1	48.4589	-0.365171	0.449208	-0.812922	0.416263	0.999994
Trpc4	2.76073	-0.665782	1.60174	-0.415661	0.677658	0.999994
Supt20	43.7339	-0.0696467	0.449177	-0.155054	0.876779	0.999994
Exosc8	71.1284	-0.226098	0.37768	-0.598649	0.549407	0.999994
Alg5	13.237	-0.353061	0.788655	-0.447675	0.654387	0.999994
Rfxap	31.0973	-0.855579	0.521336	-1.64113	0.100771	0.999994
Spg20	13.013	-0.272108	0.751321	-0.362173	0.717223	0.999994
Dclk1	148.695	0.242557	0.302185	0.802678	0.422161	0.999994
Nbea	237.896	0.296124	0.295166	1.00325	0.315742	0.999994
Gm43376	5.31429	1.74015	1.26576	1.37478	0.169198	0.999994
Wwtr1	7.49477	0.00236292	0.971409	0.00243247	0.998059	0.999994
Commd2	48.5289	-0.396168	0.431906	-0.917255	0.359009	0.999994
Rnf13	20.0875	0.430869	0.63851	0.674804	0.4998	0.999994
Pfn2	313.862	0.140071	0.261978	0.534667	0.59288	0.999994
Tsc22d2	30.4131	0.0760702	0.517431	0.147015	0.88312	0.999994
Serp1	31.1337	0.485739	0.545201	0.890935	0.372964	0.999994
Eif2a	40.1884	0.417248	0.49334	0.845761	0.397686	0.999994
Selenot	41.0568	0.172019	0.459541	0.374327	0.708161	0.999994
Siah2	6.04647	-0.427443	1.09755	-0.389452	0.696942	0.999994
Med12l	46.6137	-0.113964	0.447184	-0.254849	0.79884	0.999994
P2ry14	15.2591	-0.27234	0.716348	-0.380178	0.703813	0.999994
P2ry12	3.40488	-2.25977	1.56395	-1.44492	0.148481	0.999994
Igsf10	4.58011	1.10339	1.302	0.847459	0.396739	0.999994
Mbnl1	20.9231	0.293496	0.62648	0.468484	0.639439	0.999994
Rap2b	42.3278	-0.0363693	0.498156	-0.0730078	0.9418	0.999994
Arhgef26	22.7774	0.523238	0.600142	0.871856	0.383287	0.999994
Dhx36	123.904	-0.100317	0.316638	-0.316819	0.751381	0.999994
Plch1	9.46461	0.183322	0.878203	0.208747	0.834646	0.999994
Slc33a1	5.67884	0.101081	1.13965	0.0886949	0.929324	0.999994
Gmps	132.565	-0.228345	0.310211	-0.736097	0.461672	0.999994
Kcnab1	8.18423	-0.0787508	0.933447	-0.0843656	0.932766	0.999994
Ssr3	50.0471	-0.291765	0.42408	-0.687996	0.491455	0.999994
Tiparp	41.2778	-0.100239	0.457149	-0.219269	0.82644	0.999994
Lekr1	4.82127	0.488879	1.2299	0.397495	0.691003	0.999994
Ccnl1	68.1298	-0.145583	0.380508	-0.382601	0.702016	0.999994
Rsrc1	97.6072	0.0194069	0.397103	0.0488712	0.961022	0.999994
Mlf1	26.1305	-0.136325	0.555164	-0.245558	0.806024	0.999994
Gfm1	13.2086	0.216699	0.751349	0.288414	0.77303	0.999994
Lxn	14.9553	-0.182773	0.735939	-0.248354	0.80386	0.999994
Mfsd1	10.476	0.110932	0.83477	0.13289	0.894281	0.999994
Schip1	25.1196	-0.191984	0.559348	-0.343228	0.731427	0.999994
Ift80	23.0648	0.556363	0.603307	0.922189	0.35643	0.999994
Smc4	270.84	0.109171	0.30056	0.363226	0.716436	0.999994
Trim59	56.2364	-0.0748146	0.452385	-0.165378	0.868646	0.999994
Kpna4	66.3205	0.0645932	0.396223	0.163022	0.870501	0.999994
Ppm1l	70.2828	0.316622	0.385719	0.820863	0.411724	0.999994
B3galnt1	5.24159	-0.306089	1.18302	-0.258735	0.79584	0.999994
Nmd3	21.677	-0.62091	0.604017	-1.02797	0.303965	0.999994
Gm20754	3.69847	-0.635932	1.37479	-0.462567	0.643675	0.999994
Pdcd10	56.4079	-0.264271	0.41413	-0.638134	0.523386	0.999994
Serpini1	14.1633	0.634196	0.730897	0.867695	0.385562	0.999994
Golim4	34.1149	0.239206	0.496432	0.48185	0.629912	0.999994
Fstl5	43.1812	0.346412	0.484718	0.714668	0.474814	0.999994
Rapgef2	70.6257	0.306014	0.382533	0.799968	0.423729	0.999994
4921511C10Rik	6.73867	1.16363	1.07283	1.08463	0.278085	0.999994
Fnip2	23.7118	1.00268	0.632925	1.5842	0.113149	0.999994
Ppid	69.1173	-0.381623	0.378766	-1.00754	0.313674	0.999994
Etfdh	10.7732	0.332384	0.821664	0.404525	0.685827	0.999994
4930579G24Rik	5.9761	0.965033	1.13994	0.846567	0.397237	0.999994
Gria2	40.6966	-0.0758434	0.469223	-0.161636	0.871592	0.999994
Glrb	6.75619	0.678294	1.05734	0.64151	0.521191	0.999994
Pdgfc	10.8166	-1.87626	0.866449	-2.16546	0.0303525	0.999994
Gucy1b1	16.8548	-0.0364704	0.671776	-0.0542895	0.956704	0.999994
Gucy1a1	5.87828	0.190266	1.12598	0.168979	0.865813	0.999994
Map9	25.6271	-0.294513	0.598775	-0.491859	0.622819	0.999994
Plrg1	27.4606	-0.494116	0.559542	-0.883073	0.377197	0.999994
Dchs2	2.54004	0.670771	1.70634	0.393106	0.694241	0.999994
Sfrp2	3.94336	-0.274469	1.32978	-0.206401	0.836478	0.999994
Tmem131l	241.005	0.238998	0.299909	0.796902	0.425508	0.999994
Mnd1	5.92426	-1.0325	1.13387	-0.910594	0.362509	0.999994
Trim2	130.708	0.111598	0.312014	0.357671	0.72059	0.999994
Arfip1	3.73346	-0.00490678	1.34674	-0.00364345	0.997093	0.999994
Gm37240	34.8258	-0.278861	0.495205	-0.563122	0.573352	0.999994
Fbxw7	56.4534	-0.149636	0.405588	-0.368937	0.712175	0.999994
Gatb	9.25498	-0.0788423	0.908967	-0.0867383	0.93088	0.999994
Sh3d19	18.9392	0.353746	0.678522	0.521348	0.602124	0.999994
Rps3a1	1374.12	-0.233361	0.222762	-1.04758	0.294831	0.999994
Lrba	22.3945	-0.832212	0.6199	-1.34249	0.179436	0.999994
Gm37876	2.90079	-0.693403	1.58506	-0.43746	0.661778	0.999994
Dclk2	343.905	0.522584	0.293167	1.78255	0.0746601	0.999994
Cd1d1	23.1391	-0.575736	0.61429	-0.937237	0.348636	0.999994
Kirrel	31.1857	0.471782	0.521729	0.904268	0.365853	0.999994
Etv3	5.39172	0.74268	1.16593	0.636984	0.524135	0.999994
Arhgef11	39.7409	0.241712	0.476311	0.507467	0.611828	0.999994
Prcc	23.2192	-0.00105486	0.580759	-0.00181634	0.998551	0.999994
Hdgf	154.164	0.0439224	0.306427	0.143338	0.886024	0.999994
Mrpl24	65.8623	-0.105126	0.427207	-0.246078	0.805622	0.999994
Rrnad1	12.7535	0.49866	0.772968	0.645123	0.518847	0.999994
Isg20l2	16.6902	0.318582	0.69745	0.456781	0.647828	0.999994
Crabp2	187.544	0.0939268	0.289043	0.324958	0.745213	0.999994
Nes	51.356	-0.391534	0.428391	-0.913964	0.360736	0.999994
Gpatch4	10.2946	-0.979789	0.89293	-1.09727	0.272521	0.999994
Naxe	28.3978	0.18106	0.541247	0.334523	0.737985	0.999994
Iqgap3	11.5046	0.148224	0.802423	0.184721	0.853448	0.999994
Mef2d	9.5421	-0.464027	0.876034	-0.529691	0.596326	0.999994
AI849053	4.34609	-1.39519	1.2906	-1.08104	0.279679	0.999994
AW047730	9.0868	-0.277733	0.949052	-0.292643	0.769795	0.999994
Gm3764	133.435	0.571731	0.348784	1.63921	0.101169	0.999994
Tsacc	3.85953	-0.768702	1.3324	-0.57693	0.563987	0.999994
Cct3	178.371	-0.252695	0.287477	-0.879009	0.379396	0.999994
Glmp	7.45252	0.652261	0.984085	0.662809	0.507453	0.999994
Tmem79	2.34773	1.48999	1.84528	0.80746	0.419401	0.999994
Smg5	23.8627	0.247325	0.585213	0.422623	0.672571	0.999994
Pmf1	51.7414	0.693105	0.432067	1.60416	0.108678	0.999994
Slc25a44	11.1796	-0.571881	0.837055	-0.683206	0.494477	0.999994
Sema4a	3.96421	0.685564	1.42058	0.482596	0.629383	0.999994
Mex3a	99.6551	0.247389	0.369978	0.668658	0.503714	0.999994
Lamtor2	92.2828	-0.597939	0.398416	-1.50079	0.13341	0.999994
Ubqln4	12.9529	0.315266	0.780091	0.40414	0.68611	0.999994
Ssr2	55.7257	-0.117746	0.4224	-0.278755	0.780432	0.999994
Arhgef2	31.9695	0.280643	0.509534	0.550782	0.581783	0.999994
Khdc4	39.3236	0.595599	0.470791	1.2651	0.205834	0.999994
Rit1	9.36626	1.07475	1.00714	1.06713	0.285911	0.999994
Syt11	93.2724	0.10956	0.344105	0.31839	0.750189	0.999994
1500004A13Rik	60.4289	-0.4316	0.401573	-1.07477	0.282476	0.999994
Gon4l	81.6437	0.235947	0.368936	0.639535	0.522475	0.999994
Gm43713	11.5599	0.847945	0.809131	1.04797	0.294652	0.999994
Msto1	7.70427	0.892373	0.981697	0.909011	0.363344	0.999994
Dap3	50.5855	-0.114424	0.428266	-0.267179	0.789332	0.999994
Ash1l	111.689	0.332117	0.327456	1.01423	0.310472	0.999994
Rusc1	11.2881	-0.123975	0.818498	-0.151467	0.879608	0.999994
Fdps	130.77	-0.608747	0.369981	-1.64535	0.0998986	0.999994
Clk2	15.6677	0.419761	0.706792	0.593895	0.552582	0.999994
Scamp3	19.1118	-0.255029	0.630915	-0.404222	0.68605	0.999994
Fam189b	4.02065	-0.194123	1.39324	-0.139332	0.889187	0.999994
Mtx1	25.6337	-0.112268	0.587828	-0.190987	0.848536	0.999994
Thbs3	8.95752	0.0586359	0.897265	0.0653496	0.947896	0.999994
Trim46	7.11375	-0.634647	1.01809	-0.623372	0.53304	0.999994
Krtcap2	87.3678	-0.279545	0.366943	-0.761822	0.446166	0.999994
Dpm3	24.6792	-0.517297	0.565309	-0.91507	0.360155	0.999994
Slc50a1	5.9825	2.25818	1.21853	1.8532	0.0638536	0.999994
Efna4	6.0364	-1.61218	1.12975	-1.42702	0.153573	0.999994
Flad1	5.13585	1.3527	1.23533	1.09501	0.273512	0.999994
Cks1b	149.155	0.005719	0.303486	0.0188443	0.984965	0.999994
Shc1	2.73627	-1.14436	1.70618	-0.670717	0.502401	0.999994
Pygo2	6.23491	0.314872	1.10668	0.284521	0.776011	0.999994
Pmvk	38.4618	-0.335808	0.528522	-0.635372	0.525186	0.999994
Adar	14.381	0.113918	0.728639	0.156344	0.875762	0.999994
Chrnb2	5.57749	0.213491	1.158	0.184362	0.853729	0.999994
Ube2q1	50.9708	-0.226184	0.427052	-0.529642	0.59636	0.999994
Atp8b2	3.12855	-2.62772	1.69541	-1.5499	0.121165	0.999994
Hax1	21.7669	0.144496	0.624503	0.231377	0.817022	0.999994
Gm19710	11.8892	-0.120768	0.822577	-0.146816	0.883277	0.999994
Ubap2l	118.835	-0.285379	0.325227	-0.877477	0.380227	0.999994
4933434E20Rik	33.2639	0.158225	0.556189	0.284481	0.776041	0.999994
Tpm3	130.946	0.0483411	0.312422	0.15473	0.877034	0.999994
Nup210l	12.964	-0.152459	0.767287	-0.198699	0.842498	0.999994
Rps27	553.446	-0.67496	0.251212	-2.68681	0.00721383	0.999994
Rab13	12.5753	-0.0871564	0.767514	-0.113557	0.909589	0.999994
Jtb	23.0975	-0.489471	0.624567	-0.783696	0.433218	0.999994
Slc39a1	3.44973	0.777903	1.47551	0.527211	0.598047	0.999994
Gatad2b	88.0977	0.142288	0.384097	0.370448	0.711049	0.999994
Ints3	15.5172	0.539195	0.707554	0.762055	0.446027	0.999994
Ilf2	203.433	0.189607	0.283294	0.669293	0.503309	0.999994
Snapin	11.8656	-0.252599	0.811908	-0.311118	0.755711	0.999994
Chtop	73.7846	-0.200234	0.380867	-0.525731	0.599075	0.999994
S100a13	2.29882	0.4656	1.78784	0.260427	0.794535	0.999994
S100a16	11.9902	0.466324	0.877484	0.531433	0.595119	0.999994
S100a11	16.5156	-0.121075	0.680772	-0.17785	0.858841	0.999994
S100a10	88.6358	0.0343348	0.353949	0.0970051	0.922722	0.999994
Them4	7.58252	-0.171402	0.973072	-0.176145	0.86018	0.999994
Tdrkh	44.2408	0.0504495	0.452509	0.111488	0.911229	0.999994
Gm42463	2.92178	-0.845461	1.52707	-0.553647	0.57982	0.999994
Mrpl9	42.0103	-0.377213	0.462898	-0.814895	0.415133	0.999994
Riiad1	7.92536	-0.608881	0.962609	-0.632532	0.52704	0.999994
Celf3	70.7819	0.0144444	0.38469	0.0375482	0.970048	0.999994
Snx27	50.5186	0.65748	0.450945	1.45801	0.144839	0.999994
Gm43774	3.50204	1.21567	1.56231	0.778125	0.436495	0.999994
Pogz	47.3613	0.30273	0.439828	0.688291	0.491269	0.999994
Psmb4	224.249	-0.175699	0.293321	-0.598999	0.549174	0.999994
Rfx5	2.10278	-0.204724	1.88776	-0.108448	0.91364	0.999994
Pi4kb	12.7398	-0.21583	0.771451	-0.279771	0.779653	0.999994
Zfp687	7.13134	-0.531754	1.00489	-0.529168	0.596689	0.999994
Psmd4	163.111	-0.240373	0.304532	-0.78932	0.429925	0.999994
Pip5k1a	41.6763	0.0438756	0.456417	0.0961305	0.923417	0.999994
Vps72	90.2521	0.0911926	0.353204	0.258187	0.796263	0.999994
Scnm1	31.1136	-0.442965	0.559874	-0.791186	0.428835	0.999994
Lysmd1	5.66518	-0.556614	1.11702	-0.498305	0.618269	0.999994
Sema6c	15.651	-0.39636	0.712909	-0.555976	0.578227	0.999994
Gabpb2	27.5119	0.323266	0.546334	0.591699	0.554052	0.999994
Gm16740	6.91791	-1.056	1.01796	-1.03737	0.299562	0.999994
Mllt11	156.004	-0.0490494	0.324473	-0.151166	0.879845	0.999994
Cdc42se1	16.9916	-0.360892	0.665408	-0.542362	0.587569	0.999994
Prune1	8.50928	0.216948	0.921721	0.235372	0.81392	0.999994
Mindy1	6.88959	-0.335214	1.00924	-0.332146	0.739779	0.999994
Cers2	6.95243	0.00133124	1.00347	0.00132664	0.998941	0.999994
Setdb1	51.0501	0.0464878	0.434316	0.107037	0.91476	0.999994
Arnt	20.906	0.418767	0.617983	0.677636	0.498003	0.999994
Golph3l	12.5683	0.188756	0.769288	0.245364	0.806175	0.999994
Ensa	42.373	-0.138251	0.453223	-0.30504	0.760335	0.999994
Mcl1	63.8244	-0.436492	0.426185	-1.02418	0.305748	0.999994
Tars2	9.44316	0.768621	0.888121	0.865447	0.386794	0.999994
Rprd2	39.889	-0.0129974	0.471914	-0.0275419	0.978028	0.999994
Prpf3	19.4862	-0.249895	0.624857	-0.399923	0.689213	0.999994
Mrps21	93.7422	-0.648931	0.347672	-1.8665	0.0619709	0.999994
C920021L13Rik	2.47014	0.0236223	1.69236	0.0139582	0.988863	0.999994
Aph1a	22.7438	-0.084514	0.590048	-0.143233	0.886106	0.999994
Car14	7.08909	0.15649	1.01384	0.154353	0.877331	0.999994
Anp32e	349.861	-0.0955198	0.255166	-0.374343	0.708149	0.999994
Plekho1	71.9869	0.0854167	0.385851	0.221372	0.824803	0.999994
Vps45	11.889	0.398194	0.828462	0.480643	0.63077	0.999994
Otud7b	18.9329	0.362989	0.661674	0.548592	0.583285	0.999994
Sf3b4	43.1981	-0.0308564	0.460025	-0.0670757	0.946521	0.999994
Sv2a	5.92013	0.696843	1.10299	0.631776	0.527533	0.999994
Bola1	62.4409	-0.503328	0.400902	-1.25549	0.209301	0.999994
Hist2h2be	4.42952	0.785489	1.27106	0.617977	0.53659	0.999994
Hist2h4	2.90445	-0.463019	1.66871	-0.277472	0.781418	0.999994
Hist2h2bb	35.8955	-1.31701	0.599598	-2.19649	0.0280571	0.999994
Txnip	11.9284	-0.529348	0.798538	-0.662897	0.507397	0.999994
Polr3gl	20.3019	-0.466717	0.622415	-0.749848	0.453346	0.999994
Lix1l	19.8469	-0.297506	0.632484	-0.470378	0.638085	0.999994
Rbm8a	201.47	-0.123124	0.280121	-0.439539	0.660271	0.999994
Pex11b	10.7416	0.0110292	0.838787	0.0131489	0.989509	0.999994
Pias3	10.8889	-0.145671	0.838472	-0.173734	0.862074	0.999994
Polr3c	14.0935	0.219056	0.762456	0.287303	0.77388	0.999994
Rnf115	51.9877	-0.0699482	0.427598	-0.163584	0.870059	0.999994
Gpr89	13.671	-0.358019	0.733175	-0.488313	0.625328	0.999994
Acp6	5.12625	-0.825138	1.16474	-0.70843	0.478678	0.999994
Bcl9	70.032	-0.00257441	0.378368	-0.006804	0.994571	0.999994
Chd1l	3.60732	0.0142841	1.39243	0.0102584	0.991815	0.999994
Prkab2	4.84232	0.97434	1.22821	0.793303	0.427601	0.999994
Pde4dip	21.7593	0.58591	0.604474	0.969289	0.332401	0.999994
Sec22b	26.5496	0.208794	0.564285	0.370015	0.711371	0.999994
Notch2	12.0184	0.679882	0.802988	0.846689	0.397168	0.999994
Phgdh	67.8946	-0.0493956	0.390551	-0.126477	0.899355	0.999994
Zfp697	20.4204	-0.0193019	0.640479	-0.0301367	0.975958	0.999994
Wars2	13.6072	0.179428	0.741988	0.241821	0.808919	0.999994
Wdr3	17.4143	0.135903	0.679451	0.200018	0.841466	0.999994
Gdap2	12.4112	-0.0184334	0.800399	-0.0230303	0.981626	0.999994
Man1a2	42.1138	0.0103699	0.454587	0.0228116	0.981801	0.999994
Gm43462	4.14279	-0.129921	1.29756	-0.100127	0.920244	0.999994
Trim45	4.34909	0.145824	1.26425	0.115345	0.908172	0.999994
Ttf2	17.7934	-0.603721	0.678757	-0.889451	0.373761	0.999994
Ptgfrn	6.91705	0.821002	1.03512	0.793145	0.427693	0.999994
Igsf3	9.45801	-0.257571	0.868098	-0.296707	0.76669	0.999994
Atp1a1	13.8983	-0.305321	0.726934	-0.420011	0.674477	0.999994
Slc22a15	2.48407	0.0416283	1.80743	0.0230317	0.981625	0.999994
Tspan2	8.75095	0.326861	0.97931	0.333766	0.738556	0.999994
Sike1	27.2684	-0.353859	0.555126	-0.63744	0.523838	0.999994
Csde1	167.662	0.0327512	0.295822	0.110713	0.911844	0.999994
Nras	57.8466	0.519407	0.415269	1.25077	0.211017	0.999994
Bcas2	189.494	-0.485544	0.293288	-1.65552	0.0978192	0.999994
Trim33	97.151	0.328022	0.344493	0.952188	0.341002	0.999994
Gm43061	2.51905	1.02311	1.68746	0.6063	0.544316	0.999994
Syt6	4.59011	1.75766	1.35359	1.29852	0.194109	0.999994
Hipk1	28.7445	0.0900444	0.54497	0.165228	0.868764	0.999994
Dclre1b	5.39905	-0.00969751	1.13599	-0.00853662	0.993189	0.999994
Ap4b1	7.25695	-0.245345	0.984412	-0.249231	0.803182	0.999994
Rsbn1	61.8299	-0.53062	0.402537	-1.31819	0.18744	0.999994
Phtf1	29.9337	0.252016	0.525423	0.479644	0.63148	0.999994
Magi3	45.3825	0.0349045	0.478917	0.072882	0.9419	0.999994
Lrig2	20.7461	-0.319469	0.608834	-0.524723	0.599776	0.999994
Gm43696	5.75221	0.685922	1.14411	0.599524	0.548824	0.999994
4930509H03Rik	4.11107	1.2605	1.40359	0.898054	0.369157	0.999994
Slc16a1	2.32327	0.946634	1.80495	0.524465	0.599955	0.999994
Rhoc	11.3084	0.557281	0.842692	0.661311	0.508413	0.999994
Capza1	67.0026	-0.223858	0.389522	-0.5747	0.565494	0.999994
St7l	18.2146	0.499943	0.67111	0.74495	0.456302	0.999994
Cttnbp2nl	30.2045	-0.462393	0.524925	-0.880874	0.378386	0.999994
Kcnd3	22.3867	0.105983	0.623865	0.169881	0.865104	0.999994
Ddx20	15.8324	0.238855	0.736779	0.324189	0.745795	0.999994
Rap1a	63.2389	-0.292565	0.396566	-0.737747	0.460668	0.999994
Atp5f1	415.834	-0.253434	0.268191	-0.944974	0.344672	0.999994
Wdr77	12.6522	0.580186	0.794176	0.730551	0.465053	0.999994
Cept1	18.1073	0.101823	0.678514	0.150068	0.880711	0.999994
Dram2	9.3424	-0.127366	0.874343	-0.145671	0.884181	0.999994
Lrif1	20.9691	0.36857	0.611361	0.602868	0.546596	0.999994
AI504432	6.7356	-0.325412	1.03633	-0.314005	0.753517	0.999994
Lamtor5	94.4075	-0.184117	0.345674	-0.532631	0.594289	0.999994
Slc16a4	10.812	-0.26774	0.818455	-0.327129	0.743571	0.999994
Rbm15	19.2203	-0.00996292	0.643079	-0.0154925	0.987639	0.999994
Strip1	30.3442	-0.214064	0.531262	-0.402935	0.686996	0.999994
Ahcyl1	49.7479	0.179432	0.42702	0.420195	0.674343	0.999994
4933431E20Rik	2.97775	-0.203709	1.51802	-0.134194	0.893249	0.999994
Gstm5	67.4677	-0.102382	0.382966	-0.267341	0.789207	0.999994
Gstm7	38.9851	0.124418	0.508487	0.244682	0.806703	0.999994
Gstm6	2.31275	0.472626	1.76613	0.267605	0.789003	0.999994
Gstm1	4.38727	2.04718	1.41309	1.44872	0.147415	0.999994
Ampd2	3.86299	-0.327589	1.3425	-0.244014	0.80722	0.999994
Gnai3	64.0427	-0.00798045	0.41162	-0.0193879	0.984532	0.999994
Atxn7l2	6.32967	-0.451677	1.07126	-0.421631	0.673294	0.999994
Psma5	188.734	-0.741817	0.314541	-2.35841	0.0183532	0.999994
Sort1	37.305	0.261924	0.489965	0.534576	0.592943	0.999994
Psrc1	14.4431	0.522579	0.751045	0.695802	0.486553	0.999994
Celsr2	26.9712	-0.340964	0.550653	-0.619199	0.535785	0.999994
Sars	74.4469	0.235962	0.37636	0.626957	0.530687	0.999994
Tmem167b	13.7121	0.710045	0.750584	0.94599	0.344154	0.999994
Taf13	32.9708	0.0679064	0.504611	0.134572	0.892951	0.999994
Wdr47	29.7189	0.455947	0.551938	0.826084	0.408757	0.999994
Clcc1	18.5617	0.383467	0.642502	0.596835	0.550618	0.999994
Gpsm2	17.9981	0.618321	0.666592	0.927585	0.353623	0.999994
Stxbp3	5.56716	-0.217513	1.15485	-0.188348	0.850604	0.999994
Prpf38b	58.8812	-0.106295	0.402051	-0.264381	0.791486	0.999994
Fam102b	11.1164	-0.153417	0.905635	-0.169403	0.86548	0.999994
Slc25a24	2.44228	-0.00252392	1.64524	-0.00153407	0.998776	0.999994
Vav3	22.9085	0.323143	0.686655	0.470605	0.637923	0.999994
Ntng1	4.05923	-1.84234	1.43451	-1.2843	0.199036	0.999994
Prmt6	6.90678	0.855298	1.03739	0.824475	0.40967	0.999994
Amy1	4.14966	0.0130209	1.30153	0.0100043	0.992018	0.999994
Rnpc3	18.4121	-0.196799	0.643396	-0.305875	0.7597	0.999994
Col11a1	24.9972	-0.0543926	0.568557	-0.0956678	0.923784	0.999994
A930005H10Rik	4.76529	0.150527	1.26983	0.118541	0.905639	0.999994
Dph5	7.25308	0.586752	0.995441	0.58944	0.555566	0.999994
Slc30a7	14.2328	0.961109	2.01456	0.477081	0.633305	0.999994
Extl2	5.24872	-1.01025	1.21416	-0.832055	0.405378	0.999994
Cdc14a	29.8267	-0.431743	0.534389	-0.80792	0.419137	0.999994
Rtca	29.3466	-0.153057	0.528154	-0.289797	0.771972	0.999994
Dbt	5.81525	0.00369954	1.09455	0.00337996	0.997303	0.999994
[truncated: 9,071 more rows]

## Sheet: G2M
	baseMean	log2FoldChange	lfcSE	stat	pvalue	padj
Hist1h1b	2998.85	-1.84654	0.227563	-8.11438	4.88256e-16	3.79814e-12
Hist1h2ap	1309.72	-1.73529	0.231779	-7.4868	7.05707e-14	2.74485e-10
Hist1h2ae	1435.39	-1.35464	0.185552	-7.30063	2.86417e-13	7.42679e-10
Hist1h2ab	382.434	-1.76252	0.246771	-7.14233	9.17644e-13	1.78459e-09
mt-Atp8	167.426	-2.65048	0.385263	-6.87966	5.99949e-12	9.33401e-09
Hist1h3e	283.011	-1.86286	0.318094	-5.85631	4.73252e-09	5.79046e-06
Hist1h4d	857.051	-1.40042	0.239785	-5.8403	5.2106e-09	5.79046e-06
Gm10076	394.742	-1.39023	0.239202	-5.81196	6.17448e-09	6.00391e-06
Hist1h3f	89.4365	-2.31305	0.399677	-5.78729	7.15305e-09	6.18262e-06
Hist1h2bb	102.156	-2.16535	0.403577	-5.3654	8.07718e-08	6.28324e-05
Hist1h2ai	53.4347	-2.63907	0.505508	-5.22062	1.78323e-07	0.000115598
Hist1h4c	75.5435	-2.23474	0.427302	-5.22989	1.69614e-07	0.000115598
Hist1h3c	307.537	-1.55089	0.307018	-5.05147	4.38434e-07	0.000262352
Rpl35	1456.42	-1.00496	0.200957	-5.00088	5.70696e-07	0.000317103
Erh	553.824	-1.1089	0.229515	-4.83149	1.35516e-06	0.000702785
Hist1h1d	213.697	-1.39852	0.294231	-4.75314	2.00281e-06	0.00097374
Hist1h2bm	145.831	-1.74008	0.379393	-4.58649	4.50758e-06	0.00206262
Hmgn2	3343.91	-0.897939	0.2043	-4.3952	1.10669e-05	0.00478275
Hist1h2bj	106.778	-1.58642	0.374922	-4.23134	2.32303e-05	0.00951098
Hist1h1a	399.227	-0.998854	0.239913	-4.1634	3.13543e-05	0.0121952
Sema6d	89.279	-1.78374	0.430473	-4.14368	3.4177e-05	0.0126601
Hist2h2ac	107.571	-1.41982	0.353831	-4.0127	6.00278e-05	0.0203024
Gm34304	37.3649	-2.11228	0.525097	-4.02264	5.7549e-05	0.0203024
Hist2h2bb	141.904	-1.36277	0.350053	-3.89304	9.89941e-05	0.0316629
Il31ra	33.5447	-2.75263	0.71002	-3.87683	0.000105828	0.0316629
Rps28	1791.62	-0.747194	0.192393	-3.88368	0.000102888	0.0316629
mt-Nd4l	410.489	-2.33706	0.608147	-3.84292	0.000121577	0.0350278
mt-Nd5	480.391	-0.857567	0.225756	-3.79865	0.000145487	0.0404195
Rps29	2872.44	-0.677984	0.181475	-3.73597	0.000186995	0.0484878
Hist1h4h	155.838	-2.69315	0.720114	-3.7399	0.000184096	0.0484878
Meis2	508.949	-0.833588	0.223917	-3.72275	0.000197066	0.0494508
Hist3h2ba	779.531	-0.995798	0.269286	-3.69792	0.000217377	0.0528431
AY036118	1106.6	-2.73579	0.760169	-3.59892	0.00031954	0.0753244
Zfhx4	128.561	-1.11421	0.313804	-3.55065	0.000384278	0.0879206
Uba52	243.504	-1.05171	0.305237	-3.44556	0.000569886	0.126661
Zfhx3	297.179	-0.884308	0.257835	-3.42975	0.000604145	0.130546
Sox3	174.899	0.941771	0.277417	3.39479	0.000686816	0.144398
Camk1d	261.713	-0.959046	0.286035	-3.35289	0.000799722	0.163712
Pcsk1n	71.3856	-1.49341	0.449498	-3.32239	0.000892505	0.17802
Id3	33.7291	-2.32158	0.701206	-3.31084	0.00093016	0.180893
Cdh8	38.2892	-1.68181	0.509144	-3.30321	0.000955863	0.181358
Gm42418	10277.7	-2.55519	0.781551	-3.26939	0.00107781	0.199626
mt-Nd6	41.0179	-1.57787	0.489564	-3.223	0.00126854	0.229487
Cdk8	454.224	-0.849234	0.26471	-3.20817	0.00133583	0.236169
Hist1h2be	83.591	-1.13601	0.356372	-3.18772	0.00143399	0.247888
Rrm2	1417.27	0.690218	0.217869	3.16805	0.00153466	0.259525
Trim17	56.7567	1.35856	0.429766	3.16117	0.00157136	0.260076
Stmn2	1011.59	-0.66024	0.211299	-3.12468	0.00178	0.288471
Runx1t1	1537.1	0.611889	0.196673	3.11121	0.00186325	0.295801
Tmeff2	83.6259	-1.07935	0.353202	-3.0559	0.00224388	0.342258
Hist1h2bg	32.1944	-1.78902	0.585108	-3.05759	0.00223123	0.342258
Csmd3	38.9425	-1.79623	0.590782	-3.04042	0.00236247	0.353416
Egfem1	76.739	-1.46717	0.486612	-3.01508	0.0025691	0.363376
Mapt	109.74	-1.11123	0.36902	-3.0113	0.00260128	0.363376
Hist1h1e	1479.12	-2.02186	0.671804	-3.0096	0.00261589	0.363376
Uty	114.696	0.995462	0.328972	3.02598	0.00247831	0.363376
Hist1h2an	55.353	-1.33199	0.443715	-3.0019	0.00268297	0.366155
Tuba1b	2236.99	0.562599	0.189769	2.96465	0.00303027	0.406422
Tubb2a	141.513	-1.02514	0.349697	-2.93151	0.00337319	0.444746
Lmo1	731.443	-0.616867	0.213709	-2.88648	0.00389574	0.505083
Dhx9	515.133	-0.647678	0.22573	-2.86926	0.00411435	0.52468
Rps27	1565.03	-0.537415	0.189286	-2.83916	0.00452322	0.567518
Grid2	89.2037	-1.00673	0.358455	-2.80853	0.00497676	0.610873
Rpl38	1404.66	-0.560695	0.199865	-2.80537	0.00502582	0.610873
Rpl36	1385.97	-0.545449	0.195406	-2.79137	0.00524855	0.628131
Tmsb10	4973.71	-0.617894	0.222261	-2.78004	0.00543518	0.631048
Cmss1	1296.28	-1.49344	0.536781	-2.78221	0.00539899	0.631048
Cntnap2	236.023	-0.695445	0.252039	-2.75928	0.00579289	0.655007
Kpna2	277.5	-0.664659	0.241377	-2.75361	0.00589414	0.655007
Ppp1r14b	1856.22	-0.698079	0.253131	-2.75777	0.00581966	0.655007
Rsrp1	474.919	-0.787658	0.288213	-2.7329	0.00627793	0.687831
Rpl37a	2566.96	-0.498186	0.182712	-2.72662	0.00639876	0.691333
Pnrc1	276.918	-0.67412	0.248417	-2.71367	0.00665427	0.70909
Fign	843.272	0.635531	0.234937	2.70511	0.00682812	0.717783
Phactr1	370.484	0.665209	0.24651	2.6985	0.00696527	0.722349
Ly6h	41.5123	-1.45446	0.539862	-2.69413	0.00705727	0.722349
Hist1h1c	356.705	-1.74057	0.650084	-2.67746	0.00741831	0.744775
Kifc5b	145.16	0.852129	0.318526	2.67523	0.00746785	0.744775
Dner	154.576	-0.743373	0.282085	-2.63528	0.00840684	0.758376
Atp5k	351.412	-0.609732	0.232575	-2.62166	0.00875022	0.758376
Cdk2ap1	320.131	0.771182	0.291744	2.64335	0.00820908	0.758376
Dusp11	124.459	-0.860315	0.32744	-2.6274	0.00860402	0.758376
Skp1a	406.671	-0.70606	0.267534	-2.63914	0.00831175	0.758376
Ubb	8750.93	-0.561273	0.212005	-2.64745	0.00811013	0.758376
Flrt2	37.9669	-1.37504	0.519752	-2.64558	0.00815509	0.758376
Hist1h2ac	86.5962	-0.994679	0.375125	-2.6516	0.00801125	0.758376
Rpl37	1805.95	-0.510498	0.192857	-2.64703	0.00812033	0.758376
Gap43	175.466	-0.719038	0.274365	-2.62073	0.00877412	0.758376
Gm26917	73.7523	-1.2395	0.471523	-2.62871	0.00857083	0.758376
Eif2s3y	80.9355	0.957502	0.362423	2.64195	0.0082431	0.758376
Hist1h3b	72.5907	-2.39254	0.917477	-2.60773	0.00911437	0.779129
Ppp1r10	249.863	-0.659954	0.253856	-2.59971	0.00933017	0.788906
Hist1h2af	77.176	-1.23117	0.474965	-2.59212	0.00953859	0.797857
Cdkn1b	407.374	-0.64934	0.252107	-2.57565	0.0100052	0.827981
Nrp2	43.6975	-1.30516	0.510358	-2.55734	0.0105478	0.854698
Cdc25c	249.575	0.682938	0.266873	2.55904	0.0104962	0.854698
Ank3	185.761	-0.679676	0.268465	-2.53172	0.0113506	0.91027
Ina	154.485	-0.736898	0.292337	-2.52071	0.0117118	0.92965
Sdk1	182.681	0.74881	0.299456	2.50057	0.0123995	0.974302
Vcl	60.1928	1.06714	0.428173	2.49232	0.0126912	0.987248
Xkr4	369.293	0.0111583	0.267361	0.0417349	0.96671	0.999868
Mrpl15	173.82	0.0164008	0.275326	0.0595686	0.952499	0.999868
Lypla1	60.664	0.0919957	0.418531	0.219806	0.826022	0.999868
Tcea1	251.238	-0.296192	0.248178	-1.19347	0.232687	0.999868
Atp6v1h	135.762	0.113243	0.295485	0.383245	0.701538	0.999868
Rb1cc1	261.661	0.028476	0.244656	0.116392	0.907342	0.999868
St18	489.218	0.265608	0.267616	0.992498	0.320955	0.999868
Pcmtd1	248.69	0.0896529	0.246765	0.363313	0.716371	0.999868
Sntg1	169.788	-0.591643	0.281556	-2.10133	0.035612	0.999868
Rrs1	49.8088	-0.0367045	0.481375	-0.0762492	0.939221	0.999868
Mybl1	64.648	0.238894	0.392948	0.607954	0.543218	0.999868
Vcpip1	78.4663	-0.107052	0.366112	-0.292401	0.76998	0.999868
Snhg6	99.6575	-0.13618	0.368556	-0.369496	0.711758	0.999868
Cops5	227.04	-0.0289915	0.251463	-0.115291	0.908214	0.999868
Cspp1	330.3	0.522915	0.231446	2.25934	0.0238621	0.999868
Arfgef1	141.926	-0.408629	0.295618	-1.38229	0.166884	0.999868
Slco5a1	104.311	0.416671	0.32838	1.26887	0.204488	0.999868
Ncoa2	369.413	0.220326	0.24307	0.906428	0.364709	0.999868
Tram1	62.9367	0.113997	0.394627	0.288872	0.772679	0.999868
Eya1	69.6113	0.296533	0.42249	0.701872	0.482759	0.999868
Kcnb2	135.982	0.254829	0.730893	0.348655	0.727349	0.999868
Terf1	437.434	0.220264	0.226076	0.974292	0.329911	0.999868
Rpl7	3198.91	-0.124083	0.17754	-0.698902	0.484613	0.999868
Stau2	217.637	-0.0573259	0.258713	-0.221581	0.82464	0.999868
Ube2w	167.047	0.146871	0.282923	0.51912	0.603677	0.999868
Eloc	435.123	-0.253543	0.21761	-1.16513	0.243968	0.999868
Tmem70	85.4379	-0.00055767	0.369634	-0.00150871	0.998796	0.999868
Gdap1	113.997	-0.0277832	0.313353	-0.0886642	0.929349	0.999868
Mcm3	103.339	0.118756	0.336115	0.35332	0.723849	0.999868
Rims1	154.287	0.0788997	0.307579	0.256518	0.797551	0.999868
Smap1	308.255	-0.0748212	0.251455	-0.297553	0.766044	0.999868
Sdhaf4	155.882	-0.132069	0.310706	-0.425062	0.670791	0.999868
Fam135a	122.641	0.200193	0.331424	0.604039	0.545818	0.999868
Lmbrd1	68.5941	-0.173823	0.422797	-0.411126	0.68098	0.999868
Adgrb3	614.644	0.0887198	0.275526	0.322002	0.747451	0.999868
Phf3	263.13	0.0236935	0.244503	0.0969047	0.922802	0.999868
Khdrbs2	255.857	0.0157187	0.243904	0.0644464	0.948615	0.999868
Prim2	259.428	0.496566	0.247694	2.00475	0.0449895	0.999868
Rab23	38.2117	0.0703136	0.498807	0.140964	0.887899	0.999868
Zfp451	194.261	0.0582787	0.268296	0.217218	0.828038	0.999868
Dst	145.467	0.108496	0.309651	0.350382	0.726052	0.999868
Ccdc115	100.588	-0.199087	0.359573	-0.553677	0.5798	0.999868
Imp4	55.926	0.319995	0.418521	0.764586	0.444518	0.999868
Fam168b	328.418	0.203104	0.256184	0.792806	0.427891	0.999868
Uggt1	100.015	-0.01325	0.328525	-0.0403318	0.967829	0.999868
Kansl3	53.7746	0.00510942	0.433606	0.0117835	0.990598	0.999868
Lman2l	71.9764	0.146495	0.40942	0.357812	0.720484	0.999868
Sema4c	57.5237	-0.398305	0.459226	-0.867339	0.385756	0.999868
Cox5b	716.006	0.00273135	0.206196	0.0132464	0.989431	0.999868
Actr1b	71.1213	0.258102	0.377416	0.683866	0.49406	0.999868
Tmem131	138.307	0.0128604	0.305997	0.0420279	0.966476	0.999868
Inpp4a	42.6968	0.326173	0.469387	0.69489	0.487124	0.999868
Unc50	91.6719	-0.522772	0.391614	-1.33492	0.181903	0.999868
Tsga10	67.2599	-0.10054	0.384623	-0.261399	0.793785	0.999868
Mrpl30	263.084	-0.19353	0.246463	-0.785227	0.432321	0.999868
Txndc9	281.394	-0.15484	0.253068	-0.61185	0.540637	0.999868
Eif5b	364.489	0.149554	0.247627	0.603948	0.545878	0.999868
Rev1	85.9156	-0.083646	0.346817	-0.241182	0.809414	0.999868
Aff3	332.377	0.209528	0.303348	0.690718	0.489743	0.999868
Pdcl3	175.887	-0.358397	0.281789	-1.27186	0.203422	0.999868
Rpl31	1071.29	-0.148806	0.208131	-0.714963	0.474632	0.999868
Cnot11	55.8994	0.428405	0.417172	1.02692	0.304456	0.999868
Map4k4	1215.64	0.138835	0.192619	0.720774	0.471048	0.999868
Pantr1	880.661	-0.170943	0.207071	-0.825525	0.409074	0.999868
Gm20646	54.0413	-0.943251	0.451883	-2.08738	0.036854	0.999868
Pou3f3	550.814	-0.347732	0.217079	-1.60187	0.109184	0.999868
Pantr2	43.0065	-0.267779	0.460229	-0.581838	0.560676	0.999868
Mrps9	112.803	0.440903	0.345017	1.27792	0.201279	0.999868
Gpr45	65.7629	0.16622	0.40418	0.411253	0.680887	0.999868
Nck2	172.66	0.278546	0.281422	0.989782	0.322281	0.999868
Uxs1	76.4611	-0.0895022	0.386793	-0.231396	0.817007	0.999868
Tpp2	122.204	0.117957	0.308932	0.381821	0.702594	0.999868
Tex30	158.348	0.104433	0.282744	0.369356	0.711863	0.999868
Ercc5	98.4216	-0.0893272	0.338204	-0.264122	0.791686	0.999868
Col5a2	75.9646	-0.399191	0.363954	-1.09682	0.272721	0.999868
Wdr75	79.2133	-0.145489	0.371331	-0.391804	0.695203	0.999868
Slc39a10	132.183	-0.338647	0.308414	-1.09803	0.272193	0.999868
Myo1b	532.974	-0.21693	0.216683	-1.00114	0.316759	0.999868
Gls	206.547	0.112332	0.264624	0.424498	0.671203	0.999868
Nab1	37.2366	0.225986	0.498964	0.452911	0.650613	0.999868
Mfsd6	45.5841	0.111627	0.460279	0.24252	0.808377	0.999868
Hibch	45.9554	-0.0556832	0.456862	-0.121882	0.902993	0.999868
Pms1	36.7192	0.173795	0.496271	0.350201	0.726188	0.999868
Ormdl1	98.0637	-0.163999	0.353424	-0.464028	0.642628	0.999868
Osgepl1	36.2947	0.186031	0.497253	0.374117	0.708317	0.999868
Asnsd1	94.2958	0.247696	0.362644	0.683028	0.494589	0.999868
Hecw2	40.9703	0.219161	0.481635	0.455036	0.649084	0.999868
Gtf3c3	54.7982	-0.223367	0.422577	-0.528584	0.597094	0.999868
Pgap1	187.374	-0.0371597	0.285503	-0.130155	0.896444	0.999868
Ankrd44	99.0711	0.231982	0.351287	0.660376	0.509012	0.999868
Sf3b1	977.27	0.189763	0.191946	0.988623	0.322847	0.999868
Coq10b	73.0234	-0.228494	0.378405	-0.603835	0.545954	0.999868
Hspd1	538.884	-0.241528	0.210429	-1.14779	0.251056	0.999868
Hspe1	521.562	-0.139607	0.225726	-0.618477	0.536261	0.999868
Mob4	370.432	-0.082091	0.229114	-0.358298	0.72012	0.999868
Rftn2	85.3571	0.0791378	0.354771	0.223068	0.823483	0.999868
Plcl1	128.533	-0.224866	0.315181	-0.713449	0.475568	0.999868
Tyw5	34.8821	-0.200003	0.50461	-0.396352	0.691845	0.999868
Maip1	60.4503	-0.297319	0.398748	-0.745632	0.45589	0.999868
Spats2l	123.176	-0.357622	0.305351	-1.17119	0.241524	0.999868
Kctd18	258.762	0.470741	0.300559	1.56622	0.117297	0.999868
Sgo2a	543.173	-0.272269	0.211324	-1.2884	0.197608	0.999868
Bzw1	765.739	-0.374869	0.228798	-1.63843	0.101332	0.999868
Clk1	161.821	0.0889767	0.290465	0.306325	0.759357	0.999868
Ppil3	45.668	-0.0929108	0.457958	-0.202881	0.839228	0.999868
Nif3l1	43.472	0.169888	0.476979	0.356175	0.721709	0.999868
Orc2	114.419	0.133767	0.3154	0.424119	0.671479	0.999868
Fam126b	47.4125	0.171199	0.449932	0.3805	0.703574	0.999868
Ndufb3	316.591	-0.231885	0.243718	-0.951448	0.341377	0.999868
Cflar	32.4936	0.04814	0.536624	0.089709	0.928518	0.999868
Trak2	40.952	-0.277838	0.470022	-0.591117	0.554442	0.999868
Tmem237	84.8482	0.210897	0.348955	0.604369	0.545599	0.999868
Sumo1	787.345	-0.0699214	0.202963	-0.344504	0.730467	0.999868
Nop58	231.272	0.186926	0.267033	0.700012	0.48392	0.999868
Bmpr2	376.236	0.384725	0.254733	1.51031	0.130965	0.999868
Fam117b	129.753	-0.0275678	0.306293	-0.0900047	0.928283	0.999868
Wdr12	49.9852	-0.134125	0.456886	-0.293564	0.769091	0.999868
Nbeal1	125.603	-0.177173	0.304476	-0.581894	0.560638	0.999868
Cyp20a1	33.6165	-0.213311	0.530291	-0.402252	0.687499	0.999868
Abi2	301.345	0.210761	0.2353	0.895714	0.370406	0.999868
Raph1	579.75	0.303947	0.262974	1.15581	0.247761	0.999868
Pard3b	92.0414	0.503868	0.372814	1.35153	0.176527	0.999868
Ino80d	116.189	0.103093	0.316674	0.32555	0.744765	0.999868
Ndufs1	120.428	0.183402	0.3069	0.597595	0.55011	0.999868
Eef1b2	1739.27	-0.234357	0.189374	-1.23754	0.215889	0.999868
Zdbf2	104.894	0.00412062	0.344262	0.0119694	0.99045	0.999868
Klf7	298.684	0.333533	0.269703	1.23667	0.21621	0.999868
Creb1	312.035	0.0116782	0.233858	0.0499369	0.960173	0.999868
2810408I11Rik	34.7868	0.140242	0.51612	0.271723	0.785835	0.999868
Ccnyl1	43.4422	-0.167324	0.488758	-0.342345	0.732091	0.999868
Plekhm3	51.2633	-0.148048	0.470213	-0.314854	0.752873	0.999868
Idh1	263.037	-0.236908	0.247307	-0.95795	0.338088	0.999868
Pikfyve	69.9071	-0.121144	0.382825	-0.316448	0.751663	0.999868
Map2	1735.07	-0.0395176	0.202426	-0.19522	0.845221	0.999868
Rpe	61.9201	-0.00174212	0.40289	-0.00432406	0.99655	0.999868
Kansl1l	240.208	-0.0195247	0.273824	-0.071304	0.943156	0.999868
Acadl	35.9185	-0.349448	0.502893	-0.694875	0.487134	0.999868
Lancl1	133.26	0.313582	0.304598	1.02949	0.303248	0.999868
Erbb4	6397.75	0.422617	0.191904	2.20223	0.0276489	0.999868
Ikzf2	57.7507	-0.0843024	0.411079	-0.205076	0.837513	0.999868
Bard1	37.0902	-0.068591	0.501927	-0.136655	0.891303	0.999868
Atic	40.5031	-0.118557	0.475892	-0.249126	0.803263	0.999868
Fn1	51.688	-0.227417	0.431858	-0.526602	0.59847	0.999868
Tmem169	36.6061	-0.214204	0.508694	-0.421086	0.673692	0.999868
Xrcc5	109.987	-0.0126193	0.323738	-0.0389801	0.968906	0.999868
Smarcal1	41.8784	0.1985	0.469232	0.423032	0.672272	0.999868
Igfbp2	123.989	-0.345742	0.317421	-1.08922	0.276055	0.999868
Arpc2	483.429	0.0308828	0.216886	0.142392	0.88677	0.999868
Aamp	160.241	-0.0692541	0.27968	-0.247619	0.804429	0.999868
Pnkd	129.877	0.0207088	0.301522	0.0686807	0.945244	0.999868
Usp37	131.811	0.0750142	0.300742	0.24943	0.803028	0.999868
Cnot9	70.6282	0.350958	0.378272	0.927792	0.353515	0.999868
Rnf25	42.8062	0.230176	0.486872	0.472765	0.636381	0.999868
Ttll4	74.9435	0.155654	0.370565	0.420045	0.674453	0.999868
Retreg2	61.2133	0.10334	0.404958	0.255187	0.798579	0.999868
Zfand2b	36.8659	-0.450081	0.515397	-0.873271	0.382515	0.999868
Stk16	128.61	-0.392744	0.35775	-1.09781	0.272286	0.999868
Dnpep	111.947	0.0865381	0.31853	0.27168	0.785868	0.999868
Epha4	1296.76	-0.0675661	0.209828	-0.322007	0.747447	0.999868
Farsb	82.5318	0.172996	0.35358	0.489271	0.62465	0.999868
Acsl3	124.599	-0.437691	0.302873	-1.44513	0.148421	0.999868
Mrpl44	54.7096	-0.172474	0.420998	-0.409679	0.682041	0.999868
Serpine2	45.953	0.160864	0.470256	0.342078	0.732292	0.999868
Cul3	342.025	0.254602	0.230657	1.10381	0.269675	0.999868
Nyap2	50.2183	0.522981	0.46109	1.13423	0.256699	0.999868
Rhbdd1	37.556	0.0414351	0.498677	0.08309	0.93378	0.999868
Mff	237.61	-0.111715	0.252881	-0.44177	0.658656	0.999868
Agfg1	151.084	-0.0310984	0.284934	-0.109143	0.913089	0.999868
Pid1	95.6436	0.0235361	0.357792	0.0657816	0.947552	0.999868
Trip12	321.142	0.151896	0.232644	0.652914	0.513812	0.999868
Cab39	286.27	0.0754281	0.236919	0.318371	0.750203	0.999868
Itm2c	35.0634	-0.469953	0.520227	-0.903361	0.366334	0.999868
Psmd1	336.761	0.244427	0.233449	1.04703	0.295088	0.999868
Armc9	33.7168	0.0148074	0.53082	0.0278954	0.977746	0.999868
Ncl	1158.98	-0.105746	0.18742	-0.564221	0.572604	0.999868
Ptma	17894.4	-0.125437	0.174871	-0.717314	0.47318	0.999868
Pde6d	183.926	0.101849	0.274007	0.371703	0.710114	0.999868
Cops7b	58.0048	-0.282699	0.407983	-0.692917	0.488362	0.999868
Dis3l2	242.666	0.326419	0.280484	1.16377	0.244517	0.999868
Eif4e2	192.083	-0.222466	0.270305	-0.823019	0.410497	0.999868
Gigyf2	191.159	0.109973	0.271587	0.404927	0.685531	0.999868
Atg16l1	58.5528	0.323389	0.420771	0.768564	0.442152	0.999868
Dgkd	66.3872	0.463448	0.402133	1.15247	0.249126	0.999868
Usp40	56.4714	0.422658	0.444065	0.951792	0.341202	0.999868
Hjurp	383.31	0.162533	0.226029	0.71908	0.472091	0.999868
Arl4c	138.992	-0.208204	0.302178	-0.689013	0.490815	0.999868
Sh3bp4	38.922	0.648181	0.506572	1.27954	0.200706	0.999868
Agap1	454.648	0.253113	0.253603	0.998067	0.318247	0.999868
Ackr3	167.263	-0.485243	0.291727	-1.66334	0.0962436	0.999868
Cops8	192.491	0.249719	0.278342	0.897167	0.36963	0.999868
Ube2f	118.66	0.140787	0.312781	0.450112	0.652629	0.999868
Ilkap	218.994	0.00355664	0.259607	0.0137001	0.989069	0.999868
Hes6	204.668	-0.421992	0.308045	-1.36991	0.170716	0.999868
Traf3ip1	31.1992	-0.146675	0.570256	-0.25721	0.797017	0.999868
Hdac4	106.652	0.301122	0.329772	0.913121	0.361179	0.999868
Ndufa10	297.137	-0.017146	0.23537	-0.0728471	0.941928	0.999868
Cops9	228.6	-0.112401	0.252459	-0.445224	0.656158	0.999868
Gpc1	75.5392	0.0763023	0.366848	0.207994	0.835233	0.999868
Capn10	46.5812	0.0614723	0.472154	0.130195	0.896412	0.999868
Kif1a	88.7105	-0.101545	0.356759	-0.284633	0.775925	0.999868
Mterf4	34.2957	0.00123843	0.51042	0.00242629	0.998064	0.999868
Pask	32.1519	-0.121229	0.521558	-0.232437	0.816199	0.999868
Ppp1r7	167.493	-0.177312	0.296873	-0.597264	0.550331	0.999868
Hdlbp	120.222	-0.153593	0.306414	-0.50126	0.616188	0.999868
Stk25	103.484	-0.161839	0.325318	-0.497479	0.618851	0.999868
Bok	41.5581	-0.309775	0.532333	-0.58192	0.560621	0.999868
Atg4b	76.8961	0.483356	0.368634	1.31121	0.189786	0.999868
Dtymk	259.313	-0.151768	0.263295	-0.576417	0.564333	0.999868
St8sia4	99.7356	-0.43257	0.332102	-1.30252	0.192738	0.999868
D1Ertd622e	45.3742	0.105753	0.454601	0.232628	0.81605	0.999868
Ppip5k2	109.851	-0.0924517	0.335553	-0.27552	0.782916	0.999868
Gin1	68.3372	0.383291	0.388749	0.98596	0.324153	0.999868
Pam	131.738	0.260251	0.307075	0.847514	0.396709	0.999868
Cntnap5b	67.8673	-0.140771	0.383106	-0.367447	0.713286	0.999868
Pign	50.4095	0.245716	0.45104	0.544777	0.585907	0.999868
Relch	125.71	-0.0772613	0.306341	-0.252207	0.800881	0.999868
Phlpp1	295.402	0.359127	0.256394	1.40069	0.161308	0.999868
Bcl2	74.7881	0.164026	0.371715	0.441268	0.659019	0.999868
Vps4b	106.142	-0.413361	0.320117	-1.29128	0.196606	0.999868
Tsn	640.555	-0.0929917	0.21995	-0.422786	0.672452	0.999868
Nifk	79.2973	-0.203848	0.359658	-0.566781	0.570863	0.999868
Clasp1	618.943	0.0811281	0.204799	0.396135	0.692005	0.999868
2900060B14Rik	39.6838	0.449038	0.482509	0.930631	0.352045	0.999868
Epb41l5	115.315	-0.195472	0.327038	-0.597703	0.550038	0.999868
Ptpn4	349.746	0.212275	0.255178	0.831871	0.405482	0.999868
Dbi	761.943	-0.125257	0.197966	-0.63272	0.526916	0.999868
3110009E18Rik	55.3734	-0.35532	0.415118	-0.85595	0.392025	0.999868
Insig2	50.6755	0.252102	0.436208	0.57794	0.563304	0.999868
Ddx18	89.1478	0.0272692	0.343931	0.079287	0.936804	0.999868
Actr3	380.234	0.160275	0.221857	0.722428	0.470032	0.999868
Nckap5	208.558	-0.012084	0.277937	-0.0434773	0.965321	0.999868
Mgat5	181.02	0.319018	0.27778	1.14846	0.250781	0.999868
Ccnt2	152.658	0.259488	0.286676	0.90516	0.365381	0.999868
Rab3gap1	70.9643	0.175355	0.376304	0.465994	0.641219	0.999868
Zranb3	53.6224	0.176091	0.441491	0.398855	0.69	0.999868
R3hdm1	348.832	-0.0907314	0.225502	-0.402353	0.687424	0.999868
Ubxn4	240.623	0.141138	0.250162	0.564185	0.572628	0.999868
Mcm6	105.251	0.386806	0.35162	1.10007	0.271302	0.999868
Dars	68.4385	-0.134757	0.378176	-0.356334	0.72159	0.999868
Yod1	36.276	0.116614	0.496697	0.23478	0.81438	0.999868
Mapkapk2	62.9796	0.218531	0.399476	0.547044	0.584349	0.999868
Eif2d	36.4923	-0.042733	0.493571	-0.0865793	0.931006	0.999868
Srgap2	326.031	-0.00770941	0.231135	-0.0333546	0.973392	0.999868
Fam72a	41.2832	0.194445	0.481649	0.403707	0.686428	0.999868
Nucks1	1781.65	-0.0574204	0.185314	-0.309854	0.756672	0.999868
Elk4	31.4697	-0.355959	0.546706	-0.651098	0.514983	0.999868
Lemd1	45.3652	-0.410994	0.448936	-0.915485	0.359937	0.999868
Nuak2	57.6239	-0.326432	0.457897	-0.712894	0.475911	0.999868
Dstyk	49.2082	0.258492	0.448748	0.57603	0.564595	0.999868
Rbbp5	45.9737	-0.124605	0.452522	-0.275357	0.783042	0.999868
Mdm4	208.403	0.145763	0.266519	0.546913	0.584439	0.999868
Pik3c2b	47.1663	0.143617	0.447031	0.321268	0.748008	0.999868
Ppp1r15b	36.7429	-0.524278	0.533334	-0.98302	0.325598	0.999868
Snrpe	1677.81	-0.139787	0.181641	-0.769577	0.441551	0.999868
Btg2	141.488	-0.102981	0.354848	-0.29021	0.771655	0.999868
Tmem183a	148.969	-0.0731744	0.290066	-0.252268	0.800834	0.999868
Adipor1	62.2464	-0.312672	0.396329	-0.788921	0.430158	0.999868
Klhl12	46.0556	0.518862	0.462766	1.12122	0.262194	0.999868
Rabif	34.4957	0.0241343	0.515107	0.0468531	0.96263	0.999868
Kdm5b	525.925	-0.19158	0.213767	-0.896207	0.370142	0.999868
Ppp1r12b	163.048	0.450454	0.304605	1.47882	0.13919	0.999868
Ube2t	185.55	-0.211637	0.294674	-0.718205	0.472631	0.999868
Arl8a	145.205	0.0454703	0.29904	0.152054	0.879144	0.999868
Rnpep	67.9544	0.129095	0.380319	0.339439	0.734279	0.999868
Timm17a	150.488	0.134156	0.298333	0.449685	0.652938	0.999868
Shisa4	48.8044	0.4789	0.441137	1.0856	0.277654	0.999868
Ipo9	230.234	0.232664	0.265819	0.875272	0.381426	0.999868
Nav1	387.148	0.0955296	0.227546	0.419825	0.674613	0.999868
Tmem9	74.29	0.146533	0.367903	0.398292	0.690415	0.999868
Kif21b	104.808	-0.143189	0.337141	-0.424716	0.671044	0.999868
Camsap2	198.28	0.293848	0.296557	0.990866	0.321751	0.999868
Kif14	197.674	-0.0407405	0.263138	-0.154825	0.876959	0.999868
Zfp281	70.0696	-0.0120716	0.378454	-0.0318971	0.974554	0.999868
Gm4258	714.332	-0.24128	0.200441	-1.20375	0.228688	0.999868
Gm26936	44.6043	0.100651	0.4725	0.213018	0.831313	0.999868
Nek7	49.3595	-0.153482	0.450143	-0.340962	0.733132	0.999868
2310009B15Rik	71.8319	-0.287617	0.3938	-0.730363	0.465168	0.999868
Dennd1b	70.7055	-0.0824579	0.387439	-0.212828	0.831461	0.999868
Crb1	35.9172	-0.0418676	0.504139	-0.0830477	0.933814	0.999868
Zbtb41	61.6708	-0.481171	0.398216	-1.20832	0.226926	0.999868
Aspm	465.276	-0.428836	0.220546	-1.94443	0.0518435	0.999868
Kcnt2	47.9091	-0.0884018	0.445275	-0.198533	0.842628	0.999868
Cdc73	181.377	-0.0174866	0.268618	-0.0650984	0.948096	0.999868
Glrx2	220.66	-0.379141	0.263796	-1.43725	0.150646	0.999868
Ro60	191.993	0.182366	0.268196	0.679973	0.496522	0.999868
Uchl5	142.842	-0.138207	0.298725	-0.462656	0.643611	0.999868
Rgs2	58.5126	-0.011563	0.40652	-0.0284439	0.977308	0.999868
Odr4	52.5381	0.371139	0.459288	0.808074	0.419048	0.999868
Tpr	635.341	-0.170105	0.203704	-0.835062	0.403683	0.999868
Ivns1abp	236.595	-0.00901891	0.255938	-0.0352386	0.971889	0.999868
Swt1	141.61	-0.0802714	0.292134	-0.274776	0.783488	0.999868
Trmt1l	49.2175	-0.0431569	0.444311	-0.097132	0.922622	0.999868
Rnf2	186.928	-0.142059	0.2654	-0.535265	0.592467	0.999868
Edem3	49.4033	-0.263916	0.453019	-0.582572	0.560181	0.999868
1700025G04Rik	180.635	0.316089	0.272804	1.15866	0.246593	0.999868
Tsen15	39.2556	0.284709	0.479488	0.593777	0.552661	0.999868
Rgl1	41.6855	-0.583051	0.487666	-1.1956	0.231855	0.999868
Arpc5	352.101	-0.298579	0.256819	-1.1626	0.24499	0.999868
Smg7	189.686	0.166141	0.26852	0.618728	0.536095	0.999868
Nmnat2	104.111	-0.0139799	0.323861	-0.0431663	0.965569	0.999868
Rnasel	48.3563	-0.455667	0.441222	-1.03274	0.301726	0.999868
Glul	170.958	-0.246564	0.3054	-0.807347	0.419467	0.999868
Ier5	263.254	-0.0109248	0.26014	-0.0419956	0.966502	0.999868
Stx6	170.681	0.106874	0.277949	0.384507	0.700603	0.999868
Xpr1	129.581	-0.0628234	0.310723	-0.202184	0.839773	0.999868
Acbd6	215.311	-0.502107	0.272725	-1.84107	0.0656109	0.999868
Cep350	165.115	0.090267	0.277594	0.325176	0.745048	0.999868
Tor1aip1	79.9545	0.28056	0.363094	0.772693	0.439704	0.999868
Tor1aip2	87.4446	-0.0666334	0.355641	-0.187361	0.851377	0.999868
Gm2000	82.5637	0.071762	0.357689	0.200627	0.84099	0.999868
Soat1	33.5824	0.0305722	0.523133	0.0584406	0.953398	0.999868
Abl2	120.763	0.424971	0.316709	1.34183	0.17965	0.999868
Fam20b	42.0313	-0.512246	0.475767	-1.07667	0.281626	0.999868
Ralgps2	174.659	-0.119705	0.295961	-0.404464	0.685872	0.999868
Rasal2	320.843	0.151245	0.249332	0.606602	0.544115	0.999868
Brinp2	42.9428	-0.783802	0.464062	-1.689	0.0912187	0.999868
Astn1	463.786	0.116932	0.221872	0.527023	0.598177	0.999868
Cop1	299.903	-0.0262905	0.23531	-0.111727	0.91104	0.999868
Mrps14	377.056	-0.39073	0.238175	-1.64051	0.100898	0.999868
Cacybp	513.683	-0.381405	0.229273	-1.66354	0.0962044	0.999868
Rabgap1l	120.068	-0.0184598	0.314473	-0.0587009	0.95319	0.999868
Rc3h1	179.934	0.49081	0.29315	1.67426	0.0940795	0.999868
Zbtb37	50.8333	0.184801	0.430512	0.429259	0.667735	0.999868
Gas5	591.613	-0.124137	0.204609	-0.6067	0.54405	0.999868
Dars2	69.1126	-0.0977081	0.38352	-0.254767	0.798903	0.999868
Cenpl	182.388	-0.15381	0.290054	-0.530281	0.595917	0.999868
Klhl20	31.7219	0.429999	0.542263	0.792971	0.427795	0.999868
Prdx6	227.924	-0.16819	0.268126	-0.627281	0.530475	0.999868
Suco	169.902	0.0869128	0.276078	0.314812	0.752904	0.999868
Dnm3	123.536	-0.201813	0.312768	-0.645248	0.518767	0.999868
Vamp4	72.0507	0.201527	0.377491	0.53386	0.593438	0.999868
Prrc2c	834.922	-0.0395245	0.19649	-0.201153	0.840579	0.999868
Gorab	58.8811	-0.267604	0.407771	-0.656262	0.511656	0.999868
Kifap3	284.852	-0.0643293	0.238324	-0.269924	0.787218	0.999868
BC055324	61.5305	0.364195	0.412735	0.882394	0.377564	0.999868
Nme7	90.7349	0.212707	0.346489	0.613893	0.539286	0.999868
Atp1b1	35.2663	-0.229898	0.528094	-0.435335	0.663319	0.999868
Tiprl	228.563	-0.159501	0.274512	-0.581033	0.561218	0.999868
Dcaf6	57.6413	0.524205	0.425648	1.23154	0.218119	0.999868
Mpc2	287.462	-0.308812	0.267175	-1.15584	0.247745	0.999868
Mpzl1	102.924	0.209289	0.33023	0.633768	0.526232	0.999868
Pou2f1	386.499	0.278619	0.236981	1.1757	0.239714	0.999868
Ildr2	34.3399	-0.670684	0.529428	-1.26681	0.205224	0.999868
Tada1	59.0058	0.760821	0.428304	1.77636	0.0756738	0.999868
Pogk	102.4	0.0390561	0.344353	0.113419	0.909698	0.999868
Uck2	99.3092	0.00453333	0.329984	0.013738	0.989039	0.999868
Tmco1	105.467	-0.0175876	0.329189	-0.0534271	0.957392	0.999868
Mgst3	72.4684	-0.646499	0.441443	-1.46451	0.143054	0.999868
Pbx1	2338.69	0.195354	0.231467	0.843979	0.398681	0.999868
Nuf2	258.482	0.0397643	0.243702	0.163168	0.870386	0.999868
3110045C21Rik	32.3579	-0.0995151	0.533842	-0.186413	0.852121	0.999868
Uap1	50.8998	0.288811	0.455803	0.633631	0.526322	0.999868
Nos1ap	54.0152	0.0504676	0.435712	0.115828	0.907789	0.999868
Atf6	75.0226	-0.0131005	0.367635	-0.0356344	0.971574	0.999868
Dusp12	48.2972	0.124452	0.44281	0.28105	0.778672	0.999868
Sdhc	151.08	0.333813	0.287396	1.16151	0.245435	0.999868
Ndufs2	369.464	0.105266	0.227464	0.46278	0.643522	0.999868
B4galt3	50.3925	-0.139859	0.430322	-0.325009	0.745174	0.999868
Ppox	37.986	-0.743924	0.485815	-1.53129	0.125698	0.999868
Usp21	36.7479	0.350926	0.502488	0.698377	0.484941	0.999868
Ufc1	277.381	-0.175145	0.26076	-0.671671	0.501793	0.999868
Dedd	35.1398	-0.113317	0.501783	-0.225828	0.821335	0.999868
Nit1	68.1145	-0.298234	0.38166	-0.781413	0.43456	0.999868
Pfdn2	608.764	-0.277885	0.223716	-1.24213	0.214187	0.999868
Usf1	163.983	-0.310786	0.341392	-0.910348	0.362639	0.999868
Alyref2	36.3365	-0.185386	0.515119	-0.359891	0.718929	0.999868
Vangl2	136.315	-0.0613215	0.29494	-0.207912	0.835298	0.999868
Ncstn	55.4651	0.0984449	0.416261	0.236498	0.813046	0.999868
Copa	151.947	-0.219285	0.285577	-0.767864	0.442568	0.999868
Pex19	95.0928	-0.00567538	0.34257	-0.0165671	0.986782	0.999868
Dcaf8	150.907	0.153301	0.284249	0.53932	0.589666	0.999868
Pea15a	75.7849	0.116849	0.365493	0.319703	0.749193	0.999868
Igsf8	108.152	-0.368827	0.351452	-1.04944	0.293976	0.999868
Igsf9	60.9519	-0.177124	0.398302	-0.444697	0.656539	0.999868
Aim2	117.194	0.642972	0.380765	1.68864	0.0912893	0.999868
Fmn2	269.824	0.269528	0.274633	0.981411	0.32639	0.999868
Rgs7	34.5262	-0.495331	0.533427	-0.928582	0.353105	0.999868
Fh1	98.3321	-0.0624388	0.33223	-0.187938	0.850925	0.999868
Exo1	73.4534	0.0152118	0.372681	0.0408173	0.967442	0.999868
Cep170	407.365	-0.148187	0.225813	-0.656237	0.511671	0.999868
Sdccag8	76.8429	-0.129098	0.362853	-0.355785	0.722001	0.999868
Akt3	582.693	-0.0168118	0.224709	-0.074816	0.940361	0.999868
Zbtb18	92.8573	-0.567116	0.343709	-1.64999	0.0989451	0.999868
Adss	79.3423	0.237148	0.365374	0.649055	0.516303	0.999868
Desi2	89.7853	-0.0586613	0.345678	-0.169699	0.865247	0.999868
Cox20	181.538	-0.164538	0.274105	-0.600274	0.548324	0.999868
Hnrnpu	1447.96	-0.368773	0.186823	-1.97391	0.0483916	0.999868
Smyd3	154.793	0.0979518	0.305038	0.321113	0.748125	0.999868
Cnst	54.6408	-0.574873	0.415928	-1.38215	0.166927	0.999868
Sccpdh	42.657	-0.384523	0.474831	-0.809809	0.41805	0.999868
Ahctf1	141.233	0.228836	0.306743	0.74602	0.455655	0.999868
Cdc42bpa	240.406	-0.0458603	0.264881	-0.173135	0.862545	0.999868
Parp1	375.038	-0.330412	0.226567	-1.45834	0.144746	0.999868
Lin9	129.495	0.34005	0.31105	1.09323	0.274291	0.999868
Acbd3	166.206	-0.0685967	0.281307	-0.24385	0.807347	0.999868
H3f3a	9327.95	-0.262908	0.19115	-1.3754	0.169008	0.999868
Sde2	114.265	-0.382194	0.315859	-1.21001	0.226274	0.999868
Pycr2	79.5348	-0.224109	0.359601	-0.623217	0.533142	0.999868
Nvl	122.962	-0.184359	0.312733	-0.58951	0.555519	0.999868
Cnih4	202.275	-0.199337	0.260085	-0.766429	0.443421	0.999868
Wdr26	301.591	0.238767	0.236355	1.0102	0.312397	0.999868
Lbr	165.068	0.21083	0.2782	0.757837	0.448549	0.999868
Enah	1092.22	0.183414	0.218372	0.839919	0.400954	0.999868
Srp9	291.485	-0.326281	0.241565	-1.3507	0.176793	0.999868
Fbxo28	108.909	0.343296	0.32304	1.0627	0.287916	0.999868
Trp53bp2	130.95	-0.0437944	0.302032	-0.144999	0.884712	0.999868
Capn2	37.0242	0.695312	0.531309	1.30868	0.190643	0.999868
Susd4	56.8126	0.851768	0.424303	2.00745	0.0447015	0.999868
Disp1	56.8147	0.633356	0.421147	1.50388	0.132611	0.999868
Brox	68.0852	-0.19944	0.386052	-0.516616	0.605424	0.999868
Aida	79.8894	-0.10361	0.361107	-0.286922	0.774172	0.999868
Mia3	110.089	0.245326	0.332397	0.738051	0.460483	0.999868
Dusp10	56.0988	0.771126	0.417232	1.84819	0.0645743	0.999868
2026-03-02	53.3581	-0.370538	0.425205	-0.871434	0.383517	0.999868
Mark1	146.953	0.00490653	0.308027	0.0159289	0.987291	0.999868
Rab3gap2	49.5516	-0.208418	0.437241	-0.476665	0.633601	0.999868
Iars2	45.7789	-0.13674	0.450762	-0.303353	0.761621	0.999868
Bpnt1	39.9883	-0.203304	0.474497	-0.428463	0.668314	0.999868
Eprs	254.73	-0.170896	0.243218	-0.702647	0.482276	0.999868
Gpatch2	92.7463	0.0873123	0.339092	0.257489	0.796802	0.999868
Esrrg	59.7648	0.222255	0.411217	0.540481	0.588865	0.999868
Kctd3	47.7381	-0.0377537	0.447532	-0.0843597	0.93277	0.999868
Kcnk2	71.3454	-0.165509	0.372347	-0.444501	0.65668	0.999868
Cenpf	2028.54	-0.208002	0.182072	-1.14242	0.253281	0.999868
Prox1	221.944	-0.198916	0.265445	-0.749369	0.453635	0.999868
Prox1os	39.1197	0.246149	0.53863	0.456991	0.647677	0.999868
Rps6kc1	64.2406	-0.182883	0.389801	-0.46917	0.638948	0.999868
Angel2	144.6	0.141961	0.298257	0.475969	0.634096	0.999868
Nsl1	48.4868	0.0364499	0.458264	0.0795389	0.936604	0.999868
Nenf	96.9889	-0.374704	0.359358	-1.04271	0.297085	0.999868
Ppp2r5a	43.2524	-0.270709	0.472496	-0.572934	0.566689	0.999868
Dtl	68.1798	0.451362	0.385415	1.17111	0.241556	0.999868
Ints7	107.884	0.264698	0.329587	0.80312	0.421906	0.999868
Lpgat1	81.4615	0.249046	0.356259	0.699059	0.484515	0.999868
Nek2	104.209	-0.33872	0.323897	-1.04576	0.29567	0.999868
Rcor3	34.1687	0.509592	0.516591	0.986452	0.323911	0.999868
Syt14	107.857	0.17826	0.323353	0.551286	0.581438	0.999868
Plxna2	1046.82	0.0761786	0.218707	0.348313	0.727605	0.999868
Fam171a1	65.5593	-0.0613237	0.399458	-0.153517	0.87799	0.999868
Nmt2	120.661	0.544459	0.342388	1.59018	0.111794	0.999868
Dclre1c	46.4616	0.647211	0.459326	1.40904	0.158822	0.999868
Suv39h2	103.56	-0.0859224	0.325626	-0.263868	0.791881	0.999868
Hspa14	185.902	0.46513	0.270895	1.71701	0.0859771	0.999868
Fam107b	96.7395	0.229834	0.336796	0.682413	0.494978	0.999868
Frmd4a	315.293	0.153778	0.269963	0.569626	0.568932	0.999868
Prpf18	104.693	-0.0171596	0.322866	-0.0531478	0.957614	0.999868
Sephs1	205.554	0.306039	0.272052	1.12493	0.260619	0.999868
Mcm10	62.2689	0.403408	0.406803	0.991655	0.321366	0.999868
Cdc123	353.536	-0.0836717	0.230792	-0.362542	0.716947	0.999868
Nudt5	142.323	0.0211369	0.30008	0.0704375	0.943845	0.999868
Sec61a2	70.2217	0.523448	0.381209	1.37313	0.169713	0.999868
Upf2	128.071	0.0912551	0.321736	0.283634	0.776691	0.999868
Usp6nl	99.2243	0.0572586	0.328075	0.174529	0.86145	0.999868
Celf2	2448.1	0.129297	0.206579	0.625895	0.531384	0.999868
Taf3	197.489	0.260292	0.274255	0.94909	0.342575	0.999868
Atp5c1	832.761	-0.0499642	0.197922	-0.252443	0.800698	0.999868
Kin	183.101	-0.400561	0.278258	-1.43953	0.15	0.999868
Sfmbt2	36.9981	0.362583	0.55798	0.649814	0.515812	0.999868
Rbm17	229.598	-0.0427302	0.250902	-0.170306	0.864769	0.999868
Fbh1	57.3994	0.181085	0.407969	0.443869	0.657137	0.999868
Ankrd16	32.6177	0.00797638	0.518189	0.0153928	0.987719	0.999868
Mindy3	95.0444	0.0339079	0.335473	0.101075	0.919491	0.999868
Rsu1	42.7076	-0.0664245	0.47838	-0.138853	0.889566	0.999868
Vim	1305.4	-0.0251058	0.196312	-0.127887	0.898238	0.999868
Hacd1	33.7556	-0.25674	0.538174	-0.477058	0.633321	0.999868
Stam	101.819	0.045257	0.362743	0.124763	0.900711	0.999868
Cacnb2	110.629	0.256423	0.344097	0.745206	0.456147	0.999868
Nsun6	45.5882	0.0347572	0.448816	0.0774419	0.938272	0.999868
Arl5b	142.181	-0.0113505	0.289428	-0.0392171	0.968717	0.999868
Skida1	134.768	-0.414915	0.309882	-1.33895	0.180588	0.999868
Mllt10	493.535	0.0404595	0.215553	0.187701	0.851111	0.999868
Dnajc1	248.673	0.154358	0.250632	0.615876	0.537977	0.999868
Commd3	273.033	-0.26584	0.261261	-1.01753	0.308903	0.999868
Bmi1	152.286	-0.274968	0.294307	-0.934291	0.350154	0.999868
Pip4k2a	65.9545	-0.138904	0.390482	-0.355725	0.722047	0.999868
Arhgap21	422.348	0.102654	0.221643	0.463152	0.643256	0.999868
Gpr158	56.9426	-0.372407	0.4246	-0.877076	0.380445	0.999868
Gad2	1376.17	0.035847	0.191137	0.187546	0.851233	0.999868
Pdss1	82.2086	0.0322066	0.354314	0.0908985	0.927573	0.999868
Abi1	161.125	0.176596	0.281276	0.627841	0.530108	0.999868
Acbd5	169.963	0.0538258	0.280615	0.191814	0.847888	0.999868
Mastl	183.573	0.135778	0.272228	0.498767	0.617944	0.999868
Yme1l1	216.733	-0.0101688	0.257326	-0.0395173	0.968478	0.999868
Spopl	58.3563	0.0139488	0.439192	0.0317603	0.974663	0.999868
Cacna1b	71.2149	-0.0623401	0.372157	-0.16751	0.866969	0.999868
Ehmt1	635.244	0.123071	0.209096	0.588585	0.556139	0.999868
Zmynd19	57.7689	-0.0223675	0.448485	-0.0498735	0.960223	0.999868
Mrpl41	173.851	-0.297142	0.281916	-1.05401	0.29188	0.999868
Nrarp	56.257	-0.125324	0.450105	-0.278433	0.78068	0.999868
Nelfb	81.9361	0.387902	0.357455	1.08518	0.277844	0.999868
Tubb4b	1354.12	0.0378008	0.196469	0.192401	0.847428	0.999868
Ssna1	293.503	-0.262328	0.240581	-1.09039	0.27554	0.999868
Anapc2	113.442	0.259243	0.318213	0.814682	0.415254	0.999868
Man1b1	52.3264	0.383574	0.427326	0.897613	0.369392	0.999868
Sapcd2	191.917	0.238197	0.268635	0.886696	0.375243	0.999868
Npdc1	145.448	0.0526321	0.29382	0.17913	0.857835	0.999868
Paxx	32.0521	-0.183437	0.529528	-0.346417	0.72903	0.999868
Fbxw5	37.2115	0.130086	0.518735	0.250776	0.801987	0.999868
Edf1	591.941	-0.571005	0.283323	-2.01539	0.0438643	0.999868
Phpt1	59.1727	-0.107354	0.420169	-0.255502	0.798336	0.999868
Rabl6	141.638	0.339253	0.29473	1.15107	0.249705	0.999868
Bmyc	91.6832	-0.543686	0.364903	-1.48995	0.136239	0.999868
Camsap1	242.406	0.13437	0.2492	0.539205	0.589746	0.999868
Ubac1	104.23	-0.0476573	0.340773	-0.13985	0.888778	0.999868
Gpsm1	80.7279	-0.0850828	0.358105	-0.237592	0.812198	0.999868
Dnlz	118.43	-0.303635	0.328294	-0.924888	0.355024	0.999868
Entr1	89.3112	0.367122	0.356254	1.0305	0.302773	0.999868
Pmpca	82.5993	0.0879375	0.352145	0.24972	0.802804	0.999868
Sec16a	62.024	0.090332	0.393883	0.229337	0.818607	0.999868
Notch1	156.713	-0.289273	0.301628	-0.959038	0.337539	0.999868
Dipk1b	36.8403	-0.509427	0.512967	-0.9931	0.320661	0.999868
Med22	203.353	-0.0229899	0.259514	-0.0885885	0.929409	0.999868
Rpl7a	2380.85	-0.0857019	0.182982	-0.468362	0.639526	0.999868
Surf1	31.9598	0.55564	0.533571	1.04136	0.297708	0.999868
Surf2	39.4654	-0.427352	0.504924	-0.846369	0.397347	0.999868
Surf4	45.3329	0.264998	0.450262	0.58854	0.55617	0.999868
Rexo4	52.109	0.112863	0.431791	0.261384	0.793797	0.999868
Cacfd1	109.922	0.193435	0.318623	0.607096	0.543787	0.999868
Vav2	93.4997	-0.056755	0.335341	-0.169245	0.865604	0.999868
Brd3	541.158	0.360772	0.237025	1.52209	0.127987	0.999868
Wdr5	46.8622	-0.0234249	0.446551	-0.0524573	0.958164	0.999868
Olfm1	44.0494	-0.421369	0.457461	-0.921105	0.356996	0.999868
Ralgds	48.6454	-0.0415286	0.435689	-0.0953172	0.924063	0.999868
Gtf3c5	34.433	0.551464	0.518317	1.06395	0.287351	0.999868
Tsc1	75.6871	0.405672	0.411276	0.986375	0.323949	0.999868
Gtf3c4	42.0939	-0.482089	0.477891	-1.00878	0.313078	0.999868
Ttf1	42.9925	-0.45118	0.460121	-0.980568	0.326806	0.999868
Setx	142.338	-0.100546	0.295707	-0.340019	0.733843	0.999868
Med27	139.079	0.173686	0.295876	0.587021	0.557189	0.999868
Rapgef1	149.078	0.157114	0.327166	0.480229	0.631065	0.999868
Trub2	55.7355	0.619283	0.443184	1.39735	0.162308	0.999868
Urm1	45.8622	0.116754	0.45473	0.256754	0.797369	0.999868
Odf2	236.726	0.498612	0.268483	1.85714	0.0632905	0.999868
Gle1	109.761	0.34713	0.333031	1.04234	0.297256	0.999868
Sptan1	316.369	-0.0359306	0.232966	-0.154231	0.877427	0.999868
Wdr34	37.2344	0.100064	0.509399	0.196435	0.84427	0.999868
Set	1834.94	0.0405889	0.180883	0.224393	0.822451	0.999868
Spout1	40.1781	0.487527	0.485702	1.00376	0.315495	0.999868
Lrrc8a	54.1157	0.135698	0.422522	0.321161	0.748088	0.999868
Nup188	76.1223	0.17712	0.366268	0.48358	0.628684	0.999868
Sh3glb2	34.4818	-0.0732095	0.509569	-0.143669	0.885762	0.999868
Dolpp1	34.9388	0.0859621	0.509212	0.168814	0.865943	0.999868
Ptpa	141.367	0.302664	0.304224	0.994873	0.319798	0.999868
Ier5l	213.419	0.399536	0.274734	1.45427	0.145872	0.999868
Ntmt1	126.719	0.237367	0.30735	0.772302	0.439935	0.999868
Tor1a	96.7409	-0.0844697	0.347316	-0.243207	0.807845	0.999868
BC005624	135.971	-0.2016	0.313473	-0.643118	0.520148	0.999868
Gpr107	52.0278	0.812286	0.434575	1.86915	0.0616018	0.999868
Ncs1	61.739	-0.281292	0.398738	-0.705456	0.480526	0.999868
Fubp3	75.9945	0.00693564	0.363437	0.0190835	0.984775	0.999868
Exosc2	31.1904	0.506848	0.534008	0.949138	0.34255	0.999868
Abl1	133.274	0.223579	0.320867	0.696797	0.48593	0.999868
Nup214	101.994	-0.00974491	0.332447	-0.0293126	0.976615	0.999868
Prrc2b	337.604	-0.143865	0.227635	-0.632	0.527387	0.999868
Swi5	622.482	-0.18533	0.203661	-0.909994	0.362826	0.999868
Golga2	38.2197	-0.0323267	0.48786	-0.0662622	0.947169	0.999868
Ciz1	54.1656	0.112484	0.420792	0.267314	0.789227	0.999868
1110008P14Rik	77.1191	-0.173797	0.364612	-0.476663	0.633602	0.999868
Slc25a25	76.0428	0.581828	0.370457	1.57057	0.116283	0.999868
Dpm2	117.494	-0.441415	0.340991	-1.29451	0.195491	0.999868
Cdk9	94.8747	0.0676933	0.335632	0.201689	0.84016	0.999868
Tor2a	65.5766	-0.179548	0.408827	-0.439178	0.660533	0.999868
Stxbp1	41.8729	-0.22806	0.476268	-0.478848	0.632047	0.999868
Rpl12	1790.08	0.074749	0.208328	0.358805	0.719741	0.999868
Ralgps1	234.908	0.466909	0.270052	1.72896	0.0838164	0.999868
Zbtb43	34.7043	0.0079466	0.503894	0.0157704	0.987418	0.999868
Mvb12b	184.855	-0.118042	0.267181	-0.441805	0.65863	0.999868
Pbx3	581.053	0.117824	0.231438	0.509093	0.610687	0.999868
Mapkap1	175.846	0.19539	0.271978	0.718403	0.472509	0.999868
Gapvd1	244.208	0.3147	0.249432	1.26167	0.207068	0.999868
Hspa5	312.374	-0.311766	0.256413	-1.21587	0.224034	0.999868
Fbxw2	111.567	0.272248	0.320925	0.848321	0.396259	0.999868
Psmd5	120.416	0.169173	0.309537	0.546535	0.584698	0.999868
Cntrl	183.725	-0.0281199	0.266757	-0.105414	0.916047	0.999868
Rab14	592.361	0.143732	0.207903	0.691339	0.489352	0.999868
Dab2ip	112.453	-0.372886	0.353249	-1.05559	0.291155	0.999868
Ttll11	31.4077	0.437204	0.536213	0.815355	0.414869	0.999868
Ndufa8	569.718	-0.411422	0.218451	-1.88336	0.0596514	0.999868
Lhx6	600.994	0.176479	0.212874	0.829028	0.407089	0.999868
Rbm18	184.668	-0.0477612	0.268238	-0.178055	0.85868	0.999868
Mrrf	62.8823	0.2869	0.402894	0.712097	0.476405	0.999868
Pdcl	131.48	-0.130628	0.297794	-0.438651	0.660915	0.999868
Rc3h2	193.072	0.314627	0.285584	1.1017	0.270594	0.999868
Zbtb6	33.4654	-0.387426	0.5149	-0.752429	0.451793	0.999868
Rabgap1	284.134	0.148284	0.239075	0.62024	0.5351	0.999868
Strbp	772.207	0.130443	0.211977	0.615363	0.538315	0.999868
Dennd1a	290.39	0.298885	0.251783	1.18707	0.235198	0.999868
Lhx2	33.8077	0.202841	0.541188	0.374807	0.707804	0.999868
Psmb7	546.915	-0.0499753	0.207106	-0.241304	0.80932	0.999868
Nr6a1	149.197	0.423762	0.320803	1.32094	0.186521	0.999868
Nr6a1os	109.866	0.125961	0.363392	0.346627	0.728872	0.999868
Arpc5l	281.486	-0.182274	0.259871	-0.701401	0.483053	0.999868
Golga1	91.6582	-0.00557646	0.338307	-0.0164834	0.986849	0.999868
Scai	229.385	0.325	0.282802	1.14921	0.250468	0.999868
Ppp6c	144.174	0.0585147	0.300187	0.194927	0.84545	0.999868
Gtdc1	322.439	0.365581	0.260327	1.40432	0.160225	0.999868
Zeb2	1223.13	0.0345896	0.223763	0.154581	0.877152	0.999868
Acvr2a	112.778	-0.193962	0.314484	-0.616762	0.537392	0.999868
Orc4	127.735	-0.0724379	0.300205	-0.241295	0.809326	0.999868
Mbd5	434.749	0.158258	0.239569	0.660594	0.508873	0.999868
Epc2	290.677	0.123538	0.240027	0.514686	0.606772	0.999868
Kif5c	433.698	-0.00176623	0.219169	-0.00805873	0.99357	0.999868
Mmadhc	150.103	0.0793904	0.285071	0.278493	0.780634	0.999868
Rnd3	537.804	-0.400972	0.211332	-1.89736	0.057781	0.999868
Tnfaip6	57.5733	0.0618624	0.409122	0.151208	0.879812	0.999868
Rif1	286.378	0.0875165	0.269036	0.325297	0.744956	0.999868
Neb	57.0365	-0.565787	0.424189	-1.33381	0.182267	0.999868
Arl5a	208.137	-0.414341	0.278192	-1.48941	0.13638	0.999868
Cacnb4	92.9685	0.102862	0.344896	0.29824	0.76552	0.999868
Stam2	92.0991	-0.0352674	0.350356	-0.100661	0.919819	0.999868
Fmnl2	412.145	-0.0313283	0.227713	-0.137578	0.890574	0.999868
Prpf40a	730.336	0.146181	0.225122	0.649341	0.516118	0.999868
Arl6ip6	194.475	-0.080968	0.263294	-0.307519	0.758449	0.999868
Rprm	145.822	-0.179206	0.352267	-0.508723	0.610946	0.999868
Galnt13	41.1129	-0.813171	0.510779	-1.59202	0.11138	0.999868
Ermn	62.9945	-0.412134	0.39232	-1.0505	0.293486	0.999868
Acvr1	112.828	0.327304	0.315667	1.03687	0.299799	0.999868
Upp2	39.9653	-0.10115	0.479814	-0.210812	0.833034	0.999868
Ccdc148	51.641	0.168062	0.431902	0.38912	0.697188	0.999868
Pkp4	386.047	0.131715	0.24438	0.538977	0.589903	0.999868
Baz2b	775.114	0.0133389	0.211817	0.0629739	0.949787	0.999868
2026-03-07	277.556	0.455994	0.241963	1.88457	0.0594886	0.999868
Rbms1	49.5584	0.744478	0.483617	1.5394	0.123708	0.999868
Tank	54.363	0.0954291	0.41837	0.228098	0.81957	0.999868
Psmd14	405.499	-0.0971036	0.226375	-0.42895	0.66796	0.999868
Kcnh7	479.392	-0.161903	0.634494	-0.255168	0.798593	0.999868
Scn3a	69.5463	-0.665915	0.378042	-1.76149	0.0781561	0.999868
Csrnp3	905.31	-0.0759163	0.209226	-0.362844	0.716721	0.999868
Ttc21b	43.5187	-0.217517	0.481577	-0.451677	0.651501	0.999868
Scn1a	43.5286	0.299948	0.463392	0.647288	0.517446	0.999868
B3galt1	446.373	0.131733	0.282025	0.467097	0.64043	0.999868
Stk39	68.8229	0.144776	0.408977	0.353995	0.723343	0.999868
Cers6	174.55	-0.123977	0.305011	-0.406465	0.684401	0.999868
Spc25	790.803	0.024564	0.195538	0.125623	0.90003	0.999868
Ppig	506.031	0.00914126	0.214341	0.0426482	0.965982	0.999868
Ccdc173	40.9732	-0.175265	0.474397	-0.369448	0.711794	0.999868
Phospho2	37.2331	0.0771428	0.490596	0.157243	0.875053	0.999868
Klhl23	75.7997	-0.155394	0.372089	-0.417626	0.67622	0.999868
Ssb	1250.45	-0.0546181	0.185532	-0.294387	0.768462	0.999868
Mettl5	36.8137	-0.0189656	0.500246	-0.0379125	0.969757	0.999868
Ubr3	247.966	0.343018	0.262837	1.30506	0.191872	0.999868
Gad1	437.502	0.170234	0.215388	0.790361	0.429317	0.999868
Gorasp2	84.487	0.312076	0.356852	0.874526	0.381832	0.999868
Tlk1	278.211	0.0743246	0.238546	0.311574	0.755364	0.999868
Dcaf17	82.2753	0.14789	0.358577	0.412436	0.68002	0.999868
Dync1i2	637.982	-0.135365	0.207851	-0.651259	0.51488	0.999868
Slc25a12	111.503	-0.0132005	0.343896	-0.0383851	0.969381	0.999868
Hat1	297.724	-0.0835679	0.237763	-0.351475	0.725232	0.999868
Metap1d	155.352	0.0335203	0.292338	0.114663	0.908712	0.999868
Dlx1as	610.348	0.156641	0.204336	0.766585	0.443328	0.999868
Dlx1	908.229	-0.468159	0.196279	-2.38517	0.0170714	0.999868
Dlx2	1309.15	0.0196511	0.196576	0.0999668	0.920371	0.999868
Map3k20	57.6625	-0.422599	0.407481	-1.0371	0.299689	0.999868
Cdca7	342.409	-0.0604354	0.228093	-0.26496	0.79104	0.999868
Sp3	346.378	0.34256	0.232622	1.47261	0.140857	0.999868
Sp3os	86.8141	-0.396795	0.355381	-1.11653	0.264194	0.999868
Ola1	424.815	-0.0583211	0.22846	-0.25528	0.798507	0.999868
Sp9	1048.49	-0.148436	0.191573	-0.774829	0.438441	0.999868
Cir1	100.295	0.0690309	0.338776	0.203765	0.838537	0.999868
Chn1	591.512	0.172896	0.213228	0.810849	0.417452	0.999868
Atf2	253.331	-0.00336755	0.259694	-0.0129674	0.989654	0.999868
Atp5g3	546.921	-0.539709	0.243439	-2.21702	0.0266219	0.999868
Lnpk	223.356	0.092023	0.263275	0.349531	0.726691	0.999868
Mtx2	219.218	-0.406396	0.261796	-1.55234	0.120581	0.999868
Hnrnpa3	1307.21	-0.350001	0.184718	-1.89478	0.058121	0.999868
Agps	115.247	0.191011	0.312215	0.611794	0.540674	0.999868
Osbpl6	40.039	-0.350609	0.479901	-0.730585	0.465033	0.999868
Prkra	164.237	-0.118144	0.29002	-0.407366	0.683739	0.999868
Plekha3	35.0718	0.134374	0.504932	0.266122	0.790145	0.999868
Sestd1	219.335	-0.0270569	0.253549	-0.106713	0.915017	0.999868
Cwc22	59.8264	0.252509	0.406437	0.621275	0.534419	0.999868
Ube2e3	642.607	-0.0917247	0.208249	-0.440457	0.659606	0.999868
Pde1a	31.8869	-0.0113306	0.527757	-0.0214693	0.982871	0.999868
Dnajc10	74.3741	-0.0186305	0.366842	-0.0507863	0.959496	0.999868
Nckap1	208.046	-0.0421267	0.275774	-0.152758	0.878589	0.999868
Nup35	168.858	0.0531214	0.276065	0.192424	0.84741	0.999868
Zc3h15	440.325	0.0150937	0.215725	0.0699671	0.94422	0.999868
Fam171b	60.8909	-0.562057	0.409665	-1.37199	0.170066	0.999868
Ctnnd1	257.211	0.572717	0.287958	1.98889	0.046713	0.999868
Selenoh	1418.8	-0.10842	0.194525	-0.557357	0.577284	0.999868
Tmx2	116.642	0.572349	0.332407	1.72183	0.0850996	0.999868
Med19	314.492	0.080921	0.241227	0.335456	0.737281	0.999868
Zdhhc5	45.6471	0.00716454	0.449509	0.0159386	0.987283	0.999868
Clp1	44.8036	0.0603232	0.47529	0.126919	0.899005	0.999868
Timm10	49.257	-0.414401	0.439716	-0.942429	0.345973	0.999868
Ssrp1	476.571	0.429433	0.229095	1.87447	0.0608653	0.999868
Nup160	117.266	0.138992	0.317412	0.43789	0.661466	0.999868
Fnbp4	201.6	0.246582	0.273471	0.901674	0.36723	0.999868
Mtch2	198.22	0.255161	0.280405	0.909973	0.362837	0.999868
Ndufs3	283.644	-0.017266	0.259976	-0.0664139	0.947048	0.999868
Kbtbd4	52.5766	-0.0454548	0.429847	-0.105747	0.915783	0.999868
Ptpmt1	61.9841	-0.275454	0.395194	-0.69701	0.485797	0.999868
Celf1	509.117	0.32583	0.224389	1.45208	0.14648	0.999868
Psmc3	357.348	0.0127788	0.224667	0.056879	0.954642	0.999868
Madd	36.2668	0.20327	0.50409	0.403241	0.686771	0.999868
Acp2	33.0589	0.681069	0.526911	1.29257	0.19616	0.999868
Arfgap2	101.967	0.19395	0.326834	0.593422	0.552899	0.999868
1110051M20Rik	167.217	0.166965	0.305395	0.546717	0.584573	0.999868
Ckap5	1132.31	0.012712	0.201432	0.0631085	0.94968	0.999868
Zfp408	39.4629	0.430733	0.500943	0.859844	0.389875	0.999868
Arhgap1	47.3623	-0.0763675	0.452089	-0.168921	0.865858	0.999868
Atg13	36.9007	-0.152883	0.500602	-0.305399	0.760062	0.999868
Ambra1	316.888	0.505454	0.322301	1.56827	0.116819	0.999868
Mdk	511.756	-0.299552	0.219002	-1.3678	0.171374	0.999868
Phf21a	657.324	0.166515	0.216849	0.767884	0.442556	0.999868
Pex16	35.5351	-0.129069	0.506276	-0.254938	0.798771	0.999868
Mapk8ip1	45.462	0.0533924	0.455878	0.11712	0.906765	0.999868
Trp53i11	139.52	-0.278368	0.29247	-0.951785	0.341206	0.999868
Ext2	72.0005	-0.184847	0.370552	-0.498841	0.617891	0.999868
Accs	38.0142	0.522929	0.580607	0.90066	0.367769	0.999868
Gm13889	396.935	-0.16898	0.268025	-0.630464	0.528391	0.999868
Hsd17b12	188.14	-0.0613867	0.267904	-0.229137	0.818763	0.999868
Mir670hg	41.592	0.256767	0.489509	0.524539	0.599903	0.999868
Ttc17	99.4566	0.157887	0.345147	0.457448	0.647349	0.999868
Api5	181.374	-0.178098	0.278663	-0.639117	0.522747	0.999868
Lrrc4c	41.5069	-0.993947	0.477588	-2.08118	0.0374172	0.999868
B230118H07Rik	53.3307	0.0512182	0.419625	0.122057	0.902854	0.999868
Traf6	76.3863	-0.0525666	0.434759	-0.12091	0.903762	0.999868
Commd9	95.6098	-0.162568	0.333545	-0.487395	0.625979	0.999868
Ldlrad3	192.993	0.280004	0.303165	0.923602	0.355694	0.999868
Trim44	244.777	-0.151767	0.24897	-0.609581	0.54214	0.999868
Fjx1	119.116	-0.530666	0.317302	-1.67243	0.0944395	0.999868
Pdhx	81.9522	0.00690295	0.367621	0.0187774	0.985019	0.999868
Apip	103.447	-0.181293	0.327235	-0.554015	0.579569	0.999868
Cat	71.5841	-0.178688	0.377956	-0.472774	0.636374	0.999868
Abtb2	70.2179	0.0907648	0.383482	0.236686	0.8129	0.999868
Caprin1	760.305	-0.179936	0.196721	-0.914675	0.360362	0.999868
Fbxo3	82.2779	-0.198238	0.369572	-0.536398	0.591683	0.999868
D430041D05Rik	74.0872	-0.0577361	0.387659	-0.148936	0.881604	0.999868
Hipk3	32.7902	0.352481	0.535086	0.658738	0.510064	0.999868
Cstf3	251.011	0.0239596	0.24558	0.0975632	0.922279	0.999868
Tcp11l1	54.661	0.161107	0.416824	0.386511	0.699118	0.999868
Qser1	167.321	-0.194693	0.284708	-0.683835	0.49408	0.999868
Eif3m	404.097	0.0108427	0.223765	0.0484559	0.961353	0.999868
Elp4	198.259	0.196893	0.279609	0.704172	0.481325	0.999868
Immp1l	196.817	-0.134828	0.275642	-0.489142	0.624741	0.999868
Dnajc24	103.301	0.132913	0.323645	0.410676	0.68131	0.999868
Mpped2	2206.92	0.227654	0.224433	1.01435	0.310415	0.999868
Arl14ep	39.5279	-0.376782	0.479814	-0.785266	0.432298	0.999868
Mettl15	100.367	0.148617	0.372154	0.399342	0.689641	0.999868
Kif18a	324.368	-0.0462178	0.233395	-0.198024	0.843026	0.999868
Lin7c	187.118	-0.263988	0.267338	-0.987468	0.323413	0.999868
Ccdc34	1183.33	0.0223764	0.191974	0.11656	0.907209	0.999868
Nop10	205.04	-0.131489	0.268665	-0.489417	0.624547	0.999868
Slc12a6	128.626	0.210788	0.330746	0.637312	0.523921	0.999868
Emc4	107.703	0.139779	0.323677	0.431846	0.665854	0.999868
Katnbl1	160.87	0.297178	0.290243	1.0239	0.305884	0.999868
Emc7	69.8758	-0.131041	0.375012	-0.34943	0.726766	0.999868
Aven	32.673	-0.336832	0.526035	-0.640321	0.521964	0.999868
Scg5	272.381	0.0837183	0.245068	0.341613	0.732642	0.999868
Arhgap11a	332.923	-0.24663	0.22987	-1.07291	0.283311	0.999868
Aqr	110.553	-0.156787	0.324195	-0.483619	0.628656	0.999868
Dph6	61.6444	0.330986	0.396811	0.834114	0.404217	0.999868
BC052040	104.981	0.417733	0.337065	1.23932	0.215225	0.999868
Spred1	72.2131	0.407317	0.386689	1.05335	0.292183	0.999868
Fam98b	162.555	-0.507715	0.287694	-1.76477	0.0776023	0.999868
Srp14	481.093	-0.341865	0.23042	-1.48366	0.137899	0.999868
Bub1b	338.192	-0.134917	0.239973	-0.562217	0.573968	0.999868
Knstrn	381.079	-0.0134022	0.225162	-0.0595223	0.952536	0.999868
Ivd	90.5543	0.259636	0.345537	0.7514	0.452412	0.999868
Ccdc32	66.5059	-0.117444	0.384336	-0.305576	0.759927	0.999868
Knl1	604.692	-0.208759	0.212568	-0.982082	0.32606	0.999868
Rad51	116.629	0.308126	0.318765	0.966623	0.333732	0.999868
Rmdn3	36.7341	-0.264333	0.492806	-0.536384	0.591694	0.999868
Dnajc17	56.0972	0.433746	0.437937	0.990429	0.321964	0.999868
Ino80	143.172	0.303066	0.294044	1.03068	0.30269	0.999868
Chp1	75.4131	0.520229	0.420629	1.23679	0.216166	0.999868
Oip5os1	295.36	-0.147316	0.235657	-0.625129	0.531886	0.999868
Oip5	43.3679	0.108012	0.474851	0.227465	0.820062	0.999868
Nusap1	1158.75	0.0705593	0.189628	0.372093	0.709824	0.999868
Rtf1	628.988	0.152704	0.210305	0.726109	0.467772	0.999868
Mga	133.66	-0.3043	0.309562	-0.983003	0.325606	0.999868
Tmem87a	52.6174	0.602397	0.43183	1.39498	0.163021	0.999868
Zfp106	175.938	-0.239639	0.273602	-0.875868	0.381102	0.999868
Snap23	35.8476	0.821852	0.521878	1.5748	0.115303	0.999868
Lrrc57	35.2472	0.000730454	0.502412	0.00145389	0.99884	0.999868
Haus2	41.8739	-0.13282	0.476308	-0.278854	0.780357	0.999868
Ttbk2	34.5233	-0.368341	0.507851	-0.725294	0.468272	0.999868
Ubr1	135.154	-0.133431	0.296004	-0.450773	0.652153	0.999868
Ccndbp1	53.6273	0.240441	0.421477	0.570473	0.568357	0.999868
Adal	31.1003	-0.618122	0.535012	-1.15534	0.24795	0.999868
Tubgcp4	55.9272	0.128325	0.432102	0.29698	0.766482	0.999868
Trp53bp1	199.176	-0.191124	0.266703	-0.71662	0.473609	0.999868
Map1a	70.5832	-0.407187	0.385027	-1.05755	0.290259	0.999868
Serf2	1066.27	-0.259883	0.201885	-1.28728	0.197997	0.999868
Hypk	128.718	0.103653	0.305453	0.339343	0.734352	0.999868
Mfap1b	68.7497	0.205285	0.381864	0.537587	0.590862	0.999868
Mfap1a	75.2706	0.00114137	0.399818	0.00285472	0.997722	0.999868
Wdr76	107.776	-0.207779	0.327686	-0.634081	0.526028	0.999868
Frmd5	706.706	0.392078	0.28553	1.37316	0.169703	0.999868
Casc4	174.796	-0.149941	0.274391	-0.546451	0.584756	0.999868
Ctdspl2	237.164	-0.0173171	0.251798	-0.0687737	0.94517	0.999868
Eif3j1	107.33	-0.161545	0.319647	-0.505386	0.613287	0.999868
Spg11	50.1735	0.234673	0.44533	0.526965	0.598218	0.999868
Sord	31.9959	-0.183235	0.528075	-0.346987	0.728601	0.999868
Shf	59.4643	0.332161	0.404292	0.821586	0.411312	0.999868
Bloc1s6	58.0709	-0.0858757	0.405165	-0.211952	0.832144	0.999868
Slc24a5	417.218	0.170103	0.222095	0.765902	0.443734	0.999868
Myef2	622.395	0.0962057	0.204362	0.470761	0.637811	0.999868
Dut	1016.6	-0.0183075	0.190455	-0.0961253	0.923421	0.999868
Cep152	58.0066	0.385821	0.440893	0.875089	0.381525	0.999868
Eid1	1003.64	-0.125962	0.212027	-0.594085	0.552455	0.999868
Secisbp2l	74.4583	-0.0275443	0.370605	-0.0743225	0.940754	0.999868
Cops2	150.646	0.161748	0.28655	0.564468	0.572436	0.999868
Galk2	41.6295	0.20053	0.491238	0.408213	0.683117	0.999868
Gabpb1	174.745	-0.0934223	0.286258	-0.326356	0.744155	0.999868
Usp8	71.0921	0.0913396	0.385042	0.23722	0.812486	0.999868
Trpm7	191.748	0.310086	0.271266	1.14311	0.252994	0.999868
Sppl2a	94.7175	0.206859	0.341532	0.605681	0.544727	0.999868
Ap4e1	42.3481	0.283448	0.468048	0.605597	0.544783	0.999868
Blvra	38.7226	0.278526	0.496979	0.560438	0.575181	0.999868
Ncaph	191.31	-0.0876632	0.26838	-0.326638	0.743942	0.999868
Snrnp200	190.724	-0.4868	0.26381	-1.84527	0.0649989	0.999868
Ciao1	59.9237	-0.287718	0.413579	-0.695676	0.486631	0.999868
Stard7	101.747	0.128002	0.341663	0.374645	0.707924	0.999868
Mrps5	185.564	-0.195065	0.267165	-0.73013	0.465311	0.999868
Bub1	378.542	0.075906	0.224626	0.337921	0.735423	0.999868
Anapc1	173.526	0.122191	0.275396	0.443692	0.657266	0.999868
Tmem87b	61.0501	0.587542	0.404625	1.45207	0.146483	0.999868
Gm10762	92.0702	-0.32135	0.340997	-0.942384	0.345996	0.999868
Zc3h6	56.0192	0.597074	0.450984	1.32394	0.185524	0.999868
Ttl	44.6974	0.251958	0.467692	0.538727	0.590075	0.999868
Chchd5	60.8829	0.0921764	0.397483	0.2319	0.816616	0.999868
Slc20a1	46.3644	0.572728	0.46712	1.22608	0.220168	0.999868
Ckap2l	535.404	0.00609734	0.210407	0.0289788	0.976882	0.999868
Gm14023	37.1672	0.972448	0.523738	1.85675	0.063347	0.999868
Stk35	36.6705	-0.0872037	0.494495	-0.176349	0.86002	0.999868
Snrpb	843.898	-0.0810717	0.199408	-0.406562	0.684329	0.999868
Nop56	204.897	0.169672	0.262754	0.645745	0.518444	0.999868
Idh3b	156.78	0.0813801	0.298087	0.273008	0.784847	0.999868
Vps16	60.0484	0.325365	0.415162	0.783707	0.433212	0.999868
Ptpra	182.624	-0.0157657	0.270082	-0.0583737	0.953451	0.999868
Mrps26	125.144	-0.447519	0.319813	-1.39931	0.161719	0.999868
Ddrgk1	63.6915	-0.317786	0.389888	-0.81507	0.415032	0.999868
Itpa	221.585	0.027759	0.255955	0.108453	0.913637	0.999868
4930402H24Rik	475.085	0.368706	0.228971	1.61027	0.107338	0.999868
Atrn	98.8018	0.14053	0.335934	0.418328	0.675708	0.999868
1700037H04Rik	35.163	0.345865	0.523921	0.660148	0.509159	0.999868
Cenpb	123.313	0.0333203	0.304387	0.109467	0.912832	0.999868
Cdc25b	137.811	-0.20325	0.296109	-0.686401	0.49246	0.999868
Pank2	152.14	0.201798	0.28947	0.697129	0.485722	0.999868
Rnf24	130.483	0.0762502	0.303901	0.250905	0.801888	0.999868
Smox	42.2987	-0.390437	0.474355	-0.823091	0.410457	0.999868
Prnp	58.1274	-0.35053	0.428774	-0.817516	0.413634	0.999868
Slc23a2	40.9838	-0.124029	0.475776	-0.260689	0.794332	0.999868
Tmem230	70.5482	-0.357591	0.38021	-0.94051	0.346956	0.999868
Pcna	384.013	0.145338	0.231143	0.628778	0.529494	0.999868
Cds2	36.837	0.548691	0.599085	0.915882	0.359729	0.999868
Gpcpd1	195.665	0.644684	0.274261	2.35062	0.018742	0.999868
Shld1	46.4725	-0.0404505	0.4458	-0.0907369	0.927702	0.999868
Trmt6	53.8967	-0.383235	0.417181	-0.91863	0.358289	0.999868
Mcm8	49.2283	0.177357	0.437812	0.405099	0.685404	0.999868
Crls1	63.6	0.163307	0.394704	0.413746	0.67906	0.999868
Tmx4	146.065	-0.0347298	0.309529	-0.112202	0.910663	0.999868
Plcb1	72.3808	-0.85186	0.374263	-2.2761	0.0228399	0.999868
Plcb4	96.1484	-0.162402	0.357612	-0.454128	0.649737	0.999868
Pak7	164.79	-0.0275842	0.277333	-0.0994625	0.920771	0.999868
Snap25	166.919	0.329246	0.726458	0.453221	0.65039	0.999868
Slx4ip	154.972	0.220479	0.320214	0.688538	0.491114	0.999868
Tasp1	102.33	0.0602304	0.3262	0.184642	0.853509	0.999868
Esf1	201.642	0.133689	0.260862	0.512489	0.608309	0.999868
Ndufaf5	37.6638	0.294814	0.499356	0.590389	0.55493	0.999868
Macrod2	575.886	0.0372686	0.234944	0.158627	0.873963	0.999868
Flrt3	90.8508	-0.243011	0.343212	-0.70805	0.478914	0.999868
Snrpb2	254.579	0.0916368	0.287065	0.319219	0.74956	0.999868
Pcsk2os1	40.8422	0.154852	0.488969	0.31669	0.751479	0.999868
Pcsk2	85.2502	-0.175645	0.352952	-0.497647	0.618733	0.999868
Dstn	628.919	0.227139	0.205708	1.10418	0.269513	0.999868
Rrbp1	76.164	-0.20985	0.366463	-0.572638	0.56689	0.999868
Snx5	93.1993	0.1849	0.347547	0.532016	0.594715	0.999868
Kat14	39.3796	0.433993	0.505541	0.858473	0.390631	0.999868
Polr3f	46.5037	0.380922	0.476653	0.79916	0.424197	0.999868
Rbbp9	32.28	-0.0409324	0.524487	-0.0780427	0.937794	0.999868
Sec23b	93.2095	0.0661054	0.339333	0.19481	0.845542	0.999868
Smim26	54.4115	-0.319806	0.417831	-0.765395	0.444036	0.999868
Dtd1	47.4894	-0.446454	0.442958	-1.00789	0.313506	0.999868
Naa20	117.183	-0.461164	0.328032	-1.40585	0.159768	0.999868
Crnkl1	94.4173	-0.00181145	0.344048	-0.00526511	0.995799	0.999868
Insm1	269.3	0.0188816	0.255085	0.0740208	0.940994	0.999868
Ralgapa2	137.873	0.279597	0.296968	0.941506	0.346446	0.999868
Kiz	172.844	0.0028608	0.290892	0.00983457	0.992153	0.999868
Xrn2	527.599	0.00684375	0.207661	0.0329563	0.973709	0.999868
Nxt1	209.828	0.031035	0.259056	0.1198	0.904641	0.999868
Gzf1	62.868	-0.43365	0.426235	-1.01739	0.308966	0.999868
Napb	36.8387	0.395781	0.504616	0.78432	0.432852	0.999868
Cst3	265.14	-0.23558	0.248032	-0.949798	0.342215	0.999868
3300002I08Rik	53.486	-0.257825	0.424083	-0.607959	0.543215	0.999868
Acss1	52.0144	0.168203	0.437443	0.384513	0.700598	0.999868
Pygb	46.8429	-0.291251	0.448671	-0.649143	0.516246	0.999868
Abhd12	102.627	0.357533	0.33094	1.08036	0.279983	0.999868
Gins1	161.638	0.246473	0.278507	0.88498	0.376167	0.999868
Ninl	98.5452	0.074783	0.330036	0.22659	0.820742	0.999868
Nsfl1c	218.514	-0.0983489	0.25829	-0.38077	0.703374	0.999868
Fkbp1a	353.883	-0.0353147	0.23648	-0.149335	0.88129	0.999868
Psmf1	49.6494	0.378078	0.440425	0.858439	0.39065	0.999868
Fam110a	133.407	0.0819881	0.306345	0.267633	0.788982	0.999868
Scrt2	72.1027	0.0335002	0.400686	0.0836072	0.933369	0.999868
Csnk2a1	645.671	-0.0160279	0.206836	-0.0774908	0.938233	0.999868
Tbc1d20	41.1125	-0.38904	0.468548	-0.830311	0.406363	0.999868
Rbck1	58.7372	0.243288	0.421461	0.577251	0.56377	0.999868
Sox12	142.836	-0.237016	0.290906	-0.814751	0.415215	0.999868
Zcchc3	105.052	0.628567	0.331925	1.8937	0.0582646	0.999868
H13	106.576	0.103546	0.326202	0.317428	0.750919	0.999868
Mcts2	75.3321	-0.258301	0.368325	-0.701286	0.483125	0.999868
Id1	74.1402	-0.839856	0.470913	-1.78346	0.0745107	0.999868
Bcl2l1	125.445	0.0385764	0.308886	0.124889	0.900612	0.999868
Tpx2	1231.55	-0.218003	0.186827	-1.16687	0.243264	0.999868
Pdrg1	75.5237	-0.0582046	0.379972	-0.153181	0.878255	0.999868
Tm9sf4	98.7099	-0.200691	0.328456	-0.611013	0.541191	0.999868
Plagl2	60.0459	-0.28196	0.414576	-0.680116	0.496431	0.999868
Pofut1	37.3699	0.745028	0.500494	1.48858	0.136597	0.999868
Kif3b	49.8187	-0.0368493	0.432927	-0.0851167	0.932169	0.999868
Asxl1	466.554	0.109071	0.218494	0.499196	0.617641	0.999868
Nol4l	50.2519	-0.301795	0.432379	-0.697988	0.485185	0.999868
Commd7	84.781	-0.302309	0.36249	-0.833979	0.404293	0.999868
Mapre1	616.774	0.171545	0.202951	0.845251	0.397971	0.999868
Cbfa2t2	226.716	0.188883	0.259786	0.727073	0.467181	0.999868
E2f1	50.2396	-0.243535	0.436596	-0.557804	0.576979	0.999868
Chmp4b	195.284	-0.444867	0.264184	-1.68393	0.0921952	0.999868
Raly	452.543	0.0291709	0.215878	0.135127	0.892512	0.999868
Eif2s2	578.848	0.0725442	0.214973	0.337458	0.735772	0.999868
Itch	274.069	0.235474	0.282444	0.833701	0.404449	0.999868
Dynlrb1	652.118	-0.00550277	0.201161	-0.027355	0.978177	0.999868
Map1lc3a	197.187	-0.281024	0.281688	-0.997641	0.318454	0.999868
Pigu	51.9895	0.488691	0.466363	1.04788	0.294695	0.999868
Trp53inp2	92.3452	0.313344	0.346001	0.905615	0.365139	0.999868
Ncoa6	171.311	0.215093	0.295145	0.728771	0.466142	0.999868
Ggt7	36.1527	0.0209785	0.495047	0.0423767	0.966198	0.999868
Trpc4ap	123.295	0.0325655	0.30679	0.106149	0.915464	0.999868
Eif6	181.803	-0.209374	0.279945	-0.74791	0.454514	0.999868
Uqcc1	66.1535	0.410683	0.390468	1.05177	0.292905	0.999868
Cep250	80.7535	0.430744	0.357865	1.20365	0.228725	0.999868
Ergic3	134.361	-0.0759942	0.298254	-0.254797	0.79888	0.999868
Cpne1	215.165	0.129586	0.258353	0.501585	0.615959	0.999868
Nfs1	52.8937	0.398294	0.471867	0.844081	0.398624	0.999868
Romo1	223.138	-0.509964	0.283173	-1.80089	0.0717197	0.999868
Rbm39	1401.67	0.0677518	0.210272	0.322211	0.747293	0.999868
Phf20	277.886	0.176755	0.238829	0.740087	0.459247	0.999868
Scand1	422.527	-0.383734	0.254234	-1.50938	0.131203	0.999868
2900097C17Rik	166.003	-0.249991	0.275417	-0.907683	0.364046	0.999868
Dlgap4	344.211	0.0174928	0.226907	0.0770922	0.93855	0.999868
Tgif2	44.009	0.259688	0.471015	0.551337	0.581403	0.999868
5430405H02Rik	50.7157	0.175869	0.429939	0.409055	0.682499	0.999868
Rab5if	279.851	-0.267933	0.265713	-1.00835	0.313285	0.999868
Ndrg3	63.634	-0.220316	0.405147	-0.543792	0.586585	0.999868
Dsn1	83.7018	-0.130855	0.380054	-0.344307	0.730615	0.999868
Soga1	144.055	0.191408	0.300489	0.636987	0.524133	0.999868
Samhd1	47.0707	-0.129081	0.450588	-0.286472	0.774517	0.999868
Rbl1	119.922	0.339128	0.329472	1.02931	0.303335	0.999868
Rpn2	166.179	0.353267	0.277629	1.27245	0.203215	0.999868
Manbal	115.848	0.228835	0.317056	0.72175	0.470448	0.999868
Src	59.0754	0.0432789	0.418196	0.10349	0.917574	0.999868
Blcap	77.7144	0.190234	0.372922	0.510118	0.609969	0.999868
Nnat	4541.43	-0.189831	0.189854	-0.999881	0.317368	0.999868
Ctnnbl1	226.861	-0.0140442	0.261511	-0.0537043	0.957171	0.999868
Rprd1b	136.221	0.309147	0.299968	1.0306	0.302728	0.999868
Snhg11	31.1875	0.267966	0.551699	0.485711	0.627172	0.999868
Ralgapb	110.064	-0.0123538	0.32521	-0.0379871	0.969698	0.999868
Gm14204	376.947	0.175998	0.227592	0.773303	0.439343	0.999868
Slc32a1	225.995	-0.0361508	0.257152	-0.140582	0.8882	0.999868
Actr5	63.0806	0.193248	0.406769	0.47508	0.63473	0.999868
Fam83d	194.058	0.164102	0.27258	0.602032	0.547153	0.999868
Mafb	91.6238	-0.389563	0.401907	-0.969288	0.332402	0.999868
Top1	2047.72	-0.0369586	0.182875	-0.202098	0.83984	0.999868
Plcg1	130.279	0.343725	0.30851	1.11414	0.265218	0.999868
Zhx3	50.19	-0.0452924	0.441573	-0.102571	0.918304	0.999868
Chd6	581.7	0.273041	0.226303	1.20653	0.227614	0.999868
Srsf6	438.721	-0.206157	0.233999	-0.881017	0.378309	0.999868
Ift52	55.141	0.0247129	0.444961	0.0555394	0.955709	0.999868
Mybl2	58.3006	0.378481	0.408055	0.927524	0.353655	0.999868
Tox2	109.32	0.103446	0.32288	0.320384	0.748678	0.999868
Oser1	56.0843	0.0202711	0.419567	0.0483144	0.961466	0.999868
Gdap1l1	63.3219	-0.0223682	0.411748	-0.0543251	0.956676	0.999868
Serinc3	62.304	0.408949	0.41978	0.974199	0.329958	0.999868
Pkig	308.226	-0.0630887	0.245378	-0.257108	0.797095	0.999868
Ywhab	497.224	-0.0820561	0.218402	-0.375712	0.707131	0.999868
Tomm34	34.1417	0.171479	0.520284	0.329586	0.741712	0.999868
Stk4	126.066	0.0563126	0.304924	0.184677	0.853482	0.999868
Sys1	170.934	-0.251164	0.291889	-0.860476	0.389527	0.999868
Pigt	48.4052	-0.078592	0.477351	-0.164642	0.869226	0.999868
Dnttip1	156.367	0.210678	0.290833	0.724396	0.468823	0.999868
Gm11457	35.8797	0.0249921	0.505395	0.0494506	0.96056	0.999868
Ube2c	3105.14	-0.305797	0.196848	-1.55346	0.120312	0.999868
Ctsa	35.6379	-0.0727196	0.506722	-0.14351	0.885888	0.999868
Pcif1	176.675	-0.108591	0.27556	-0.394076	0.693525	0.999868
Ncoa5	210.703	0.106435	0.271473	0.392066	0.695009	0.999868
Cdh22	46.3614	0.320539	0.449774	0.712667	0.476052	0.999868
Slc35c2	32.4746	0.425549	0.524208	0.811795	0.416909	0.999868
Elmo2	69.7495	0.0486864	0.376107	0.129448	0.897003	0.999868
Zfp334	66.3208	-0.631072	0.393872	-1.60222	0.109106	0.999868
Trp53rka	31.9728	-0.0558559	0.533467	-0.104703	0.916611	0.999868
Zmynd8	287.865	0.138978	0.255893	0.54311	0.587054	0.999868
Ncoa3	81.1504	-0.12883	0.353684	-0.36425	0.715671	0.999868
Sulf2	119.343	0.038546	0.309391	0.124586	0.900851	0.999868
Prex1	32.2323	0.00950264	0.535084	0.0177592	0.985831	0.999868
Cse1l	192.028	0.138731	0.265637	0.522257	0.601491	0.999868
Stau1	106.726	-0.234424	0.330691	-0.708891	0.478392	0.999868
Ddx27	95.5511	-0.0575062	0.333335	-0.172518	0.863031	0.999868
Zfas1	150.997	-0.219582	0.284904	-0.770722	0.440872	0.999868
Slc9a8	35.7222	0.688627	0.514452	1.33856	0.180712	0.999868
Rnf114	104.657	0.138197	0.324513	0.42586	0.67021	0.999868
Ube2v1	205.736	0.316739	0.270702	1.17007	0.241975	0.999868
Ptpn1	199.767	0.197924	0.263557	0.750971	0.45267	0.999868
Adnp	397.523	-0.346012	0.22241	-1.55574	0.11977	0.999868
Dpm1	184.284	-0.29777	0.287549	-1.03554	0.300415	0.999868
Atp9a	34.5357	0.128481	0.5072	0.253315	0.800025	0.999868
Tshz2	78.7839	-0.637059	0.367333	-1.73428	0.0828678	0.999868
Pfdn4	268.409	-0.123098	0.243577	-0.505376	0.613295	0.999868
Aurka	427.115	0.0536351	0.217185	0.246956	0.804942	0.999868
Cstf1	45.0068	0.269689	0.454105	0.593891	0.552585	0.999868
Rtf2	148.724	-0.292823	0.302795	-0.967065	0.333512	0.999868
Rae1	123.528	0.238024	0.307424	0.774253	0.438781	0.999868
Pmepa1	84.0967	0.0801231	0.364637	0.219734	0.826078	0.999868
Rab22a	122.296	-0.0607261	0.308886	-0.196597	0.844143	0.999868
Vapb	128.167	-0.150923	0.302353	-0.499161	0.617666	0.999868
Stx16	221.838	0.0833943	0.253755	0.328641	0.742427	0.999868
Gnasas1	96.8789	0.480587	0.381417	1.26	0.207668	0.999868
Gnas	2025.61	-0.189051	0.207011	-0.913241	0.361116	0.999868
Nelfcd	142.907	0.327929	0.291093	1.12655	0.259935	0.999868
Ctsz	40.6279	-0.675693	0.491281	-1.37537	0.169017	0.999868
Atp5e	781.374	-0.446787	0.20043	-2.22914	0.0258046	0.999868
Prelid3b	118.868	0.0897591	0.308047	0.291381	0.77076	0.999868
Gm14325	36.315	-0.0101359	0.506053	-0.0200294	0.98402	0.999868
Phactr3	106.785	-0.0513381	0.325153	-0.157889	0.874544	0.999868
Cdh4	95.7029	-0.216474	0.355977	-0.608114	0.543112	0.999868
Taf4	52.5909	0.572716	0.434921	1.31683	0.187896	0.999868
Lsm14b	128.342	0.134708	0.301459	0.446855	0.65498	0.999868
Psma7	959.51	-0.0799076	0.196672	-0.406299	0.684523	0.999868
Ss18l1	35.6021	-0.153106	0.498684	-0.307021	0.758828	0.999868
Mtg2	51.8074	0.303184	0.449117	0.675066	0.499634	0.999868
Osbpl2	42.9204	0.480743	0.474275	1.01364	0.310756	0.999868
Adrm1	121.099	-0.174669	0.307381	-0.568248	0.569867	0.999868
Rps21	1700.82	-0.400083	0.187383	-2.1351	0.0327526	0.999868
Cables2	31.7155	-0.342613	0.532737	-0.643119	0.520147	0.999868
Mrgbp	101.476	-0.114522	0.332014	-0.344932	0.730146	0.999868
Ogfr	96.3114	0.207389	0.338408	0.612839	0.539983	0.999868
Dido1	110.748	-0.450996	0.318528	-1.41587	0.156813	0.999868
Gid8	106.546	-0.244306	0.332641	-0.734446	0.462677	0.999868
Gm14342	47.2403	0.20837	0.460211	0.452771	0.650713	0.999868
Ythdf1	101.928	0.124427	0.326052	0.381618	0.702745	0.999868
Nkain4	39.7026	0.214983	0.486483	0.441912	0.658553	0.999868
Arfgap1	45.8521	0.550345	0.458408	1.20056	0.229923	0.999868
Kcnq2	66.2893	0.369145	0.389271	0.948298	0.342978	0.999868
Ppdpf	643.066	-0.357251	0.221648	-1.6118	0.107006	0.999868
Gmeb2	99.9107	0.563836	0.360019	1.56613	0.117318	0.999868
Stmn3	916.945	-0.528917	0.257921	-2.05069	0.0402967	0.999868
Rtel1	41.171	0.405348	0.506487	0.800313	0.423529	0.999868
Arfrp1	159.683	-0.0689385	0.28338	-0.243272	0.807794	0.999868
Zgpat	37.652	0.1041	0.506472	0.205539	0.837151	0.999868
Tpd52l2	138.595	-0.319388	0.307938	-1.03718	0.299652	0.999868
Dnajc5	120.321	0.0488763	0.308031	0.158673	0.873926	0.999868
Zfp512b	36.2216	0.0913803	0.49548	0.184428	0.853678	0.999868
Prpf6	145.186	-0.00918831	0.296892	-0.0309483	0.975311	0.999868
Samd10	33.2076	0.0952818	0.53099	0.179442	0.857591	0.999868
Myt1	213.841	0.26736	0.265578	1.00671	0.314075	0.999868
Pcmtd2	54.0387	-0.578759	0.434479	-1.33207	0.182836	0.999868
Polr3k	300.461	-0.609519	0.254275	-2.39708	0.0165262	0.999868
Pex2	66.9438	-0.153918	0.381312	-0.403653	0.686468	0.999868
Gm8797	95.7744	0.944298	0.92265	1.02346	0.306089	0.999868
Pkia	235.696	0.302983	0.284349	1.06553	0.286636	0.999868
Zc2hc1a	146.315	-0.0212693	0.286906	-0.0741333	0.940904	0.999868
Mrps28	93.5835	-0.32808	0.343612	-0.954798	0.33968	0.999868
Zbtb10	44.3847	-0.321266	0.460209	-0.698087	0.485123	0.999868
Zfp704	361.062	0.0914303	0.251559	0.363455	0.716265	0.999868
Pag1	49.167	0.0184595	0.434207	0.0425132	0.96609	0.999868
Fabp5	2183.13	-0.297636	0.205136	-1.45092	0.146802	0.999868
Impa1	103.208	-0.0740538	0.324625	-0.228121	0.819552	0.999868
Zfand1	43.239	-0.387329	0.462395	-0.837658	0.402223	0.999868
Snx16	39.1887	-0.178723	0.480209	-0.372177	0.709761	0.999868
Ralyl	146.096	0.0507314	0.300038	0.169083	0.865731	0.999868
Lrrcc1	115.966	0.00890841	0.334463	0.026635	0.978751	0.999868
E2f5	79.9756	0.333452	0.36396	0.916178	0.359574	0.999868
Rbis	146.043	-0.202469	0.287669	-0.703825	0.481542	0.999868
Ythdf3	191.885	0.152098	0.280598	0.542049	0.587785	0.999868
Mir124-2hg	358.643	-0.0318601	0.249244	-0.127827	0.898286	0.999868
Armc1	200.497	-0.23421	0.266214	-0.879783	0.378977	0.999868
Mtfr1	55.3004	0.165674	0.422141	0.392462	0.694717	0.999868
Pde7a	400.423	0.346637	0.285268	1.21513	0.224318	0.999868
Gm16093	31.3663	-0.214593	0.532454	-0.403027	0.686929	0.999868
Hltf	114.269	-0.142744	0.313352	-0.455539	0.648721	0.999868
Tbl1xr1	219.478	0.272495	0.256675	1.06163	0.288402	0.999868
Nlgn1	455.8	0.201925	0.278248	0.725701	0.468022	0.999868
Ect2	648.063	0.291753	0.210681	1.38481	0.16611	0.999868
Fndc3b	51.6622	-0.204807	0.441291	-0.464108	0.642571	0.999868
Tnik	63.8012	-0.367801	0.39969	-0.920215	0.35746	0.999868
Rpl22l1	983.417	-0.334983	0.194552	-1.72181	0.0851031	0.999868
Mynn	51.7282	-0.0698435	0.427294	-0.163455	0.87016	0.999868
Sec62	270.755	-0.129245	0.242726	-0.532472	0.594399	0.999868
Phc3	54.6208	0.2302	0.435283	0.528851	0.596909	0.999868
Skil	90.9988	-0.363963	0.360554	-1.00945	0.312757	0.999868
Zmat3	38.5774	0.319557	0.484156	0.660029	0.509236	0.999868
Pik3ca	218.819	0.0561169	0.256017	0.219192	0.8265	0.999868
Zfp639	65.249	-0.328152	0.40513	-0.809992	0.417945	0.999868
Mfn1	47.9132	0.0805264	0.440759	0.182699	0.855034	0.999868
Gnb4	47.1335	0.175963	0.444816	0.395587	0.69241	0.999868
Actl6a	429.152	0.117228	0.218221	0.537199	0.59113	0.999868
Mrpl47	65.7153	0.253547	0.407153	0.622733	0.53346	0.999868
Ndufb5	558.263	-0.168071	0.225736	-0.744548	0.456545	0.999868
Ttc14	158.813	0.0951412	0.282485	0.336801	0.736267	0.999868
Fxr1	302.155	0.0488879	0.236849	0.206409	0.836471	0.999868
Dnajc19	207.141	0.0730395	0.265863	0.274727	0.783526	0.999868
Sox2ot	2746.4	0.02063	0.515973	0.0399826	0.968107	0.999868
Gm38505	278.892	-0.319564	0.295	-1.08327	0.278689	0.999868
Sox2	1056.84	-0.0296107	0.189286	-0.156434	0.875691	0.999868
Atp11b	144.091	-0.0467007	0.298245	-0.156585	0.875572	0.999868
Dcun1d1	111.868	0.304352	0.345706	0.880378	0.378654	0.999868
Mccc1	34.515	0.511463	0.516182	0.990857	0.321755	0.999868
Acad9	48.4744	-0.232548	0.436341	-0.532951	0.594068	0.999868
Exosc9	113.514	0.306285	0.31654	0.967604	0.333242	0.999868
Ccna2	451.262	-0.0282306	0.220566	-0.127992	0.898156	0.999868
Bbs7	31.3867	0.437407	0.559389	0.781936	0.434252	0.999868
4932438A13Rik	101.232	0.341334	0.328889	1.03784	0.299345	0.999868
Spata5	105.397	-0.188789	0.321847	-0.58658	0.557486	0.999868
Ankrd50	65.4077	-0.129339	0.390879	-0.330894	0.740725	0.999868
Fat4	77.0002	-0.543781	0.377258	-1.4414	0.149471	0.999868
Hspa4l	93.1151	-0.180448	0.351183	-0.513829	0.607372	0.999868
Plk4	191.759	-0.147006	0.26374	-0.557389	0.577261	0.999868
Mfsd8	32.2945	0.00950439	0.523862	0.0181429	0.985525	0.999868
Abhd18	37.2106	0.143163	0.527721	0.271285	0.786172	0.999868
Pgrmc2	70.5247	-0.738916	0.397041	-1.86106	0.0627361	0.999868
Jade1	109.43	0.290059	0.32193	0.900999	0.367589	0.999868
Sclt1	214.144	0.286334	0.288247	0.993364	0.320533	0.999868
D3Ertd751e	42.0835	-0.0513445	0.469238	-0.109421	0.912869	0.999868
2610316D01Rik	150.948	-0.0818943	0.326523	-0.250807	0.801963	0.999868
Pcdh10	119.996	-0.768178	0.777391	-0.988149	0.32308	0.999868
Elf2	352.299	0.049805	0.228511	0.217954	0.827465	0.999868
Ndufc1	478.536	-0.302362	0.215996	-1.39985	0.161558	0.999868
Naa15	232.066	0.293066	0.282875	1.03603	0.30019	0.999868
Setd7	89.6676	0.0175619	0.350997	0.0500343	0.960095	0.999868
Maml3	557.147	0.263418	0.210246	1.2529	0.210242	0.999868
Foxo1	31.4115	-0.0872653	0.526421	-0.165771	0.868337	0.999868
Cog6	56.4159	-0.15588	0.409681	-0.38049	0.703582	0.999868
Proser1	88.6584	0.0449924	0.34623	0.129949	0.896606	0.999868
Ufm1	148.329	-0.373793	0.290198	-1.28806	0.197725	0.999868
Supt20	136.858	-0.00381909	0.302289	-0.0126339	0.98992	0.999868
Exosc8	253.973	-0.0521652	0.249332	-0.20922	0.834276	0.999868
Alg5	54.5936	0.0742329	0.416408	0.17827	0.858511	0.999868
Rfxap	111.206	-0.387002	0.366777	-1.05514	0.29136	0.999868
Spg20	34.441	-0.248606	0.527929	-0.470908	0.637706	0.999868
Dclk1	600.031	0.109547	0.221749	0.494013	0.621297	0.999868
Nbea	904.937	0.0196836	0.207638	0.0947975	0.924476	0.999868
Commd2	176.209	-0.27969	0.28271	-0.989316	0.322509	0.999868
Rnf13	122.987	0.255666	0.305373	0.837224	0.402467	0.999868
Pfn2	1029.52	0.163989	0.194069	0.845003	0.398109	0.999868
Tsc22d2	161.788	-0.114575	0.289951	-0.395152	0.692731	0.999868
Serp1	105.296	-0.0245549	0.321969	-0.076265	0.939208	0.999868
Eif2a	144.376	-0.0241485	0.294169	-0.0820906	0.934575	0.999868
Selenot	157.498	0.0611509	0.293448	0.208387	0.834927	0.999868
Med12l	66.7692	-0.32831	0.385813	-0.850956	0.394794	0.999868
Mbnl1	55.9199	0.112837	0.426721	0.264429	0.791449	0.999868
Rap2b	169.51	-0.12792	0.293058	-0.436502	0.662472	0.999868
Arhgef26	34.2746	0.221227	0.513486	0.430833	0.66659	0.999868
Dhx36	443.68	-0.22284	0.22285	-0.999953	0.317333	0.999868
Plch1	37.7191	-0.428435	0.485739	-0.882027	0.377762	0.999868
Gmps	257.475	-0.0727858	0.2516	-0.289292	0.772358	0.999868
Ssr3	157.712	-0.257069	0.291158	-0.882921	0.377279	0.999868
Tiparp	163.64	-0.17881	0.294111	-0.607968	0.543209	0.999868
Ccnl1	202.701	-0.174585	0.259909	-0.671717	0.501764	0.999868
Rsrc1	360.886	-0.0656834	0.250689	-0.262011	0.793313	0.999868
Mlf1	37.1117	0.393818	0.493657	0.797756	0.425012	0.999868
Gfm1	41.6959	0.396667	0.475891	0.833524	0.404549	0.999868
Lxn	31.463	-0.436109	0.538979	-0.809139	0.418435	0.999868
Schip1	65.5688	0.197458	0.389143	0.507418	0.611862	0.999868
Ift80	111.092	0.316271	0.321611	0.983397	0.325412	0.999868
Smc4	1714.84	0.0285133	0.222868	0.127938	0.898198	0.999868
Trim59	380.896	-0.198116	0.231223	-0.85682	0.391544	0.999868
Kpna4	273.748	0.166496	0.242981	0.685224	0.493203	0.999868
Ppm1l	356.094	0.100762	0.246116	0.409409	0.68224	0.999868
Nmd3	57.8638	0.161727	0.408326	0.396073	0.692051	0.999868
Pdcd10	190.562	-0.256875	0.280501	-0.915775	0.359785	0.999868
Serpini1	54.993	-0.426373	0.416797	-1.02297	0.30632	0.999868
Golim4	84.3238	0.193123	0.352934	0.547194	0.584245	0.999868
Fstl5	183.396	0.0733443	0.290749	0.25226	0.80084	0.999868
Rapgef2	221.208	0.226623	0.257559	0.879889	0.378919	0.999868
Fnip2	52.3664	0.369729	0.42482	0.870319	0.384126	0.999868
Ppid	179.038	-0.210844	0.275296	-0.765881	0.443747	0.999868
Etfdh	38.471	0.316096	0.486046	0.650341	0.515472	0.999868
Gria2	115.3	-0.109382	0.313953	-0.348403	0.727538	0.999868
Map9	59.6316	-0.341782	0.401921	-0.85037	0.395119	0.999868
Plrg1	86.7384	-0.228182	0.359681	-0.634402	0.525819	0.999868
Tmem131l	966.778	0.0155028	0.19932	0.0777785	0.938004	0.999868
Trim2	657.531	0.00964697	0.228317	0.0422525	0.966297	0.999868
Gm37240	106.79	-0.168755	0.327957	-0.514564	0.606858	0.999868
Fbxw7	183.646	-0.00399007	0.285506	-0.0139754	0.98885	0.999868
Sh3d19	31.7042	-0.618512	0.563054	-1.09849	0.271988	0.999868
Rps3a1	3825.06	-0.167836	0.180083	-0.93199	0.351342	0.999868
Lrba	80.7925	-0.409021	0.354813	-1.15278	0.249	0.999868
Dclk2	1397	0.340129	0.215509	1.57826	0.114506	0.999868
Cd1d1	76.5385	0.110533	0.375615	0.294273	0.768549	0.999868
Kirrel	68.0023	0.0627778	0.39311	0.159695	0.873121	0.999868
Arhgef11	174.725	0.255987	0.305651	0.837516	0.402303	0.999868
Prcc	67.5879	0.12184	0.381706	0.319198	0.749576	0.999868
Hdgf	626.255	0.0116062	0.202837	0.0572194	0.95437	0.999868
Mrpl24	230.722	-0.169055	0.259573	-0.651283	0.514864	0.999868
Rrnad1	47.7462	0.711148	0.453334	1.56871	0.116716	0.999868
Isg20l2	43.9308	-0.3588	0.454706	-0.789081	0.430064	0.999868
Crabp2	341.698	0.198763	0.241859	0.821815	0.411182	0.999868
Nes	157.975	0.288783	0.285906	1.01006	0.312465	0.999868
Naxe	125.838	0.228387	0.309614	0.73765	0.460727	0.999868
Iqgap3	68.9073	-0.0728047	0.379821	-0.191682	0.847991	0.999868
Mef2d	31.7332	0.352466	0.530601	0.664277	0.506513	0.999868
Gm3764	595.468	0.227248	0.204371	1.11194	0.266166	0.999868
Cct3	563.813	-0.0458143	0.206797	-0.221543	0.82467	0.999868
Smg5	89.5124	0.305016	0.354508	0.860395	0.389571	0.999868
Pmf1	191.753	0.133514	0.267226	0.499629	0.617337	0.999868
Mex3a	538.146	0.1809	0.227746	0.794306	0.427017	0.999868
Lamtor2	272.873	-0.420262	0.29238	-1.43738	0.15061	0.999868
Ubqln4	50.3791	0.222162	0.433419	0.512581	0.608244	0.999868
Ssr2	194.339	0.0870122	0.274982	0.316428	0.751678	0.999868
Arhgef2	142.132	-0.161645	0.290291	-0.556838	0.577638	0.999868
Khdc4	92.8573	0.364728	0.341948	1.06662	0.286144	0.999868
Rit1	34.9848	-0.280268	0.536116	-0.522776	0.60113	0.999868
Syt11	383.889	0.160651	0.225091	0.713715	0.475403	0.999868
1500004A13Rik	238.159	0.151123	0.257103	0.587792	0.556672	0.999868
Gon4l	260.867	0.0360531	0.242254	0.148824	0.881693	0.999868
Gm43713	34.2167	0.377441	0.521198	0.72418	0.468955	0.999868
Dap3	169.958	-0.266328	0.292849	-0.909438	0.363119	0.999868
Ash1l	355.772	0.238462	0.261322	0.91252	0.361495	0.999868
Fdps	270.674	-0.312311	0.249254	-1.25298	0.210212	0.999868
Clk2	53.1512	0.0666808	0.426199	0.156455	0.875675	0.999868
Scamp3	66.5913	0.0630224	0.387389	0.162685	0.870766	0.999868
Mtx1	92.8701	-0.114688	0.338227	-0.339087	0.734545	0.999868
Trim46	33.3868	-0.19033	0.516881	-0.368228	0.712703	0.999868
Krtcap2	239.486	-0.390404	0.279677	-1.39591	0.162742	0.999868
Dpm3	94.7223	-0.554892	0.345374	-1.60664	0.108133	0.999868
Efna4	33.5149	0.240601	0.518057	0.464428	0.642341	0.999868
Cks1b	1018.28	-0.24178	0.210623	-1.14793	0.250999	0.999868
Pmvk	105.163	-0.604357	0.35692	-1.69326	0.0904068	0.999868
Adar	58.0269	0.0608122	0.416579	0.14598	0.883937	0.999868
Ube2q1	161.503	-0.0183888	0.278811	-0.0659545	0.947414	0.999868
Hax1	84.1491	0.140814	0.36075	0.390338	0.696287	0.999868
Gm19710	35.5215	0.145745	0.540476	0.26966	0.787421	0.999868
Ubap2l	344.502	-0.164992	0.236214	-0.698486	0.484873	0.999868
4933434E20Rik	123.688	0.329876	0.351575	0.93828	0.348101	0.999868
Tpm3	388.86	0.000331061	0.228319	0.00144999	0.998843	0.999868
Jtb	75.3332	-0.157203	0.400667	-0.392354	0.694797	0.999868
Gatad2b	302.459	0.444802	0.291786	1.52441	0.127406	0.999868
Ints3	81.4957	0.112665	0.354267	0.318022	0.750468	0.999868
Ilf2	881.871	0.162663	0.196665	0.827107	0.408176	0.999868
Snapin	40.4935	-0.0733574	0.472628	-0.155212	0.876654	0.999868
Chtop	257.021	-0.109926	0.245068	-0.448555	0.653753	0.999868
S100a11	31.4408	-0.318234	0.53706	-0.592549	0.553483	0.999868
S100a10	218.413	-0.133322	0.263177	-0.506587	0.612445	0.999868
Tdrkh	145.647	-0.0533228	0.297251	-0.179386	0.857634	0.999868
Mrpl9	135.482	-0.33466	0.311469	-1.07446	0.282617	0.999868
Celf3	253.815	-0.143995	0.24933	-0.577528	0.563583	0.999868
Snx27	180.4	0.210345	0.292409	0.719351	0.471924	0.999868
Pogz	188.979	0.125531	0.275393	0.455823	0.648518	0.999868
Psmb4	707.214	0.0163093	0.222329	0.0733568	0.941522	0.999868
Pi4kb	57.1703	0.164195	0.4171	0.393658	0.693833	0.999868
Psmd4	489.818	-0.105296	0.214484	-0.490929	0.623477	0.999868
Pip5k1a	124.75	0.351366	0.304617	1.15347	0.248719	0.999868
Vps72	362.669	0.155604	0.230234	0.67585	0.499136	0.999868
Scnm1	107.265	-0.0497358	0.32223	-0.154349	0.877335	0.999868
Sema6c	50.0662	0.242396	0.446959	0.542322	0.587597	0.999868
Gabpb2	81.5781	0.260641	0.35532	0.733537	0.463231	0.999868
Mllt11	448.546	-0.0046872	0.226033	-0.0207368	0.983456	0.999868
Cdc42se1	59.5826	-0.414691	0.419444	-0.988668	0.322825	0.999868
Prune1	33.0873	0.11945	0.517431	0.230852	0.81743	0.999868
Setdb1	123.666	0.124813	0.310527	0.40194	0.687728	0.999868
Arnt	102.872	0.160061	0.333	0.480664	0.630756	0.999868
Golph3l	92.8795	0.629052	0.365476	1.72119	0.0852172	0.999868
Ensa	162.917	-0.00912876	0.279327	-0.0326812	0.973929	0.999868
Mcl1	216.835	-0.309098	0.291349	-1.06092	0.288727	0.999868
Rprd2	144.181	0.15259	0.289754	0.526619	0.598458	0.999868
Prpf3	62.3536	-0.00736154	0.397694	-0.0185106	0.985232	0.999868
Mrps21	220.141	-0.33831	0.260027	-1.30106	0.193239	0.999868
Aph1a	62.5663	0.0433551	0.396815	0.109258	0.912998	0.999868
Anp32e	1591.42	-0.0533259	0.182936	-0.2915	0.770669	0.999868
Plekho1	234.651	0.139137	0.250248	0.555995	0.578214	0.999868
Vps45	59.5716	-0.0628965	0.418094	-0.150436	0.88042	0.999868
Otud7b	63.6981	0.276494	0.414923	0.666375	0.505172	0.999868
Sf3b4	127.693	0.380696	0.315192	1.20782	0.227115	0.999868
Bola1	212.197	-0.12117	0.267531	-0.452918	0.650608	0.999868
Txnip	38.6123	-0.0203491	0.52889	-0.0384752	0.969309	0.999868
Lix1l	108.664	-0.291974	0.320247	-0.911715	0.361919	0.999868
Rbm8a	622.918	0.00616844	0.20472	0.0301312	0.975962	0.999868
Polr3c	62.7714	0.132064	0.396193	0.333331	0.738884	0.999868
Rnf115	166.321	0.344423	0.278944	1.23474	0.216927	0.999868
Gpr89	44.0282	-0.0848563	0.455709	-0.186207	0.852282	0.999868
Bcl9	292.419	0.170376	0.241842	0.704495	0.481125	0.999868
Pde4dip	86.7791	-0.210084	0.353921	-0.593592	0.552785	0.999868
Sec22b	98.0695	-0.131098	0.34194	-0.383394	0.701428	0.999868
Notch2	35.3101	0.0748858	0.510781	0.14661	0.88344	0.999868
Phgdh	175.67	-0.0544109	0.281127	-0.193545	0.846532	0.999868
Zfp697	61.1145	0.0152144	0.404672	0.0375969	0.970009	0.999868
Wars2	45.3743	-0.043847	0.507518	-0.086395	0.931152	0.999868
Wdr3	44.7506	-0.271728	0.460807	-0.589679	0.555406	0.999868
Man1a2	107.782	0.0635152	0.318698	0.199296	0.842031	0.999868
Ttf2	70.6572	-0.0382225	0.377816	-0.101167	0.919418	0.999868
Sike1	83.8445	-0.298563	0.356788	-0.836808	0.4027	0.999868
Csde1	608.166	0.0930708	0.217	0.428897	0.667998	0.999868
Nras	218.506	0.288823	0.264561	1.09171	0.274962	0.999868
Bcas2	606.376	-0.201676	0.218158	-0.92445	0.355252	0.999868
Trim33	347.235	0.215673	0.232308	0.92839	0.353206	0.999868
Hipk1	77.2214	0.026419	0.364638	0.0724526	0.942242	0.999868
Rsbn1	277.866	-0.0255036	0.238465	-0.106949	0.914829	0.999868
Phtf1	94.1845	-0.354832	0.374268	-0.948069	0.343094	0.999868
Magi3	151.215	-0.067257	0.28584	-0.235296	0.813979	0.999868
Lrig2	97.2149	0.300394	0.343656	0.874112	0.382057	0.999868
Capza1	257.97	-0.0628827	0.250515	-0.251014	0.801803	0.999868
St7l	84.2146	0.154532	0.356466	0.433511	0.664644	0.999868
Cttnbp2nl	132.346	-0.217944	0.319901	-0.681287	0.49569	0.999868
Kcnd3	122.716	0.112826	0.325784	0.346322	0.729101	0.999868
Ddx20	60.452	0.463131	0.418096	1.10771	0.267985	0.999868
Rap1a	200.265	-0.0783686	0.271184	-0.288987	0.772592	0.999868
Atp5f1	1233.15	-0.15525	0.208211	-0.745638	0.455886	0.999868
Wdr77	37.4628	0.0584735	0.488938	0.119593	0.904806	0.999868
Cept1	62.4072	0.0895925	0.430711	0.20801	0.835221	0.999868
Dram2	34.3103	0.5199	0.538688	0.965123	0.334483	0.999868
Lrif1	59.046	0.0895147	0.41754	0.214386	0.830246	0.999868
Lamtor5	251.728	-0.162652	0.24964	-0.651549	0.514692	0.999868
Slc16a4	39.4302	0.285928	0.517587	0.552425	0.580657	0.999868
Rbm15	97.5318	0.285426	0.337938	0.844613	0.398327	0.999868
Strip1	118.886	0.447793	0.31223	1.43418	0.151522	0.999868
Ahcyl1	172.816	0.0262205	0.275824	0.0950625	0.924265	0.999868
Gstm5	174.879	-0.123176	0.284653	-0.432722	0.665217	0.999868
Gstm7	117.957	0.293474	0.317988	0.922911	0.356054	0.999868
Gnai3	284.56	-0.236148	0.251896	-0.937482	0.34851	0.999868
Psma5	533.721	-0.366544	0.241077	-1.52044	0.1284	0.999868
Sort1	247.891	0.390412	0.2729	1.43061	0.152543	0.999868
Psrc1	278.094	-0.0424937	0.240217	-0.176898	0.859589	0.999868
Celsr2	73.145	-0.103993	0.369367	-0.281544	0.778293	0.999868
Sars	243.237	0.0190475	0.248678	0.0765949	0.938946	0.999868
Tmem167b	42.5615	0.247374	0.471259	0.524922	0.599637	0.999868
Taf13	136.895	0.00389078	0.318685	0.0122088	0.990259	0.999868
Wdr47	120.222	0.0389663	0.323088	0.120606	0.904003	0.999868
Clcc1	53.0293	0.400014	0.427522	0.935657	0.34945	0.999868
Gpsm2	152.852	0.196944	0.288506	0.682633	0.494839	0.999868
Prpf38b	193.434	-0.0891651	0.299948	-0.297269	0.766261	0.999868
Fam102b	35.3004	0.00639165	0.534977	0.0119475	0.990467	0.999868
Vav3	48.5707	0.0839245	0.44891	0.186952	0.851699	0.999868
Rnpc3	60.2144	-0.0374534	0.411969	-0.090913	0.927562	0.999868
Col11a1	123.412	0.34779	0.306739	1.13383	0.256865	0.999868
Slc30a7	39.3127	0.271118	0.50351	0.538456	0.590262	0.999868
Cdc14a	98.1126	-0.154569	0.354525	-0.435988	0.662845	0.999868
Rtca	81.8965	-0.0161623	0.352414	-0.0458618	0.96342	0.999868
Trmt13	64.4345	0.0145783	0.397369	0.036687	0.970735	0.999868
Sass6	166.875	-0.17158	0.276165	-0.621297	0.534404	0.999868
Mfsd14a	55.0156	-0.389918	0.418966	-0.930666	0.352026	0.999868
Agl	54.0329	0.243664	0.421874	0.577576	0.56355	0.999868
Gm26871	186.861	-0.116287	0.317	-0.366835	0.713742	0.999868
Dpyd	69.3603	-0.209091	0.401418	-0.520881	0.60245	0.999868
Ptbp2	817.799	-0.0472389	0.202686	-0.233064	0.815711	0.999868
Alg14	41.7611	0.116183	0.490115	0.237054	0.812615	0.999868
Cnn3	418.445	0.111284	0.248111	0.448525	0.653774	0.999868
Abcd3	69.6748	-0.0255233	0.397111	-0.0642725	0.948753	0.999868
Gclm	78.3475	-0.271665	0.358632	-0.757505	0.448747	0.999868
Dnttip2	176.786	0.0468886	0.272559	0.172031	0.863413	0.999868
Fnbp1l	864.455	-0.150865	0.19463	-0.77514	0.438257	0.999868
Pde5a	57.5951	-0.224152	0.416254	-0.5385	0.590232	0.999868
1810037I17Rik	365.376	-0.326701	0.245568	-1.33039	0.18339	0.999868
Mettl14	53.1931	-0.100675	0.426643	-0.235969	0.813457	0.999868
Snhg8	69.1335	-0.165578	0.377291	-0.438859	0.660763	0.999868
Ank2	551.393	-0.191758	0.248213	-0.772557	0.439785	0.999868
Larp7	157.096	0.0946091	0.301748	0.313537	0.753873	0.999868
Zgrf1	69.5806	0.028397	0.375857	0.0755528	0.939775	0.999868
Ap1ar	128.96	0.0510248	0.300533	0.169781	0.865182	0.999868
Elovl6	133.812	0.211917	0.296587	0.71452	0.474906	0.999868
Gar1	72.2624	0.193085	0.373521	0.516931	0.605204	0.999868
Casp6	55.029	-0.0837026	0.421556	-0.198556	0.84261	0.999868
Sec24b	98.176	0.0411284	0.337803	0.121753	0.903095	0.999868
Ostc	245.547	-0.370614	0.284366	-1.3033	0.192472	0.999868
Rpl34	2227.34	-0.297565	0.189601	-1.56943	0.116548	0.999868
Papss1	175.549	-0.053759	0.273001	-0.196919	0.843891	0.999868
Aimp1	311.467	-0.36429	0.236631	-1.53948	0.123686	0.999868
Tbck	108.427	0.215302	0.319756	0.673334	0.500735	0.999868
Gstcd	91.374	-0.0553098	0.33887	-0.163218	0.870347	0.999868
Ints12	60.0936	0.00499994	0.40689	0.0122882	0.990196	0.999868
Ppa2	91.5593	-0.163066	0.347103	-0.469792	0.638503	0.999868
Tet2	179.302	0.0323226	0.274969	0.11755	0.906424	0.999868
Cxxc4	157.002	0.17256	0.282358	0.611137	0.541109	0.999868
Cenpe	1153.98	-0.203718	0.200964	-1.01371	0.310722	0.999868
Cisd2	154.456	-0.338068	0.282474	-1.19681	0.23138	0.999868
Ube2d3	467.038	0.332099	0.215109	1.54386	0.122622	0.999868
Nfkb1	34.8136	0.223291	0.512287	0.43587	0.662931	0.999868
Ppp3ca	450.654	0.39207	0.243095	1.61283	0.106782	0.999868
H2afz	9003	-0.201604	0.194113	-1.03859	0.298996	0.999868
Dnajb14	63.1009	-1.50472	0.980927	-1.53398	0.125035	0.999868
Lamtor3	124.378	-0.289791	0.322029	-0.89989	0.368179	0.999868
Mttp	34.7051	-0.477766	0.518021	-0.922291	0.356377	0.999868
Trmt10a	62.1428	-0.255367	0.421809	-0.605409	0.544907	0.999868
Adh5	407.253	-0.106447	0.241462	-0.440845	0.659325	0.999868
Metap1	55.5583	-0.125212	0.431829	-0.289957	0.771849	0.999868
Eif4e	386.557	0.311328	0.226381	1.37524	0.169057	0.999868
Tspan5	216.272	-0.00948555	0.270066	-0.0351231	0.971982	0.999868
Rap1gds1	157.053	-0.144747	0.283091	-0.51131	0.609134	0.999868
Unc5c	44.4628	-0.786557	1.11271	-0.706885	0.479638	0.999868
Gtf2b	241.765	-0.156023	0.247341	-0.630801	0.528171	0.999868
Pkn2	312.378	-0.159896	0.237056	-0.674504	0.499991	0.999868
Lmo4	357.829	0.00669638	0.224231	0.0298637	0.976176	0.999868
Hs2st1	255.651	0.290976	0.250994	1.15929	0.246336	0.999868
Selenof	386.237	-0.366645	0.241943	-1.51542	0.129666	0.999868
Sh3glb1	352.218	-0.240174	0.243603	-0.985925	0.32417	0.999868
Odf2l	166.173	-0.00201193	0.286582	-0.00702041	0.994399	0.999868
Znhit6	59.2482	-0.0138193	0.41242	-0.033508	0.97327	0.999868
Ccn1	40.4255	-0.150963	0.492218	-0.3067	0.759071	0.999868
Ddah1	204.596	-0.0216754	0.268187	-0.0808218	0.935584	0.999868
Bcl10	92.4155	-0.113016	0.34679	-0.325891	0.744507	0.999868
2410004B18Rik	104.091	-0.0496365	0.336492	-0.147512	0.882728	0.999868
Ssx2ip	51.6014	-0.0211252	0.435773	-0.0484775	0.961336	0.999868
Gng5	746.573	-0.358566	0.209242	-1.71365	0.0865937	0.999868
Rpf1	95.753	0.0323313	0.33379	0.0968612	0.922837	0.999868
Prkacb	177.591	-0.345077	0.285819	-1.20733	0.227306	0.999868
Ttll7	90.5707	0.0596654	0.351111	0.169933	0.865063	0.999868
Adgrl2	120.677	-0.689671	0.318507	-2.16532	0.0303631	0.999868
Fubp1	839.904	-0.130886	0.19928	-0.656794	0.511314	0.999868
Miga1	43.1461	0.203063	0.462509	0.439048	0.660627	0.999868
Usp33	106.021	0.111257	0.326965	0.340271	0.733652	0.999868
Zzz3	135.893	0.0350892	0.303355	0.115671	0.907914	0.999868
Pigk	53.8185	-0.239856	0.433152	-0.553746	0.579752	0.999868
St6galnac3	201.388	0.353125	0.308114	1.14608	0.251761	0.999868
Rabggtb	76.546	0.23506	0.363356	0.646913	0.517688	0.999868
Acadm	37.0248	-0.313224	0.512785	-0.610829	0.541313	0.999868
Lhx8	622.987	0.216157	0.204813	1.05539	0.291248	0.999868
Negr1	522.697	0.478927	0.237812	2.01389	0.0440211	0.999868
Zranb2	333.447	-0.0676968	0.229944	-0.294406	0.768448	0.999868
Ankrd13c	93.4682	0.144832	0.361308	0.400855	0.688527	0.999868
Srsf11	767.955	0.260614	0.197132	1.32203	0.186159	0.999868
Lrrc40	83.0225	0.2146	0.355143	0.604264	0.545668	0.999868
Lrrc7	253.348	-0.228772	0.263602	-0.867868	0.385467	0.999868
Depdc1a	218.52	-0.0259997	0.25494	-0.101984	0.91877	0.999868
Wls	49.3853	-0.267648	0.43579	-0.614168	0.539105	0.999868
Tmem68	53.616	0.370063	0.440061	0.840935	0.400384	0.999868
Tgs1	255.581	0.179168	0.24748	0.723969	0.469085	0.999868
Rps20	4438.78	-0.247675	0.183774	-1.34772	0.177749	0.999868
Plag1	76.6037	0.263444	0.393011	0.670323	0.502652	0.999868
Chchd7	83.6263	-0.335001	0.373843	-0.8961	0.3702	0.999868
Gm11808	56.3713	-0.46322	0.41858	-1.10665	0.268447	0.999868
Impad1	142.1	-0.0217065	0.305226	-0.0711162	0.943305	0.999868
Fam110b	164.503	0.00925327	0.285463	0.032415	0.974141	0.999868
Ubxn2b	62.1813	0.138033	0.413964	0.333442	0.738801	0.999868
Sdcbp	161.667	-0.0719679	0.283211	-0.254114	0.799407	0.999868
Nsmaf	46.3643	-0.023815	0.44993	-0.0529305	0.957787	0.999868
Tox	854.521	0.13142	0.250156	0.52535	0.59934	0.999868
Rab2a	651.229	-0.323115	0.217891	-1.48292	0.138095	0.999868
Chd7	444.297	0.0571912	0.223761	0.25559	0.798267	0.999868
Asph	43.2313	0.00893798	0.459951	0.0194325	0.984496	0.999868
Ndufaf6	34.5506	0.00119526	0.517572	0.00230935	0.998157	0.999868
Trp53inp1	59.3235	-0.144872	0.410832	-0.35263	0.724366	0.999868
Ints8	146.944	0.25807	0.288674	0.893984	0.37133	0.999868
Dpy19l4	65.1936	0.391977	0.402815	0.973094	0.330507	0.999868
Virma	154.62	-0.280317	0.292401	-0.958673	0.337723	0.999868
Rad54b	112.457	0.318398	0.322924	0.985983	0.324141	0.999868
Pdp1	40.1836	-0.0499141	0.491244	-0.101608	0.919068	0.999868
Tmem67	49.3258	0.267155	0.448292	0.595939	0.551216	0.999868
Fam92a	215.639	-0.207227	0.259154	-0.799629	0.423926	0.999868
Triqk	47.4485	0.322593	0.442522	0.728987	0.46601	0.999868
Otud6b	67.2435	-0.00292523	0.381423	-0.00766925	0.993881	0.999868
Pip4p2	199.992	0.476388	0.291402	1.63481	0.102088	0.999868
Calb1	153.229	-0.145128	0.311146	-0.466431	0.640907	0.999868
Decr1	37.2485	0.109414	0.493704	0.221618	0.824611	0.999868
Nbn	44.413	-0.0455675	0.463593	-0.0982921	0.9217	0.999868
Osgin2	34.7755	0.345117	0.511781	0.674346	0.500091	0.999868
Mmp16	251.586	-0.115224	0.289282	-0.398311	0.690401	0.999868
Cpne3	81.9472	0.10767	0.358571	0.300276	0.763967	0.999868
Rmdn1	82.0382	0.186661	0.375618	0.496943	0.619229	0.999868
Wwp1	89.5812	0.103911	0.340981	0.30474	0.760564	0.999868
Ggh	41.6873	-0.305034	0.473901	-0.643667	0.519791	0.999868
Nkain3	323.956	-0.0206233	0.244473	-0.0843581	0.932772	0.999868
Ccnc	103.828	0.120434	0.332377	0.362342	0.717096	0.999868
Usp45	70.7787	0.127165	0.3831	0.331937	0.739937	0.999868
Pnisr	542.017	0.333278	0.251583	1.32473	0.185262	0.999868
Coq3	34.4917	-0.0905826	0.52386	-0.172914	0.862719	0.999868
Faxc	47.8421	-0.314851	0.440539	-0.714695	0.474798	0.999868
Pou3f2	228.166	-0.347881	0.272544	-1.27642	0.201807	0.999868
Mms22l	278.743	0.412792	0.275276	1.49955	0.13373	0.999868
Klhl32	79.8015	-0.32755	0.361831	-0.905257	0.365329	0.999868
Ndufaf4	77.6888	0.0113356	0.368992	0.0307206	0.975492	0.999868
Ufl1	73.5538	-0.143522	0.3684	-0.389581	0.696846	0.999868
Fut9	40.0646	-0.298142	0.485046	-0.614666	0.538775	0.999868
Epha7	47.0613	0.344254	0.456928	0.75341	0.451204	0.999868
Map3k7	128.669	-0.012441	0.315609	-0.039419	0.968556	0.999868
Bach2	413.403	0.0273559	0.220669	0.123968	0.901341	0.999868
Casp8ap2	235.232	-0.101489	0.25389	-0.399739	0.689349	0.999868
Mdn1	69.8353	0.0713289	0.376916	0.189243	0.849902	0.999868
Lyrm2	170.549	-0.186434	0.279229	-0.667673	0.504342	0.999868
Ankrd6	35.4788	-0.253301	0.502732	-0.503848	0.614368	0.999868
Rragd	50.0781	0.152356	0.437055	0.348596	0.727392	0.999868
Ube2j1	112.254	-0.186147	0.318659	-0.584157	0.559115	0.999868
Rngtt	286.593	0.272628	0.253118	1.07708	0.281445	0.999868
Akirin2	635.992	-0.215414	0.212293	-1.0147	0.31025	0.999868
Orc3	110.845	0.127269	0.330515	0.385063	0.700191	0.999868
Rars2	75.9641	-0.161478	0.369583	-0.43692	0.66217	0.999868
Slc35a1	57.9998	-0.222618	0.441385	-0.504362	0.614007	0.999868
Smim8	91.7047	-0.0343114	0.340115	-0.100882	0.919644	0.999868
Zfp292	721.368	0.0821727	0.234228	0.350823	0.725721	0.999868
Mob3b	107.61	0.209221	0.359736	0.581596	0.560839	0.999868
C9orf72	35.6971	-0.526627	0.497272	-1.05903	0.289586	0.999868
Lingo2	37.1004	-0.803557	0.500693	-1.60489	0.108518	0.999868
Aco1	44.5251	-0.33942	0.457553	-0.741815	0.458199	0.999868
Topors	133.356	0.12399	0.301653	0.411033	0.681048	0.999868
Ndufb6	272.335	0.0284969	0.239166	0.119151	0.905156	0.999868
Aptx	68.1953	-0.338723	0.407155	-0.831927	0.40545	0.999868
Dnaja1	1567.65	-0.301155	0.20475	-1.47084	0.141333	0.999868
Smu1	191.597	0.178922	0.265877	0.67295	0.500979	0.999868
Bag1	353.162	-0.181503	0.240064	-0.756063	0.449611	0.999868
Chmp5	335.587	-0.171476	0.228281	-0.75116	0.452556	0.999868
Nfx1	90.9057	-0.0405165	0.341257	-0.118727	0.905491	0.999868
Ube2r2	646.234	0.14542	0.205995	0.70594	0.480226	0.999868
Ubap2	252.758	0.0557319	0.258535	0.215568	0.829324	0.999868
Dcaf12	61.5096	-0.132183	0.400291	-0.330217	0.741236	0.999868
Ubap1	96.6372	0.437944	0.334441	1.30948	0.190372	0.999868
Kif24	127.953	0.739857	0.348643	2.1221	0.033829	0.999868
Nudt2	93.0097	-0.334848	0.368222	-0.909363	0.363158	0.999868
Fam219a	74.8249	0.104078	0.401936	0.25894	0.795681	0.999868
Enho	73.6218	-0.668204	0.40382	-1.65471	0.0979838	0.999868
Cntfr	51.4176	0.122259	0.430299	0.284125	0.776314	0.999868
Rpp25l	163.837	-0.227133	0.313795	-0.723827	0.469172	0.999868
Dctn3	447.661	-0.357011	0.246744	-1.44689	0.147928	0.999868
Ccl27a	63.1233	-0.413027	0.43282	-0.954269	0.339948	0.999868
Vcp	729.671	0.297199	0.207293	1.43371	0.151654	0.999868
Stoml2	160.316	0.157313	0.281231	0.559375	0.575906	0.999868
Fam214b	40.5981	0.238492	0.489492	0.487224	0.6261	0.999868
Unc13b	104.468	-0.0859955	0.333763	-0.257654	0.796674	0.999868
Rusc2	36.3724	0.334927	0.508433	0.658745	0.51006	0.999868
Tesk1	50.6373	-0.299241	0.430125	-0.695707	0.486612	0.999868
Ccdc107	94.1489	-0.353968	0.335182	-1.05605	0.290947	0.999868
Arhgef39	47.9239	-0.0290881	0.438513	-0.0663333	0.947112	0.999868
Tln1	110.534	-0.350748	0.327145	-1.07215	0.283653	0.999868
Creb3	37.74	-0.242465	0.516802	-0.469165	0.638951	0.999868
Gba2	32.9244	0.0764292	0.525193	0.145526	0.884296	0.999868
Hint2	103.264	-0.493248	0.337167	-1.46292	0.14349	0.999868
Reck	83.9598	0.349556	0.368506	0.948574	0.342837	0.999868
Glipr2	62.2452	0.239324	0.397186	0.602549	0.546808	0.999868
Clta	672.594	-0.313434	0.237122	-1.32183	0.186226	0.999868
Rnf38	314.696	0.426812	0.283669	1.50462	0.132423	0.999868
Melk	258.599	0.2734	0.249508	1.09576	0.273185	0.999868
Zcchc7	266.325	0.177445	0.293685	0.604201	0.54571	0.999868
Zbtb5	65.9645	0.0944738	0.39894	0.236812	0.812802	0.999868
Fbxo10	33.2875	-0.670224	0.528089	-1.26915	0.204388	0.999868
Tomm5	144.062	-0.269068	0.297063	-0.905762	0.365062	0.999868
Exosc3	104.985	-0.469596	0.343945	-1.36532	0.172153	0.999868
Dcaf10	58.3752	-0.0023087	0.414543	-0.00556926	0.995556	0.999868
Slc25a51	126.685	-0.068705	0.304492	-0.225638	0.821483	0.999868
Shb	232.086	0.549572	0.287217	1.91344	0.0556922	0.999868
Igfbpl1	472.868	-0.435803	0.24316	-1.79225	0.0730933	0.999868
Tstd2	44.7188	-0.2487	0.451047	-0.551384	0.58137	0.999868
Ncbp1	168.539	-0.380863	0.299704	-1.2708	0.203802	0.999868
Xpa	97.3871	-0.004954	0.332428	-0.0149025	0.98811	0.999868
Anp32b	1346.1	0.00198831	0.185358	0.0107269	0.991441	0.999868
Nans	120.039	0.0607711	0.311772	0.194922	0.845454	0.999868
Tgfbr1	269.74	-0.037451	0.240382	-0.155798	0.876192	0.999868
Alg2	42.0281	-0.450484	0.46881	-0.96091	0.336597	0.999868
Sec61b	529.482	-0.334383	0.221541	-1.50935	0.13121	0.999868
Erp44	93.7991	-0.161477	0.348199	-0.463748	0.642828	0.999868
Tex10	71.1237	0.0585941	0.389876	0.150289	0.880537	0.999868
Msantd3	91.5259	0.0816086	0.350719	0.232689	0.816003	0.999868
Tmeff1	393.13	0.173984	0.220339	0.789622	0.429748	0.999868
Plppr1	49.7559	0.238626	0.478375	0.498826	0.617902	0.999868
Mrpl50	119.101	-0.10328	0.309201	-0.334023	0.738362	0.999868
Rnf20	163.474	-0.00626631	0.284559	-0.0220211	0.982431	0.999868
Smc2	1321.05	-0.0953451	0.191333	-0.498319	0.618259	0.999868
Nipsnap3b	95.1701	0.16661	0.343108	0.48559	0.627258	0.999868
Abca1	33.8812	-0.738926	0.566864	-1.30353	0.192393	0.999868
Fsd1l	174.202	0.115538	0.283884	0.406988	0.684017	0.999868
Fktn	75.0218	-0.103011	0.372279	-0.276704	0.782007	0.999868
Zfp462	503.375	-0.00498062	0.217535	-0.0228958	0.981733	0.999868
Rad23b	214.942	-0.0537107	0.266692	-0.201396	0.840389	0.999868
Elp1	119.56	0.277826	0.312442	0.889209	0.373891	0.999868
Tmem245	55.9214	0.073914	0.425211	0.173829	0.862	0.999868
Txn1	832.48	0.0222104	0.196872	0.112817	0.910176	0.999868
Ecpas	124.099	-0.00759394	0.332423	-0.0228442	0.981775	0.999868
Gng10	137.93	-0.145477	0.312816	-0.465058	0.64189	0.999868
Ugcg	63.6977	0.00303523	0.392197	0.00773905	0.993825	0.999868
Ptbp3	66.1334	0.0514534	0.399037	0.128944	0.897402	0.999868
E130308A19Rik	373.014	0.387839	0.231585	1.67471	0.0939902	0.999868
Inip	95.9585	-0.263565	0.333978	-0.78917	0.430012	0.999868
Zfp37	45.5184	-0.2688	0.45501	-0.590757	0.554684	0.999868
Fkbp15	35.9798	0.319855	0.518403	0.617001	0.537234	0.999868
Slc31a1	47.3905	-0.156398	0.46565	-0.335871	0.736968	0.999868
Cdc26	300.009	-0.193029	0.242529	-0.795902	0.426089	0.999868
Prpf4	92.7658	0.0602952	0.33999	0.177344	0.859238	0.999868
Alad	40.6163	-0.233935	0.472247	-0.495366	0.620342	0.999868
Pole3	161.17	0.0147495	0.282416	0.052226	0.958349	0.999868
Rgs3	83.3959	0.0738422	0.352049	0.20975	0.833863	0.999868
Zfp618	299.567	0.264782	0.240955	1.09888	0.271819	0.999868
Akna	53.8642	-0.404444	0.436747	-0.926037	0.354427	0.999868
Atp6v1g1	636.858	-0.308719	0.211349	-1.4607	0.144096	0.999868
Astn2	100.816	-0.569843	0.332637	-1.7131	0.0866933	0.999868
Trim32	44.5725	0.122903	0.458072	0.268305	0.788464	0.999868
Brinp1	64.8619	-0.0585212	0.416533	-0.140496	0.888268	0.999868
Cdk5rap2	425.034	0.134319	0.224432	0.598484	0.549517	0.999868
Megf9	234.031	0.142586	0.266332	0.535369	0.592395	0.999868
Tle1	175.967	-0.04642	0.276669	-0.167782	0.866755	0.999868
Kdm4c	133.442	0.191983	0.302419	0.634827	0.525541	0.999868
Dmac1	169.95	-0.102459	0.291524	-0.351461	0.725243	0.999868
Ptprd	471.973	0.248802	0.228121	1.09066	0.275423	0.999868
Mpdz	119.444	0.0621828	0.311639	0.199534	0.841845	0.999868
Nfib	434.727	-0.246639	0.216293	-1.1403	0.254163	0.999868
Zdhhc21	55.6675	0.146285	0.439059	0.333178	0.739	0.999868
Snapc3	168.793	0.161516	0.281447	0.573875	0.566052	0.999868
Psip1	1633.05	-0.0874729	0.182661	-0.47888	0.632024	0.999868
Ccdc171	41.7498	0.566189	0.486847	1.16297	0.244841	0.999868
Cntln	137.149	0.0847169	0.311182	0.272242	0.785436	0.999868
Adamtsl1	43.527	-0.374334	0.489162	-0.765255	0.44412	0.999868
Rraga	199.014	0.00257681	0.268586	0.00959397	0.992345	0.999868
Haus6	114.559	-0.0329749	0.313351	-0.105233	0.916191	0.999868
Plin2	59.7211	-0.00439638	0.401635	-0.0109462	0.991266	0.999868
Dennd4c	73.5935	0.365657	0.374538	0.976287	0.328922	0.999868
Rps6	1734.15	-0.0749675	0.183478	-0.408591	0.68284	0.999868
Mllt3	463.023	0.146049	0.220995	0.660871	0.508695	0.999868
Klhl9	149.777	-0.352505	0.285823	-1.2333	0.217466	0.999868
Mtap	59.5588	0.0139375	0.400563	0.0347948	0.972243	0.999868
Elavl2	913.846	0.0598224	0.199223	0.300278	0.763965	0.999868
Caap1	139.85	-0.260053	0.290952	-0.893801	0.371428	0.999868
Plaa	152.626	0.258963	0.290038	0.892859	0.371933	0.999868
Ift74	200.479	0.0292463	0.268648	0.108865	0.91331	0.999868
Mysm1	108.268	-0.0399385	0.323547	-0.123439	0.901759	0.999868
Jun	406.235	0.277314	0.267616	1.03624	0.30009	0.999868
Hook1	65.6038	-0.0425841	0.390309	-0.109103	0.91312	0.999868
Nfia	577.931	-0.0275635	0.206889	-0.133228	0.894013	0.999868
Tm2d1	118.602	-0.0605522	0.311351	-0.194482	0.845798	0.999868
Usp1	358.957	-0.0387723	0.224208	-0.172931	0.862706	0.999868
Dock7	418.088	0.0042107	0.219611	0.0191735	0.984703	0.999868
Itgb3bp	135.857	0.0496405	0.295402	0.168044	0.866549	0.999868
Jak1	63.3985	-0.0687739	0.398337	-0.172653	0.862925	0.999868
Leprot	50.2402	0.191702	0.433045	0.442685	0.657994	0.999868
Pde4b	60.0745	0.332052	0.403127	0.823691	0.410115	0.999868
Sgip1	240.256	0.0524787	0.289329	0.181381	0.856069	0.999868
Mier1	132.823	-0.0316959	0.307918	-0.102936	0.918014	0.999868
Oma1	34.9319	0.0997765	0.522424	0.190988	0.848535	0.999868
Dab1	42.8595	-1.2598	0.554679	-2.27123	0.023133	0.999868
Plpp3	45.1805	0.282001	0.464277	0.607399	0.543586	0.999868
Usp24	68.3293	-0.00944726	0.383594	-0.0246283	0.980351	0.999868
Ttc4	69.2655	0.203265	0.377479	0.53848	0.590246	0.999868
Ssbp3	492.8	0.130541	0.223412	0.584305	0.559015	0.999868
Mrpl37	39.475	-0.0493397	0.500621	-0.098557	0.92149	0.999868
Tceanc2	33.368	-0.0429436	0.52919	-0.0811498	0.935323	0.999868
Tmem59	228.336	-0.0562837	0.262938	-0.214057	0.830503	0.999868
Lrrc42	84.1472	-0.323324	0.363466	-0.889558	0.373703	0.999868
Hspb11	64.2782	-0.152227	0.389788	-0.390537	0.696139	0.999868
Yipf1	59.264	0.296336	0.403152	0.735047	0.462311	0.999868
Ndc1	91.2412	-0.0247285	0.344317	-0.0718191	0.942746	0.999868
Lrp8	91.8636	0.0195935	0.346166	0.0566013	0.954863	0.999868
Magoh	510.252	-0.201532	0.209612	-0.961452	0.336325	0.999868
Czib	105.037	-0.151741	0.343964	-0.441152	0.659103	0.999868
Scp2	219.05	-0.158102	0.277834	-0.569051	0.569322	0.999868
Zyg11b	165.027	0.0798006	0.281537	0.283446	0.776835	0.999868
Coa7	56.0095	0.339336	0.431998	0.785503	0.432158	0.999868
Tut4	786.192	-0.0212513	0.196566	-0.108113	0.913906	0.999868
Prpf38a	182.511	0.105283	0.269189	0.391111	0.695715	0.999868
Zfyve9	181.177	-0.0418421	0.269105	-0.155486	0.876438	0.999868
3110021N24Rik	36.5126	0.0831945	0.496709	0.167491	0.866983	0.999868
Btf3l4	126.243	-0.00199347	0.307968	-0.00647295	0.994835	0.999868
Txndc12	165.223	0.296276	0.278513	1.06378	0.287428	0.999868
Nrd1	333.278	0.0423296	0.228528	0.185227	0.853051	0.999868
Osbpl9	315.695	0.158472	0.239503	0.661671	0.508182	0.999868
Eps15	31.6562	0.25814	0.527111	0.489726	0.624328	0.999868
Rnf11	126.993	0.21885	0.303411	0.7213	0.470725	0.999868
Faf1	291.018	0.239077	0.254484	0.939457	0.347496	0.999868
Elavl4	480.438	0.0447188	0.279424	0.160039	0.87285	0.999868
Agbl4	75.3869	0.612167	0.383086	1.59799	0.110045	0.999868
Bend5	114.849	-0.718709	0.35388	-2.03094	0.0422611	0.999868
Cmpk1	352.16	0.00911199	0.226145	0.0402927	0.96786	0.999868
Stil	201.039	0.338324	0.278303	1.21567	0.224112	0.999868
Efcab14	63.6577	0.014421	0.393929	0.0366082	0.970797	0.999868
Uqcrh	958.706	-0.145641	0.194692	-0.748058	0.454425	0.999868
Lrrc41	46.7728	-0.11068	0.443994	-0.249281	0.803143	0.999868
Rad54l	71.2966	0.459687	0.405941	1.1324	0.257467	0.999868
Pomgnt1	41.1567	-0.100199	0.479176	-0.209106	0.834365	0.999868
Pik3r3	757.98	0.137052	0.204558	0.669991	0.502863	0.999868
Mast2	285.898	0.425392	0.282151	1.50767	0.131638	0.999868
Gpbp1l1	102.361	0.439552	0.333581	1.31768	0.187612	0.999868
Nasp	1974.5	0.0499139	0.18568	0.268817	0.78807	0.999868
Akr1a1	426.128	0.0496501	0.217611	0.228159	0.819522	0.999868
Prdx1	518.451	-0.0727203	0.213703	-0.340286	0.733641	0.999868
Tesk2	47.0951	0.237849	0.464367	0.5122	0.608511	0.999868
Toe1	45.3132	0.123761	0.453589	0.272847	0.784971	0.999868
Zswim5	1004	0.366041	0.537263	0.681306	0.495678	0.999868
Urod	60.4195	-0.214373	0.399076	-0.537175	0.591147	0.999868
Eif2b3	59.6521	-0.319491	0.403002	-0.792778	0.427907	0.999868
Rps8	5039.78	-0.138253	0.176821	-0.781885	0.434282	0.999868
Kif2c	316.388	0.00739374	0.230781	0.0320379	0.974442	0.999868
Rnf220	95.4409	-0.00915674	0.336147	-0.0272403	0.978268	0.999868
Eri3	144.607	0.297079	0.28862	1.02931	0.303335	0.999868
Dmap1	59.7713	0.191881	0.404007	0.474943	0.634828	0.999868
Atp6v0b	300.227	-0.202251	0.281626	-0.718154	0.472662	0.999868
St3gal3	104.55	0.309426	0.336409	0.919792	0.357681	0.999868
Kdm4a	114.038	-0.270288	0.319809	-0.845154	0.398025	0.999868
Ptprf	61.3841	-0.00775286	0.403072	-0.0192344	0.984654	0.999868
Szt2	32.0131	-0.0387384	0.53443	-0.0724854	0.942216	0.999868
Med8	250.874	-0.157158	0.253838	-0.619127	0.535832	0.999868
Cdc20	668.691	-0.0265979	0.201747	-0.131838	0.895112	0.999868
Ebna1bp2	184.512	-0.368876	0.281719	-1.30938	0.190407	0.999868
Slc2a1	46.6439	-1.31181	0.574152	-2.28478	0.022326	0.999868
Svbp	192.275	-0.704293	0.317586	-2.21764	0.0265793	0.999868
AU022252	52.2292	0.0969331	0.427901	0.226531	0.820788	0.999868
Ybx1	4268.43	-0.173976	0.184931	-0.940758	0.346829	0.999868
Ppih	249.581	0.0618001	0.252059	0.245181	0.806316	0.999868
Ccdc30	32.3739	0.0202072	0.545417	0.0370492	0.970446	0.999868
Foxj3	140.285	0.367161	0.321958	1.1404	0.254119	0.999868
Hivep3	37.5839	0.332883	0.503472	0.661175	0.5085	0.999868
Foxo6	33.6196	-0.429383	0.511422	-0.839586	0.40114	0.999868
Scmh1	222.684	0.472904	0.32691	1.44659	0.148013	0.999868
Ctps	127.543	0.200572	0.308413	0.650334	0.515476	0.999868
Nfyc	330.091	0.527948	0.261302	2.02045	0.0433367	0.999868
Exo5	54.7124	-0.112063	0.424162	-0.264199	0.791626	0.999868
Smap2	112.612	-0.258686	0.337545	-0.766376	0.443453	0.999868
Rlf	151.275	0.26682	0.28762	0.927683	0.353572	0.999868
Ppt1	47.495	0.515144	0.476611	1.08085	0.279765	0.999868
Cap1	103.628	0.169355	0.324498	0.521898	0.601742	0.999868
Mycl	57.4593	-0.177946	0.411077	-0.432878	0.665103	0.999868
Trit1	79.7982	0.146634	0.358564	0.408948	0.682578	0.999868
Ppie	86.874	-0.0899712	0.347835	-0.25866	0.795897	0.999868
Pabpc4	68.0075	-0.286823	0.399932	-0.717179	0.473263	0.999868
Macf1	865.865	0.0561795	0.19302	0.291055	0.771009	0.999868
Ndufs5	526.432	-0.447043	0.228948	-1.95259	0.0508677	0.999868
Akirin1	174.147	0.120138	0.291444	0.412216	0.680181	0.999868
Mycbp	37.7089	-0.0211957	0.487289	-0.0434972	0.965305	0.999868
Rragc	73.0918	-0.107312	0.370535	-0.289612	0.772113	0.999868
Gm2164	39.8696	-0.525752	0.493661	-1.06501	0.286873	0.999868
Pou3f1	524.803	-0.285767	0.231336	-1.23529	0.216723	0.999868
Utp11	140.241	0.143581	0.309979	0.463195	0.643225	0.999868
Sf3a3	265.021	0.123556	0.253375	0.487639	0.625806	0.999868
Inpp5b	32.5059	0.447024	0.526998	0.848247	0.396301	0.999868
Mtf1	43.7557	0.419008	0.474705	0.882671	0.377414	0.999868
1110065P20Rik	111.26	-0.481604	0.362561	-1.32834	0.184066	0.999868
Yrdc	76.2453	-0.318271	0.375787	-0.846945	0.397026	0.999868
Cdca8	1254.06	-0.105732	0.194831	-0.542684	0.587347	0.999868
Gnl2	62.7822	0.304238	0.400329	0.759969	0.447273	0.999868
Snip1	46.5319	-0.197454	0.445189	-0.443529	0.657383	0.999868
Meaf6	284.078	0.0592539	0.246084	0.240787	0.80972	0.999868
Grik3	751.881	0.45378	0.522293	0.868822	0.384945	0.999868
Mrps15	161.147	-0.367644	0.279648	-1.31467	0.188622	0.999868
Oscp1	44.6953	-0.0212392	0.453293	-0.0468553	0.962629	0.999868
Lsm10	50.9451	-0.102024	0.464408	-0.219685	0.826116	0.999868
Stk40	46.9738	-0.426294	0.454061	-0.938848	0.347809	0.999868
Thrap3	465.536	-0.29337	0.217058	-1.35157	0.176512	0.999868
Map7d1	145.397	-0.0757021	0.291136	-0.260023	0.794846	0.999868
Trappc3	168.743	0.158057	0.277242	0.570107	0.568605	0.999868
Adprhl2	68.0835	-0.119523	0.383598	-0.311584	0.755357	0.999868
Ago3	92.726	-0.0779613	0.371676	-0.209756	0.833858	0.999868
Ago1	237.849	0.158557	0.252631	0.627624	0.530251	0.999868
Ago4	45.0593	0.212016	0.454161	0.466829	0.640623	0.999868
Clspn	277.504	0.0957292	0.243462	0.393199	0.694172	0.999868
Psmb2	716.207	-0.155145	0.217539	-0.713184	0.475732	0.999868
AU040320	104.844	0.0560727	0.326561	0.171707	0.863668	0.999868
Sfpq	1385.52	0.0255916	0.209148	0.122361	0.902613	0.999868
Zmym1	46.4364	-0.6469	0.452839	-1.42854	0.153135	0.999868
Zmym6	34.7732	-0.254611	0.503518	-0.505665	0.613092	0.999868
Smim12	42.8306	-0.0180479	0.461632	-0.0390958	0.968814	0.999868
Csmd2	41.3461	-0.597324	0.469945	-1.27105	0.203711	0.999868
Phc2	375.195	0.100599	0.226123	0.444886	0.656402	0.999868
Zfp362	130.464	-0.258446	0.297818	-0.867797	0.385505	0.999868
Ak2	212.398	0.327553	0.258162	1.26879	0.204517	0.999868
Rnf19b	42.8003	0.057704	0.461301	0.12509	0.900452	0.999868
S100pbp	48.7348	-0.200708	0.449716	-0.446299	0.655381	0.999868
Yars	88.783	0.493046	0.346377	1.42344	0.154609	0.999868
Rbbp4	850.836	0.0974333	0.19546	0.498482	0.618145	0.999868
Zbtb8os	70.311	-0.384209	0.38761	-0.991226	0.321575	0.999868
Zbtb8a	45.6163	0.466807	0.469829	0.993569	0.320433	0.999868
Bsdc1	53.9564	-0.0608075	0.417094	-0.145789	0.884088	0.999868
Marcksl1	1574.88	0.356908	0.198631	1.79684	0.0723612	0.999868
Hdac1	243.724	0.223643	0.259812	0.860791	0.389353	0.999868
Eif3i	470.842	-0.172429	0.241391	-0.714313	0.475033	0.999868
Tmem234	284.055	0.0495213	0.251003	0.197294	0.843598	0.999868
Ccdc28b	143.559	-0.147967	0.296987	-0.498227	0.618324	0.999868
Txlna	117.235	0.190909	0.311723	0.612433	0.540251	0.999868
Kpna6	43.2023	-0.171026	0.481546	-0.35516	0.72247	0.999868
Tmem39b	120.5	0.499504	0.308751	1.61782	0.105701	0.999868
Khdrbs1	1023.37	-0.0316237	0.189596	-0.166795	0.867531	0.999868
Ptp4a2	416.728	0.278147	0.225805	1.2318	0.218024	0.999868
Pef1	51.4671	-0.0112518	0.433165	-0.0259758	0.979277	0.999868
Serinc2	82.379	0.0287668	0.375514	0.0766064	0.938937	0.999868
Zcchc17	202.52	-0.0269614	0.265515	-0.101544	0.919119	0.999868
Snrnp40	351.807	0.0367097	0.234156	0.156775	0.875423	0.999868
Nkain1	65.6101	-0.0900164	0.385837	-0.233302	0.815527	0.999868
Pum1	691.822	0.356641	0.229871	1.55148	0.120786	0.999868
Mecr	47.3666	-0.0591984	0.442974	-0.133639	0.893688	0.999868
Srsf4	295.461	0.11919	0.23693	0.50306	0.614922	0.999868
Epb41	192.912	-0.125984	0.269301	-0.467818	0.639915	0.999868
Ythdf2	251.196	0.160255	0.247748	0.646848	0.51773	0.999868
Gmeb1	139.437	0.36103	0.323669	1.11543	0.264666	0.999868
Taf12	115.939	-0.234636	0.313048	-0.749521	0.453543	0.999868
Snhg12	58.9455	-0.0631518	0.407046	-0.155146	0.876706	0.999868
Trnau1ap	88.7706	-0.240526	0.361561	-0.665243	0.505895	0.999868
Rcc1	74.5637	0.238005	0.37824	0.629242	0.52919	0.999868
Snhg3	32.5514	-0.633667	0.561118	-1.12929	0.258774	0.999868
Phactr4	223.942	0.222275	0.276445	0.804048	0.421369	0.999868
Atpif1	1781.23	-0.199974	0.183246	-1.09129	0.275147	0.999868
Dnajc8	446.51	-0.0710438	0.228116	-0.311437	0.755468	0.999868
Eya3	114.133	0.319672	0.322251	0.991998	0.321198	0.999868
Rpa2	96.0533	0.285009	0.336611	0.846702	0.397161	0.999868
Ppp1r8	66.1972	0.262176	0.38565	0.67983	0.496612	0.999868
Stx12	189.679	0.206341	0.266333	0.774745	0.43849	0.999868
Fam76a	77.7781	0.0102863	0.362301	0.0283915	0.97735	0.999868
Wasf2	83.9239	-0.155376	0.348877	-0.44536	0.656059	0.999868
Tmem222	61.2185	-0.0109778	0.404235	-0.0271569	0.978335	0.999868
Wdtc1	47.6488	0.713223	0.447245	1.59471	0.110778	0.999868
Nudc	577.027	-0.108825	0.206478	-0.527054	0.598156	0.999868
Gpn2	36.089	0.0817019	0.500838	0.16313	0.870416	0.999868
Arid1a	694.673	0.234728	0.223083	1.0522	0.292707	0.999868
Dhdds	82.7314	0.64871	0.368369	1.76104	0.0782324	0.999868
Sh3bgrl3	234.357	-0.360599	0.27725	-1.30063	0.193386	0.999868
Cep85	66.5716	0.387026	0.405232	0.955074	0.33954	0.999868
Pdik1l	69.2839	-0.285278	0.376536	-0.757638	0.448668	0.999868
Stmn1	10772.1	-0.285128	0.201722	-1.41347	0.157518	0.999868
Aunip	40.0755	0.364825	0.48318	0.75505	0.450219	0.999868
Mtfr1l	101.645	0.147753	0.329817	0.447985	0.654164	0.999868
Selenon	37.6467	0.292861	0.507683	0.576859	0.564035	0.999868
Maco1	387.463	0.26604	0.236418	1.1253	0.260463	0.999868
Tmem50a	154.442	-0.0760574	0.290579	-0.261744	0.793519	0.999868
Syf2	118.987	-0.326657	0.309447	-1.05562	0.291144	0.999868
Clic4	455.741	-0.0783428	0.222663	-0.351844	0.724955	0.999868
Srrm1	517.661	-0.10545	0.209202	-0.504056	0.614222	0.999868
Srsf10	724.161	0.0289591	0.201584	0.143658	0.88577	0.999868
Pnrc2	199.815	-0.0754145	0.275815	-0.273424	0.784527	0.999868
Fuca1	57.7163	-0.24984	0.409223	-0.610524	0.541515	0.999868
Hmgcl	53.4254	0.077921	0.43453	0.179323	0.857684	0.999868
Lypla2	45.7371	0.153788	0.449523	0.342114	0.732265	0.999868
Pithd1	52.6016	0.245826	0.450058	0.546211	0.584921	0.999868
Eloa	64.9702	-0.187465	0.395321	-0.474209	0.635351	0.999868
Rpl11	4317.37	-0.282979	0.189716	-1.4916	0.135805	0.999868
E2f2	74.0992	0.254025	0.381802	0.665331	0.505839	0.999868
Zfp46	36.9321	-0.0151861	0.520701	-0.0291648	0.976733	0.999868
Hnrnpr	918.174	-0.06203	0.191813	-0.323388	0.746401	0.999868
Luzp1	300.177	0.424458	0.234606	1.80923	0.0704146	0.999868
Kdm1a	750.945	-0.293725	0.200508	-1.4649	0.142947	0.999868
Ephb2	184.314	0.111089	0.276513	0.40175	0.687868	0.999868
Cdc42	682.716	-0.11402	0.220583	-0.516904	0.605223	0.999868
Usp48	114.421	0.253014	0.325462	0.777401	0.436922	0.999868
Eif4g3	531.051	0.174717	0.229802	0.760293	0.44708	0.999868
Hp1bp3	483.106	-0.281168	0.211817	-1.32741	0.184373	0.999868
Ddost	157.136	-0.166707	0.301506	-0.552914	0.580322	0.999868
Pink1	41.0936	0.0176722	0.470675	0.0375465	0.970049	0.999868
Camk2n1	62.218	0.171813	0.407069	0.422073	0.672972	0.999868
Micos10	486.397	-0.149183	0.213558	-0.698557	0.484829	0.999868
Capzb	255.226	0.129395	0.246282	0.525393	0.59931	0.999868
Akr7a5	44.5389	-0.640816	0.467962	-1.36938	0.170881	0.999868
Mrto4	136.225	-0.290065	0.30042	-0.965531	0.334279	0.999868
Emc1	32.8294	-0.238903	0.533957	-0.447419	0.654572	0.999868
Ubr4	129.852	0.0406841	0.305852	0.133019	0.894179	0.999868
Arhgef10l	39.4724	-0.316758	0.478602	-0.661839	0.508074	0.999868
Rcc2	486.175	-0.127869	0.210634	-0.607066	0.543807	0.999868
Sdhb	353.274	-0.0748805	0.24523	-0.305348	0.760101	0.999868
Mfap2	154.264	-0.301718	0.295475	-1.02113	0.307194	0.999868
Necap2	33.6259	-1.35483	0.585849	-2.31259	0.0207451	0.999868
Szrd1	75.3946	-0.0845487	0.372453	-0.227005	0.82042	0.999868
Fbxo42	74.8549	0.508913	0.372089	1.36772	0.1714	0.999868
Zbtb17	53.6626	0.10615	0.427307	0.248417	0.803812	0.999868
Spen	204.713	0.116893	0.261014	0.447843	0.654267	0.999868
Plekhm2	35.9789	0.00602305	0.49991	0.0120483	0.990387	0.999868
Ddi2	50.1721	-0.0971605	0.449055	-0.216366	0.828702	0.999868
Efhd2	35.0257	-0.320156	0.557421	-0.574352	0.56573	0.999868
Kazn	33.1214	0.232718	0.523275	0.444734	0.656512	0.999868
Prdm2	254.343	-0.123481	0.2474	-0.499113	0.6177	0.999868
Vps13d	67.1533	0.00472653	0.38849	0.0121664	0.990293	0.999868
Zfp933	34.4282	-0.114074	0.515023	-0.221494	0.824708	0.999868
Miip	143.492	0.311247	0.290851	1.07013	0.284562	0.999868
Mfn2	55.1409	0.0292028	0.419574	0.0696011	0.944511	0.999868
Clcn6	45.2531	0.133035	0.456355	0.291517	0.770656	0.999868
Mad2l2	72.817	0.168674	0.370657	0.455068	0.64906	0.999868
Fbxo44	36.5438	0.10098	0.493894	0.204456	0.837997	0.999868
Mtor	113.543	-0.113764	0.32146	-0.353898	0.723415	0.999868
Exosc10	89.8362	0.0237565	0.346559	0.0685496	0.945348	0.999868
Srm	50.6823	-0.166909	0.454177	-0.367498	0.713248	0.999868
Tardbp	285.857	-0.126972	0.2403	-0.52839	0.597229	0.999868
Pex14	140.613	0.362097	0.29202	1.23998	0.214984	0.999868
Cenps	79.6137	-0.148657	0.390673	-0.380515	0.703563	0.999868
Pgd	61.7345	-0.12941	0.401839	-0.322045	0.747419	0.999868
Kif1b	531.125	0.0410533	0.210778	0.19477	0.845573	0.999868
Ube4b	197.84	0.162565	0.281041	0.578441	0.562967	0.999868
Lzic	115.695	-0.0938869	0.32163	-0.29191	0.770356	0.999868
Ctnnbip1	218.024	-0.414623	0.274353	-1.51128	0.130718	0.999868
Clstn1	65.4545	0.210949	0.39517	0.533818	0.593468	0.999868
Tmem201	43.0517	-0.174701	0.46035	-0.379497	0.704319	0.999868
Eno1	116.804	-0.0779758	0.312237	-0.249733	0.802794	0.999868
Rere	1707.62	0.319844	0.199732	1.60137	0.109296	0.999868
Errfi1	42.3406	-0.612513	0.478001	-1.28141	0.200051	0.999868
Park7	618.559	-0.543963	0.255718	-2.1272	0.0334035	0.999868
Camta1	594.077	-0.111739	0.204808	-0.545578	0.585356	0.999868
Vamp3	33.1319	-0.195656	0.540477	-0.362007	0.717347	0.999868
Dnajc11	93.6046	0.223136	0.368485	0.60555	0.544814	0.999868
Thap3	72.2801	0.00878551	0.381114	0.0230522	0.981609	0.999868
Acot7	85.0338	0.16552	0.352683	0.469317	0.638843	0.999868
Rpl22	1516.25	-0.284159	0.184425	-1.54078	0.12337	0.999868
A430005L14Rik	76.8266	0.00955496	0.369333	0.0258709	0.97936	0.999868
Cep104	37.2051	-0.0218908	0.489697	-0.0447028	0.964344	0.999868
Lrrc47	70.6993	-0.210876	0.377669	-0.558363	0.576597	0.999868
Wrap73	68.2531	0.0477253	0.378964	0.125936	0.899782	0.999868
Tprgl	95.4835	-0.154864	0.335021	-0.46225	0.643902	0.999868
Prdm16	31.9867	-1.25859	0.557045	-2.2594	0.0238586	0.999868
Hes5	89.8444	0.203484	0.361801	0.562419	0.573831	0.999868
Pank4	42.7806	0.457424	0.464297	0.985198	0.324527	0.999868
Rer1	193.45	-0.234341	0.283615	-0.826265	0.408654	0.999868
Ski	123.333	0.170171	0.325598	0.52264	0.601225	0.999868
Faap20	136.782	-0.0186443	0.295437	-0.0631075	0.949681	0.999868
Gnb1	1049.84	0.382098	0.211524	1.8064	0.0708552	0.999868
Nadk	71.9524	-0.354701	0.394616	-0.898849	0.368733	0.999868
Slc35e2	64.2739	0.313111	0.390385	0.802057	0.42252	0.999868
Cdk11b	258.836	-0.167619	0.247706	-0.676686	0.498605	0.999868
Ssu72	191.31	-0.136401	0.26391	-0.516847	0.605263	0.999868
Atad3a	48.2243	0.235243	0.449015	0.52391	0.600341	0.999868
Mrpl20	451.146	-0.310476	0.244987	-1.26731	0.205043	0.999868
Ccnl2	273.619	0.045068	0.24562	0.183486	0.854416	0.999868
Aurkaip1	268.7	-0.17588	0.249575	-0.704716	0.480987	0.999868
Ints11	105.312	0.498991	0.333459	1.49641	0.134548	0.999868
Acap3	33.9176	-0.323066	0.517018	-0.624864	0.53206	0.999868
[truncated: 11,123 more rows]
